# Supplementary material for: Genome-Wide Characterization of DNA Methylation in an Invasive Lepidopteran Pest, the Cotton Bollworm Helicoverpa armigera
Source: G3 (Bethesda). 2018 Jan 2;8(3):779–87. doi: 10.1534/g3.117.1112 (PMC5844299; doi:10.1534/g3.117.1112)
Supplement: Supplementary file 1 [file 779TableS1.xlsx]

## Sheet: Sheet1
Table S1 Primer information for bisulfite sequencing of selected loci.
Name of the target	chromosome	strand	Forward Primer Sequence	Reverse Primer Sequence	ROIa Genomic Sequence	Genomic Amplicon Sequence with primer	Bisulfite Amplicon Sequence with primer	start with primer	end with primer	Genomic Amplicon Sequence wo primer	Bisulfite Amplicon Sequence wo primer	start wo primer	end wo primer
HaOG201543_ex2_1	scaffold_0	+	TTTGTAGATYGTTTAGTGTTTAAATAAGTTT	TCTAACTCAAATTCAACATATAATTTATCCTTTATA	ATCCATTATCATGTTTAATTTACACTTCGTGATTTTTTGTTTTGCGGCAAAAATATGATTTGCAGACCGCTCAGTGCTCAAATAAGTTTATTCACCTAGCGTTGATTTTAAGATATTTTTTGCCGTTAAACCAAATAAAGGCTAACTTACCATCTTCGGTTTCCATTTTTGTCATAAAGGACAAATCACATGCTGAACTTGAGTCAGATGATATTCCGCTATCTGGCTTAAGATCTGCAAAAAAAAAAGTATATATGTTTTCTTGAAACACATCTCTGCTTAAAATCCTCACTAGTCCTTTCTTCAGCTATATTTATAGGTCTTCAAAATAATATTGGTTTTAGTGACCAAAAAGTTTTCTATCGACGCATAAAACCTCTTTT	TTTGCAGACCGCTCAGTGCTCAAATAAGTTTATTCACCTAGCGTTGATTTTAAGATATTTTTTGCCGTTAAACCAAATAAAGGCTAACTTACCATCTTCGGTTTCCATTTTTGTCATAAAGGACAAATCACATGCTGAACTTGAGTCAGA	TTTGTAGATCGTTTAGTGTTTAAATAAGTTTATTTATTTAGCGTTGATTTTAAGATATTTTTTGTCGTTAAATTAAATAAAGGTTAATTTATTATTTTCGGTTTTTATTTTTGTTATAAAGGATAAATTATATGTTGAATTTGAGTTAGA	4747659	4747809	ATTCACCTAGCGTTGATTTTAAGATATTTTTTGCCGTTAAACCAAATAAAGGCTAACTTACCATCTTCGGTTTCCATTTTTGT	ATTTATTTAGCGTTGATTTTAAGATATTTTTTGTCGTTAAATTAAATAAAGGTTAATTTATTATTTTCGGTTTTTATTTTTGT	4747690	4747773
HaOG201543_ex2_2	scaffold_0	+	AAAGGATAAATTATATGTTGAATTTGAGTTA	AATCACTAAAACCAATATTATTTTAAAAACC	ATCCATTATCATGTTTAATTTACACTTCGTGATTTTTTGTTTTGCGGCAAAAATATGATTTGCAGACCGCTCAGTGCTCAAATAAGTTTATTCACCTAGCGTTGATTTTAAGATATTTTTTGCCGTTAAACCAAATAAAGGCTAACTTACCATCTTCGGTTTCCATTTTTGTCATAAAGGACAAATCACATGCTGAACTTGAGTCAGATGATATTCCGCTATCTGGCTTAAGATCTGCAAAAAAAAAAGTATATATGTTTTCTTGAAACACATCTCTGCTTAAAATCCTCACTAGTCCTTTCTTCAGCTATATTTATAGGTCTTCAAAATAATATTGGTTTTAGTGACCAAAAAGTTTTCTATCGACGCATAAAACCTCTTTT	AAAGGACAAATCACATGCTGAACTTGAGTCAGATGATATTCCGCTATCTGGCTTAAGATCTGCAAAAAAAAAAGTATATATGTTTTCTTGAAACACATCTCTGCTTAAAATCCTCACTAGTCCTTTCTTCAGCTATATTTATAGGTCTTCAAAATAATATTGGTTTTAGTGACC	AAAGGATAAATTATATGTTGAATTTGAGTTAGATGATATTTCGTTATTTGGTTTAAGATTTGTAAAAAAAAAAGTATATATGTTTTTTTGAAATATATTTTTGTTTAAAATTTTTATTAGTTTTTTTTTTAGTTATATTTATAGGTTTTTAAAATAATATTGGTTTTAGTGATT	4747776	4747950	GATGATATTCCGCTATCTGGCTTAAGATCTGCAAAAAAAAAAGTATATATGTTTTCTTGAAACACATCTCTGCTTAAAATCCTCACTAGTCCTTTCTTCAGCTATATTTATA	GATGATATTTCGTTATTTGGTTTAAGATTTGTAAAAAAAAAAGTATATATGTTTTTTTGAAATATATTTTTGTTTAAAATTTTTATTAGTTTTTTTTTTAGTTATATTTATA	4747807	4747919
HaOG201543_ex3	scaffold_0	+	TAGGTTTTTAAAATAATATTGGTTTTAGTGATTAA	AAATTTCATACAATCACATCATTTAAAAACT	TATATGTTTTCTTGAAACACATCTCTGCTTAAAATCCTCACTAGTCCTTTCTTCAGCTATATTTATAGGTCTTCAAAATAATATTGGTTTTAGTGACCAAAAAGTTTTCTATCGACGCATAAAACCTCTTTTACTCAATGTAACACTTACGATGTTTCACCACATGTCGTTTCTTAGCGTACACAGTGGCGAATTTCTTCCCGCAGTCATCAAACAAACAGATAAGAGACGAGTCTGAAGTGTGCGTCTTCATGTGAGTCTTCAAATGATGTGATTGTATGAAACCTGAAATAAAGTTATATTTAGTTAACGTTCAGTGGCATTTTTTTACGGTGTTGCCTGTTGCTAATAAAACTCTTATGGGTATCGGCACGAATCTAGAGCTCTGACCTTCACCTG…	TAGGTCTTCAAAATAATATTGGTTTTAGTGACCAAAAAGTTTTCTATCGACGCATAAAACCTCTTTTACTCAATGTAACACTTACGATGTTTCACCACATGTCGTTTCTTAGCGTACACAGTGGCGAATTTCTTCCCGCAGTCATCAAACAAACAGATAAGAGACGAGTCTGAAGTGTGCGTCTTCATGTGAGTCTTCAAATGATGTGATTGTATGAAACCT	TAGGTTTTTAAAATAATATTGGTTTTAGTGATTAAAAAGTTTTTTATCGACGTATAAAATTTTTTTTATTTAATGTAATATTTACGATGTTTTATTATATGTCGTTTTTTAGCGTATATAGTGGCGAATTTTTTTTCGTAGTTATTAAATAAATAGATAAGAGACGAGTTTGAAGTGTGCGTTTTTATGTGAGTTTTTAAATGATGTGATTGTATGAAATTT	4747917	4748139	AAAGTTTTCTATCGACGCATAAAACCTCTTTTACTCAATGTAACACTTACGATGTTTCACCACATGTCGTTTCTTAGCGTACACAGTGGCGAATTTCTTCCCGCAGTCATCAAACAAACAGATAAGAGACGAGTCTGAAGTGTGCGTCTTCATGTG	AAAGTTTTTTATCGACGTATAAAATTTTTTTTATTTAATGTAATATTTACGATGTTTTATTATATGTCGTTTTTTAGCGTATATAGTGGCGAATTTTTTTTCGTAGTTATTAAATAAATAGATAAGAGACGAGTTTGAAGTGTGCGTTTTTATGTG	4747952	4748108
HaOG201543_ex4	scaffold_0	+	TTTATGGTGTTTTAAATGGTGTGTAAAGTT	AATTCACATACACAAAATATAACACAATATTCAAC	CACTTTTGGATATGGATTCAAAAGGAAAAAGAAATGGTTATATTTACAACTGAGATAACTTTGCAATTTTAGAACTATATATATAATTACATCCCTATTAGGTACCAAATAATAACAAAATTTGCAAAACATCAGTAGATCAAAACTCACCTTTATTACATATCTTACAATAATGTTGCTTTGTATTTGTGTGTGTGAGCTCATGGTGTTTCAAATGGTGTGCAAAGTTAAACTTCTTGGTGCAGCCCTCAAAGCTACACTCATAGCGCCTCTCCGACAGGGACTTGTGTGTTTTCATGTGTGTCTTCAGTGCCGGCTCACTGTTGAACACTGTGCTACACTTTGTGCATGTGAATTTTCCTGAAACAACATTAAAATTACTGTATTTCAAATGACAAT…	CTCATGGTGTTTCAAATGGTGTGCAAAGTTAAACTTCTTGGTGCAGCCCTCAAAGCTACACTCATAGCGCCTCTCCGACAGGGACTTGTGTGTTTTCATGTGTGTCTTCAGTGCCGGCTCACTGTTGAACACTGTGCTACACTTTGTGCATGTGAATT	TTTATGGTGTTTTAAATGGTGTGTAAAGTTAAATTTTTTGGTGTAGTTTTTAAAGTTATATTTATAGCGTTTTTTCGATAGGGATTTGTGTGTTTTTATGTGTGTTTTTAGTGTCGGTTTATTGTTGAATATTGTGTTATATTTTGTGTATGTGAATT	4748664	4748822	AAACTTCTTGGTGCAGCCCTCAAAGCTACACTCATAGCGCCTCTCCGACAGGGACTTGTGTGTTTTCATGTGTGTCTTCAGTGCCGGCTCACT	AAATTTTTTGGTGTAGTTTTTAAAGTTATATTTATAGCGTTTTTTCGATAGGGATTTGTGTGTTTTTATGTGTGTTTTTAGTGTCGGTTTATT	4748694	4748787
HaOG201543_ex5	scaffold_0	+	TATTTTTATGTGTATATTTGGTGTGTTTT	CTTAAACCTATTTTCCTAAATCCACA	GGTAGCTCGACTAACCACCACCATAGCCATGCCATGGAGAACCAGACAGCATTCAATCCCCGTTTGGGTACTATTTCAAAGATATTATTTAATAGAAACTACAAGAAACAGACATTCAGATATGGAAAAAAGATATACATATAACCTTACCTCCATGTGCATATTTGGTGTGTCTTTTAAGAAGTATGTTATCTCTGAACTCTCTTCCACATTCAGAACATTGAACTGTCCCTGTCCTCTCATGCTGCTTCTCATGGCGGCGTAAAGCTGATCTGAAGTAAAAGATATAGGTATTTTAATATTTTTCTAGCTATTTCTACCAGTTTCAGCTACTTCCTGAAACAATGTCCTAAGGGTCCTTTTTGTGGACCCAGGAAAATAGGTCTAAGACTAATCTTC…	TACCTCCATGTGCATATTTGGTGTGTCTTTTAAGAAGTATGTTATCTCTGAACTCTCTTCCACATTCAGAACATTGAACTGTCCCTGTCCTCTCATGCTGCTTCTCATGGCGGCGTAAAGCTGATCTGAAGTAAAAGATATAGGTATTTTAATATTTTTCTAGCTATTTCTACCAGTTTCAGCTACTTCCTGAAACAATGTCCTAAGGGTCCTTTTTGTGGACCCAGGAAAATAGGTCTAAG	TATTTTTATGTGTATATTTGGTGTGTTTTTTAAGAAGTATGTTATTTTTGAATTTTTTTTTATATTTAGAATATTGAATTGTTTTTGTTTTTTTATGTTGTTTTTTATGGCGGCGTAAAGTTGATTTGAAGTAAAAGATATAGGTATTTTAATATTTTTTTAGTTATTTTTATTAGTTTTAGTTATTTTTTGAAATAATGTTTTAAGGGTTTTTTTTGTGGATTTAGGAAAATAGGTTTAAG	4749084	4749326	TTAAGAAGTATGTTATCTCTGAACTCTCTTCCACATTCAGAACATTGAACTGTCCCTGTCCTCTCATGCTGCTTCTCATGGCGGCGTAAAGCTGATCTGAAGTAAAAGATATAGGTATTTTAATATTTTTCTAGCTATTTCTACCAGTTTCAGCTACTTCCTGAAACAATGTCCTAAGGGTCCTTTT	TTAAGAAGTATGTTATTTTTGAATTTTTTTTTATATTTAGAATATTGAATTGTTTTTGTTTTTTTATGTTGTTTTTTATGGCGGCGTAAAGTTGATTTGAAGTAAAAGATATAGGTATTTTAATATTTTTTTAGTTATTTTTATTAGTTTTAGTTATTTTTTGAAATAATGTTTTAAGGGTTTTTTT	4749113	4749300
HaOG201695_ex9_1	scaffold_1	+	GTTTTGAGAAAAGTGATATTTATGAATTTT	AATTTACAACTACATATTACTAATTCCCT	TACTTCTACAATTCCTTAATTATTAGGTTCTGAGAAAAGTGATACTTATGAACCTTCTGAACTTCCTCACTAGTAGAATCCAACTTTCCAAAATTAAAACCTTTAAAAAATTACAAGGGGTAGCCTTCTAATACAAAATTTATTTTGCAGAAATCGCTCAAAAGCTGACATCCAAATGCATAGACTTCATGGGAGGAGTAGGTTTCACCAGAGATTTCCCCCAGGAGAAGTTCTTCCGTGATGCCAAGATCGGCACCATCTACGAGGGAACCAGCAACATGCAGCTGCAAACTATTGCCAAGCTCATAGAGAAACAATACACCCAATAGAGATTATTAAAAGAAATTATTATTTTTAAGTCTCAAGTGACATATATTGTACATAGCGAGAACTGTGTTG…	GTTCTGAGAAAAGTGATACTTATGAACCTTCTGAACTTCCTCACTAGTAGAATCCAACTTTCCAAAATTAAAACCTTTAAAAAATTACAAGGGGTAGCCTTCTAATACAAAATTTATTTTGCAGAAATCGCTCAAAAGCTGACATCCAAATGCATAGACTTCATGGGAGGAGTAGGTTTCACCAGAGATTTCCCCCAGGAGAAGTTCTTCCGTGATGCCAAGATCGGCACCATCTACGAGGGAACCAGCAACATGCAGCTGCAAACT	GTTTTGAGAAAAGTGATATTTATGAATTTTTTGAATTTTTTTATTAGTAGAATTTAATTTTTTAAAATTAAAATTTTTAAAAAATTATAAGGGGTAGTTTTTTAATATAAAATTTATTTTGTAGAAATCGTTTAAAAGTTGATATTTAAATGTATAGATTTTATGGGAGGAGTAGGTTTTATTAGAGATTTTTTTTAGGAGAAGTTTTTTCGTGATGTTAAGATCGGTATTATTTACGAGGGAATTAGTAATATGTAGTTGTAAATT	2609030	2609297	CTGAACTTCCTCACTAGTAGAATCCAACTTTCCAAAATTAAAACCTTTAAAAAATTACAAGGGGTAGCCTTCTAATACAAAATTTATTTTGCAGAAATCGCTCAAAAGCTGACATCCAAATGCATAGACTTCATGGGAGGAGTAGGTTTCACCAGAGATTTCCCCCAGGAGAAGTTCTTCCGTGATGCCAAGATCGGCACCATCTACG	TTGAATTTTTTTATTAGTAGAATTTAATTTTTTAAAATTAAAATTTTTAAAAAATTATAAGGGGTAGTTTTTTAATATAAAATTTATTTTGTAGAAATCGTTTAAAAGTTGATATTTAAATGTATAGATTTTATGGGAGGAGTAGGTTTTATTAGAGATTTTTTTTAGGAGAAGTTTTTTCGTGATGTTAAGATCGGTATTATTTACG	2609060	2609268
HaOG202339_ex2_1	scaffold_109	+	TTTGTTGTGGAAGGTGGGTGAATT	AAAAATCCCTATAATATCAAAACCAAATCATCAA	TCAACTAATCGTGTCATAGGGTTAACTTTATTCGATTCGTTTATTTCGTTTGCAATCATGTTTTTTGGGTTTGCTGTACAAATTCAGACATTGATTTAAAGGGTTTTGTATAGGTACGTTAAATTCGTCTACAAATTCTGATTCTAAAAGGTTAATTTTAAACCGCCTTGCTGGCCTGGTCGATCCAAAGCTGATTCCGGAACAGGCTGGATTCCGACCTGGAAAATCATGCTGCAGCCAGACCCTCAACCTTACCCAGCACATAGAGGATGGCTTTGAAACCGGCAAGGTGACAGGCACTGTATTCGTCGACCTTTCTGCGGCTTACGACACTGTCAACATTAAACGCCTGCTGTGGAAGGTGGGTGAACTTACTGGAGACCGTAAATTTGTCGGGGT…	CCTGCTGTGGAAGGTGGGTGAACTTACTGGAGACCGTAAATTTGTCGGGGTCCTTGGTGAGCTCCTCCAGAATCGCCGGTTCCAAGTACACCTTAGCTCCGATAAAAGTCGTTGGCGAGCCCAAAGGAATGGCCTACCCCAAGGCAGCGTCCTAGCTCCGTTACTATTTAACATCTACACCAACGACCAACCATCTCCCCCAAACACGACTCGCTTCCTGTACGCTGATGATTTGGCCTTGACATCACAGGGATCTTT	TTTGTTGTGGAAGGTGGGTGAATTTATTGGAGATCGTAAATTTGTCGGGGTTTTTGGTGAGTTTTTTTAGAATCGTCGGTTTTAAGTATATTTTAGTTTCGATAAAAGTCGTTGGCGAGTTTAAAGGAATGGTTTATTTTAAGGTAGCGTTTTAGTTTCGTTATTATTTAATATTTATATTAACGATTAATTATTTTTTTTAAATACGATTCGTTTTTTGTACGTTGATGATTTGGTTTTGATATTATAGGGATTTTT	666818	667076	TACTGGAGACCGTAAATTTGTCGGGGTCCTTGGTGAGCTCCTCCAGAATCGCCGGTTCCAAGTACACCTTAGCTCCGATAAAAGTCGTTGGCGAGCCCAAAGGAATGGCCTACCCCAAGGCAGCGTCCTAGCTCCGTTACTATTTAACATCTACACCAACGACCAACCATCTCCCCCAAACACGACTCGCTTCCTGTACG	TATTGGAGATCGTAAATTTGTCGGGGTTTTTGGTGAGTTTTTTTAGAATCGTCGGTTTTAAGTATATTTTAGTTTCGATAAAAGTCGTTGGCGAGTTTAAAGGAATGGTTTATTTTAAGGTAGCGTTTTAGTTTCGTTATTATTTAATATTTATATTAACGATTAATTATTTTTTTTAAATACGATTCGTTTTTTGTACG	666842	667042
HaOG202339_ex2_2	scaffold_109	+	TGATGATTTGGTTTTGATATTATAGGGATT	AAATTACACCCAAATATTTTAATAACTTACAATAAC	TCAACTAATCGTGTCATAGGGTTAACTTTATTCGATTCGTTTATTTCGTTTGCAATCATGTTTTTTGGGTTTGCTGTACAAATTCAGACATTGATTTAAAGGGTTTTGTATAGGTACGTTAAATTCGTCTACAAATTCTGATTCTAAAAGGTTAATTTTAAACCGCCTTGCTGGCCTGGTCGATCCAAAGCTGATTCCGGAACAGGCTGGATTCCGACCTGGAAAATCATGCTGCAGCCAGACCCTCAACCTTACCCAGCACATAGAGGATGGCTTTGAAACCGGCAAGGTGACAGGCACTGTATTCGTCGACCTTTCTGCGGCTTACGACACTGTCAACATTAAACGCCTGCTGTGGAAGGTGGGTGAACTTACTGGAGACCGTAAATTTGTCGGGGT…	TGATGATTTGGCCTTGACATCACAGGGATCTTTTGAGGAGGTAGAGGAAAACCTAAATAAGGCACTCGAAGACCTGAGTACCTGTTACCAGGAGAACGCCCTAAAACCAAACCCCTCAAAAACTCAGTCGTGCGTATTCCACCTGCGCAACAGAGAAGCGAGTCGAACCCTTAACATCCAGTGGCGAGGTGTACCTATCAGTCATTGCAAGCTACCAAAATATCTGGGTGTAACTC	TGATGATTTGGTTTTGATATTATAGGGATTTTTTGAGGAGGTAGAGGAAAATTTAAATAAGGTATTCGAAGATTTGAGTATTTGTTATTAGGAGAACGTTTTAAAATTAAATTTTTTAAAAATTTAGTCGTGCGTATTTTATTTGCGTAATAGAGAAGCGAGTCGAATTTTTAATATTTAGTGGCGAGGTGTATTTATTAGTTATTGTAAGTTATTAAAATATTTGGGTGTAATTT	667043	667279	TTTTGAGGAGGTAGAGGAAAACCTAAATAAGGCACTCGAAGACCTGAGTACCTGTTACCAGGAGAACGCCCTAAAACCAAACCCCTCAAAAACTCAGTCGTGCGTATTCCACCTGCGCAACAGAGAAGCGAGTCGAACCCTTAACATCCAGTGGCGAGGTGTACCTATCA	TTTTGAGGAGGTAGAGGAAAATTTAAATAAGGTATTCGAAGATTTGAGTATTTGTTATTAGGAGAACGTTTTAAAATTAAATTTTTTAAAAATTTAGTCGTGCGTATTTTATTTGCGTAATAGAGAAGCGAGTCGAATTTTTAATATTTAGTGGCGAGGTGTATTTATTA	667073	667243
HaOG202339_ex2_3	scaffold_109	+	TTGTAAGTTATTAAAATATTTGGGTGTAATTTTTGA	TTCAATACTACATCCACCTACCCAA	TCAACTAATCGTGTCATAGGGTTAACTTTATTCGATTCGTTTATTTCGTTTGCAATCATGTTTTTTGGGTTTGCTGTACAAATTCAGACATTGATTTAAAGGGTTTTGTATAGGTACGTTAAATTCGTCTACAAATTCTGATTCTAAAAGGTTAATTTTAAACCGCCTTGCTGGCCTGGTCGATCCAAAGCTGATTCCGGAACAGGCTGGATTCCGACCTGGAAAATCATGCTGCAGCCAGACCCTCAACCTTACCCAGCACATAGAGGATGGCTTTGAAACCGGCAAGGTGACAGGCACTGTATTCGTCGACCTTTCTGCGGCTTACGACACTGTCAACATTAAACGCCTGCTGTGGAAGGTGGGTGAACTTACTGGAGACCGTAAATTTGTCGGGGT…	TTGCAAGCTACCAAAATATCTGGGTGTAACTCTTGACAGGTCGCTCACTTTCAGGAAAAACTGCGAGAATATCAAGCAGAAAGTTGCCTCCCGCAACAACCTGTTGCGAAGGCTGACGAGCACGACCTGGGGAGCCTCACCAACGGTGCTGCGAACCACTGGCCTGGCACTCTGCTACTCCGTGGGCGAATATGCGTGCCCAGTGTGGAGTCGTTCGGTTCACGCTGGGCAGGTGGATGTAGCACTGAA	TTGTAAGTTATTAAAATATTTGGGTGTAATTTTTGATAGGTCGTTTATTTTTAGGAAAAATTGCGAGAATATTAAGTAGAAAGTTGTTTTTCGTAATAATTTGTTGCGAAGGTTGACGAGTACGATTTGGGGAGTTTTATTAACGGTGTTGCGAATTATTGGTTTGGTATTTTGTTATTTCGTGGGCGAATATGCGTGTTTAGTGTGGAGTCGTTCGGTTTACGTTGGGTAGGTGGATGTAGTATTGAA	667247	667496	CAGGTCGCTCACTTTCAGGAAAAACTGCGAGAATATCAAGCAGAAAGTTGCCTCCCGCAACAACCTGTTGCGAAGGCTGACGAGCACGACCTGGGGAGCCTCACCAACGGTGCTGCGAACCACTGGCCTGGCACTCTGCTACTCCGTGGGCGAATATGCGTGCCCAGTGTGGAGTCGTTCGGTTCACG	TAGGTCGTTTATTTTTAGGAAAAATTGCGAGAATATTAAGTAGAAAGTTGTTTTTCGTAATAATTTGTTGCGAAGGTTGACGAGTACGATTTGGGGAGTTTTATTAACGGTGTTGCGAATTATTGGTTTGGTATTTTGTTATTTCGTGGGCGAATATGCGTGTTTAGTGTGGAGTCGTTCGGTTTACG	667283	667471
HaOG202339_ex2_4	scaffold_109	+	GTTGGGTAGGTGGATGTAGTATTG	AAACAACRATTTTATAAAAACCCCT	TCAACTAATCGTGTCATAGGGTTAACTTTATTCGATTCGTTTATTTCGTTTGCAATCATGTTTTTTGGGTTTGCTGTACAAATTCAGACATTGATTTAAAGGGTTTTGTATAGGTACGTTAAATTCGTCTACAAATTCTGATTCTAAAAGGTTAATTTTAAACCGCCTTGCTGGCCTGGTCGATCCAAAGCTGATTCCGGAACAGGCTGGATTCCGACCTGGAAAATCATGCTGCAGCCAGACCCTCAACCTTACCCAGCACATAGAGGATGGCTTTGAAACCGGCAAGGTGACAGGCACTGTATTCGTCGACCTTTCTGCGGCTTACGACACTGTCAACATTAAACGCCTGCTGTGGAAGGTGGGTGAACTTACTGGAGACCGTAAATTTGTCGGGGT…	GCTGGGCAGGTGGATGTAGCACTGAACGAAACGTGCCGCATTATAACTGGCTGCCTCAAGCCGACCCCGTTACGAATGCTGCACCCACTGGCCGGCATTGCCCCACCAGATGTTCGCAGAAGCGTAGCCTCTGGCATCGAGAGAGCCAAACTCGAAACAGACCAACGACACCCCATGCACAATTACACCCCTGTGCCACAACGGCTTAAAAGCCGCAGGGGTTTCTACAAAACCGTTGCTC	GTTGGGTAGGTGGATGTAGTATTGAACGAAACGTGTCGTATTATAATTGGTTGTTTTAAGTCGATTTCGTTACGAATGTTGTATTTATTGGTCGGTATTGTTTTATTAGATGTTCGTAGAAGCGTAGTTTTTGGTATCGAGAGAGTTAAATTCGAAATAGATTAACGATATTTTATGTATAATTATATTTTTGTGTTATAACGGTTTAAAAGTCGTAGGGGTTTTTATAAAATCGTTGTTT	667470	667711	AACGAAACGTGCCGCATTATAACTGGCTGCCTCAAGCCGACCCCGTTACGAATGCTGCACCCACTGGCCGGCATTGCCCCACCAGATGTTCGCAGAAGCGTAGCCTCTGGCATCGAGAGAGCCAAACTCGAAACAGACCAACGACACCCCATGCACAATTACACCCCTGTGCCACAACGGCTTAAAAGCCGC	AACGAAACGTGTCGTATTATAATTGGTTGTTTTAAGTCGATTTCGTTACGAATGTTGTATTTATTGGTCGGTATTGTTTTATTAGATGTTCGTAGAAGCGTAGTTTTTGGTATCGAGAGAGTTAAATTCGAAATAGATTAACGATATTTTATGTATAATTATATTTTTGTGTTATAACGGTTTAAAAGTCGT	667494	667686
HaOG202339_ex2_5	scaffold_109	+	AYGATATTTTATGTATAATTATATTTTTGTGTT	AATCTATTTAAAAACTACCAAACTCTTC	TCAACTAATCGTGTCATAGGGTTAACTTTATTCGATTCGTTTATTTCGTTTGCAATCATGTTTTTTGGGTTTGCTGTACAAATTCAGACATTGATTTAAAGGGTTTTGTATAGGTACGTTAAATTCGTCTACAAATTCTGATTCTAAAAGGTTAATTTTAAACCGCCTTGCTGGCCTGGTCGATCCAAAGCTGATTCCGGAACAGGCTGGATTCCGACCTGGAAAATCATGCTGCAGCCAGACCCTCAACCTTACCCAGCACATAGAGGATGGCTTTGAAACCGGCAAGGTGACAGGCACTGTATTCGTCGACCTTTCTGCGGCTTACGACACTGTCAACATTAAACGCCTGCTGTGGAAGGTGGGTGAACTTACTGGAGACCGTAAATTTGTCGGGGT…	ACGACACCCCATGCACAATTACACCCCTGTGCCACAACGGCTTAAAAGCCGCAGGGGTTTCTACAAAACCGTTGCTCCTGTCGATGGTGAGGCCTCTCGAGCCAGACGGGATCTTTGGCGATCGAGGAGTTTACTGCCCTCCCCGTTAGTCCCGCTCTTAGAAAGTCTCCCTCCTGGACACGATCTCCCGAGAAGAGTCTGGCAGTCTCTAAACAGACT	ACGATATTTTATGTATAATTATATTTTTGTGTTATAACGGTTTAAAAGTCGTAGGGGTTTTTATAAAATCGTTGTTTTTGTCGATGGTGAGGTTTTTCGAGTTAGACGGGATTTTTGGCGATCGAGGAGTTTATTGTTTTTTTCGTTAGTTTCGTTTTTAGAAAGTTTTTTTTTTGGATACGATTTTTCGAGAAGAGTTTGGTAGTTTTTAAATAGATT	667634	667853	ACAACGGCTTAAAAGCCGCAGGGGTTTCTACAAAACCGTTGCTCCTGTCGATGGTGAGGCCTCTCGAGCCAGACGGGATCTTTGGCGATCGAGGAGTTTACTGCCCTCCCCGTTAGTCCCGCTCTTAGAAAGTCTCCCTCCTGGACACGATCTCCCGA	ATAACGGTTTAAAAGTCGTAGGGGTTTTTATAAAATCGTTGTTTTTGTCGATGGTGAGGTTTTTCGAGTTAGACGGGATTTTTGGCGATCGAGGAGTTTATTGTTTTTTTCGTTAGTTTCGTTTTTAGAAAGTTTTTTTTTTGGATACGATTTTTCGA	667667	667825
HaOG202339_ex2_6	scaffold_109	+	GAGAAGAGTTTGGTAGTTTTTAAATAGATT	ATATATTAAAACTACACTATATCAACCCAATATAC	TCAACTAATCGTGTCATAGGGTTAACTTTATTCGATTCGTTTATTTCGTTTGCAATCATGTTTTTTGGGTTTGCTGTACAAATTCAGACATTGATTTAAAGGGTTTTGTATAGGTACGTTAAATTCGTCTACAAATTCTGATTCTAAAAGGTTAATTTTAAACCGCCTTGCTGGCCTGGTCGATCCAAAGCTGATTCCGGAACAGGCTGGATTCCGACCTGGAAAATCATGCTGCAGCCAGACCCTCAACCTTACCCAGCACATAGAGGATGGCTTTGAAACCGGCAAGGTGACAGGCACTGTATTCGTCGACCTTTCTGCGGCTTACGACACTGTCAACATTAAACGCCTGCTGTGGAAGGTGGGTGAACTTACTGGAGACCGTAAATTTGTCGGGGT…	GAGAAGAGTCTGGCAGTCTCTAAACAGACTCCGAACACGGGTAGGCCGGAGCAAAGATAATCGGTCCAAGTGGGGTTTCGCGGGCGGGGCGGACCTTGGGTGCGAGTGCGGGGCTGCCGTGCAGACGATGTCCCACCTAATCGCATGTCCACTGTGCCCTGAAACCTGCTCGCGGGAGGACTTAATGAGCGCATCCGGCCGTGCTCTCGCTGTGGCGGCATATTGGGCTGACATAGTGTAGTCTCAATATAT	GAGAAGAGTTTGGTAGTTTTTAAATAGATTTCGAATACGGGTAGGTCGGAGTAAAGATAATCGGTTTAAGTGGGGTTTCGCGGGCGGGGCGGATTTTGGGTGCGAGTGCGGGGTTGTCGTGTAGACGATGTTTTATTTAATCGTATGTTTATTGTGTTTTGAAATTTGTTCGCGGGAGGATTTAATGAGCGTATTCGGTCGTGTTTTCGTTGTGGCGGTATATTGGGTTGATATAGTGTAGTTTTAATATAT	667823	668075	CCGAACACGGGTAGGCCGGAGCAAAGATAATCGGTCCAAGTGGGGTTTCGCGGGCGGGGCGGACCTTGGGTGCGAGTGCGGGGCTGCCGTGCAGACGATGTCCCACCTAATCGCATGTCCACTGTGCCCTGAAACCTGCTCGCGGGAGGACTTAATGAGCGCATCCGGCCGTGCTCTCGCTGTGGCG	TCGAATACGGGTAGGTCGGAGTAAAGATAATCGGTTTAAGTGGGGTTTCGCGGGCGGGGCGGATTTTGGGTGCGAGTGCGGGGTTGTCGTGTAGACGATGTTTTATTTAATCGTATGTTTATTGTGTTTTGAAATTTGTTCGCGGGAGGATTTAATGAGCGTATTCGGTCGTGTTTTCGTTGTGGCG	667853	668040
HaOG202350_ex1_1	scaffold_11	+	ATAATTTGATGGAATTGTTGATTATGATT	TAATCCACTTCAAAACAACAAACT	CACATAAATAGTTCATCTTGTTATTCCCGTCGCATATATCGCGAGTGACCGTCGAGAGGTCGTATCGGGACTGTGCTGATGAAATCAACCGTAACTATACAAGAAGTAGTAAATAAATTAGATCACCTATCCTTACCACTAACAACCAGAATGCCGAACATCAAAGTGTTTAGCGGGAGCTCCCACCCAGACCTGGCCCAGAAGATCGTCGATCGTTTGGGCATCGATTTGGGAAAAGTTGTAACCAAGAAGTTTAGCAACATGGAAACATGCGTGGAAATAGGTGAATCTGTACGTGGCGAGGATGTTTACATTGTGCAGAGTGGTAGCGGAGAAATAAACGACAATCTGATGGAATTGCTGATCATGATTAACGCGTGCAAGATTGCGTCCGCGTCT…	ACAATCTGATGGAATTGCTGATCATGATTAACGCGTGCAAGATTGCGTCCGCGTCTCGAGTGACAGCCGTGATCCCGTGCTTCCCTTACGCGCGACAAGACAAGAAAGACAAGAGCAGAGCGCCGATCACCGCAAAACTGGTCGCGAACATCTTGTCCGTGTCTGGCGCCGACCACATCATCACAATGGACCTCCATGCGTCGCAAATCCAAGGATTTTTCGACATTCCAGTGGATAACCTCTTTGCTGAGCCTGCTGTCCTGAAGTGGATCA	ATAATTTGATGGAATTGTTGATTATGATTAACGCGTGTAAGATTGCGTTCGCGTTTCGAGTGATAGTCGTGATTTCGTGTTTTTTTTACGCGCGATAAGATAAGAAAGATAAGAGTAGAGCGTCGATTATCGTAAAATTGGTCGCGAATATTTTGTTCGTGTTTGGCGTCGATTATATTATTATAATGGATTTTTATGCGTCGTAAATTTAAGGATTTTTCGATATTTTAGTGGATAATTTTTTTGTTGAGTTTGTTGTTTTGAAGTGGATTA	223168	223441	AACGCGTGCAAGATTGCGTCCGCGTCTCGAGTGACAGCCGTGATCCCGTGCTTCCCTTACGCGCGACAAGACAAGAAAGACAAGAGCAGAGCGCCGATCACCGCAAAACTGGTCGCGAACATCTTGTCCGTGTCTGGCGCCGACCACATCATCACAATGGACCTCCATGCGTCGCAAATCCAAGGATTTTTCGACATTCCAGTGGATAACCTCTTTGCTG	AACGCGTGTAAGATTGCGTTCGCGTTTCGAGTGATAGTCGTGATTTCGTGTTTTTTTTACGCGCGATAAGATAAGAAAGATAAGAGTAGAGCGTCGATTATCGTAAAATTGGTCGCGAATATTTTGTTCGTGTTTGGCGTCGATTATATTATTATAATGGATTTTTATGCGTCGTAAATTTAAGGATTTTTCGATATTTTAGTGGATAATTTTTTTGTTG	223197	223417
HaOG202350_ex1_2	scaffold_11	+	GATAGGTTGAATGTTGAGTTTGTTTTGATT	ACAACAACTTCTAAACAAACATTATTAATCCTTAA	CACATAAATAGTTCATCTTGTTATTCCCGTCGCATATATCGCGAGTGACCGTCGAGAGGTCGTATCGGGACTGTGCTGATGAAATCAACCGTAACTATACAAGAAGTAGTAAATAAATTAGATCACCTATCCTTACCACTAACAACCAGAATGCCGAACATCAAAGTGTTTAGCGGGAGCTCCCACCCAGACCTGGCCCAGAAGATCGTCGATCGTTTGGGCATCGATTTGGGAAAAGTTGTAACCAAGAAGTTTAGCAACATGGAAACATGCGTGGAAATAGGTGAATCTGTACGTGGCGAGGATGTTTACATTGTGCAGAGTGGTAGCGGAGAAATAAACGACAATCTGATGGAATTGCTGATCATGATTAACGCGTGCAAGATTGCGTCCGCGTCT…	GACAGGTTGAATGTTGAGTTTGCCCTGATTCACAAGGAGAGGAAAAAGGCAAATGAAGTTGCATCAATGGTGCTGGTTGGTGATGTGAAGGACAGAACGGCTATCCTAGTTGATGACATGGCAGACACTTGTGGAACTATCTGTCATGCTGCAGAGAAGTTGATAGAAGCGGGAGCTATTAAAGTGTATGCCATCCTTACTCATGGTATTTTCTCTGGACCAGCGATCTCAAGGATCAACAATGCCTGTTTAGAAGCTGTTGT	GATAGGTTGAATGTTGAGTTTGTTTTGATTTATAAGGAGAGGAAAAAGGTAAATGAAGTTGTATTAATGGTGTTGGTTGGTGATGTGAAGGATAGAACGGTTATTTTAGTTGATGATATGGTAGATATTTGTGGAATTATTTGTTATGTTGTAGAGAAGTTGATAGAAGCGGGAGTTATTAAAGTGTATGTTATTTTTATTTATGGTATTTTTTTTGGATTAGCGATTTTAAGGATTAATAATGTTTGTTTAGAAGTTGTTGT	223521	223784	CACAAGGAGAGGAAAAAGGCAAATGAAGTTGCATCAATGGTGCTGGTTGGTGATGTGAAGGACAGAACGGCTATCCTAGTTGATGACATGGCAGACACTTGTGGAACTATCTGTCATGCTGCAGAGAAGTTGATAGAAGCGGGAGCTATTAAAGTGTATGCCATCCTTACTCATGGTATTTTCTCTGGACCAGCGATC	TATAAGGAGAGGAAAAAGGTAAATGAAGTTGTATTAATGGTGTTGGTTGGTGATGTGAAGGATAGAACGGTTATTTTAGTTGATGATATGGTAGATATTTGTGGAATTATTTGTTATGTTGTAGAGAAGTTGATAGAAGCGGGAGTTATTAAAGTGTATGTTATTTTTATTTATGGTATTTTTTTTGGATTAGCGATT	223551	223749
HaOG202350_ex1_3	scaffold_11	+	TAAATTAGATTATTTATTTTTATTATTAATAATTAGAATGT	ATCATAATCAACAATTCCATCAAATTAT	CACATAAATAGTTCATCTTGTTATTCCCGTCGCATATATCGCGAGTGACCGTCGAGAGGTCGTATCGGGACTGTGCTGATGAAATCAACCGTAACTATACAAGAAGTAGTAAATAAATTAGATCACCTATCCTTACCACTAACAACCAGAATGCCGAACATCAAAGTGTTTAGCGGGAGCTCCCACCCAGACCTGGCCCAGAAGATCGTCGATCGTTTGGGCATCGATTTGGGAAAAGTTGTAACCAAGAAGTTTAGCAACATGGAAACATGCGTGGAAATAGGTGAATCTGTACGTGGCGAGGATGTTTACATTGTGCAGAGTGGTAGCGGAGAAATAAACGACAATCTGATGGAATTGCTGATCATGATTAACGCGTGCAAGATTGCGTCCGCGTCT…	TAAATTAGATCACCTATCCTTACCACTAACAACCAGAATGCCGAACATCAAAGTGTTTAGCGGGAGCTCCCACCCAGACCTGGCCCAGAAGATCGTCGATCGTTTGGGCATCGATTTGGGAAAAGTTGTAACCAAGAAGTTTAGCAACATGGAAACATGCGTGGAAATAGGTGAATCTGTACGTGGCGAGGATGTTTACATTGTGCAGAGTGGTAGCGGAGAAATAAACGACAATCTGATGGAATTGCTGATCATGAT	TAAATTAGATTATTTATTTTTATTATTAATAATTAGAATGTCGAATATTAAAGTGTTTAGCGGGAGTTTTTATTTAGATTTGGTTTAGAAGATCGTCGATCGTTTGGGTATCGATTTGGGAAAAGTTGTAATTAAGAAGTTTAGTAATATGGAAATATGCGTGGAAATAGGTGAATTTGTACGTGGCGAGGATGTTTATATTGTGTAGAGTGGTAGCGGAGAAATAAACGATAATTTGATGGAATTGTTGATTATGAT	222938	223196	CGAACATCAAAGTGTTTAGCGGGAGCTCCCACCCAGACCTGGCCCAGAAGATCGTCGATCGTTTGGGCATCGATTTGGGAAAAGTTGTAACCAAGAAGTTTAGCAACATGGAAACATGCGTGGAAATAGGTGAATCTGTACGTGGCGAGGATGTTTACATTGTGCAGAGTGGTAGCGGAGAAATAAACG	CGAATATTAAAGTGTTTAGCGGGAGTTTTTATTTAGATTTGGTTTAGAAGATCGTCGATCGTTTGGGTATCGATTTGGGAAAAGTTGTAATTAAGAAGTTTAGTAATATGGAAATATGCGTGGAAATAGGTGAATTTGTACGTGGCGAGGATGTTTATATTGTGTAGAGTGGTAGCGGAGAAATAAACG	222979	223168
HaOG202350_ex1_4	scaffold_11	+	ATAGGAGAGGTATATGTAGGAATGTTTTA	ACAATTATAACAATAATTTTACAAATTACATACCAT	CACATAAATAGTTCATCTTGTTATTCCCGTCGCATATATCGCGAGTGACCGTCGAGAGGTCGTATCGGGACTGTGCTGATGAAATCAACCGTAACTATACAAGAAGTAGTAAATAAATTAGATCACCTATCCTTACCACTAACAACCAGAATGCCGAACATCAAAGTGTTTAGCGGGAGCTCCCACCCAGACCTGGCCCAGAAGATCGTCGATCGTTTGGGCATCGATTTGGGAAAAGTTGTAACCAAGAAGTTTAGCAACATGGAAACATGCGTGGAAATAGGTGAATCTGTACGTGGCGAGGATGTTTACATTGTGCAGAGTGGTAGCGGAGAAATAAACGACAATCTGATGGAATTGCTGATCATGATTAACGCGTGCAAGATTGCGTCCGCGTCT…	ACAGGAGAGGCACATGCAGGAATGCCCCAAAATTCAGTGTATTGATGTGTCCATGATGTTGGCGGAGGCAGTGAGACGTACACACAACGGCGAGTCTGTCTCCTACCTGTTTTCTAATGTTCCATATTAGTATAATTTTCTTTATTTTACATGATATTTTACTTTTAATATAGGTGAGTGTTATAATTCATAACATAAAATAAAATGGCATGTAACTTGTAAAATTACTGTTATAACTGC	ATAGGAGAGGTATATGTAGGAATGTTTTAAAATTTAGTGTATTGATGTGTTTATGATGTTGGCGGAGGTAGTGAGACGTATATATAACGGCGAGTTTGTTTTTTATTTGTTTTTTAATGTTTTATATTAGTATAATTTTTTTTATTTTATATGATATTTTATTTTTAATATAGGTGAGTGTTATAATTTATAATATAAAATAAAATGGTATGTAATTTGTAAAATTATTGTTATAATTGT	223802	224042	AAATTCAGTGTATTGATGTGTCCATGATGTTGGCGGAGGCAGTGAGACGTACACACAACGGCGAGTCTGTCTCCTACCTGTTTTCTAATGTTCCATATTAGTATAATTTTCTTTATTTTACATGATATTTTACTTTTAATATAGGTGAGTGTTATAATTCATAACATAAAATAAA	AAATTTAGTGTATTGATGTGTTTATGATGTTGGCGGAGGTAGTGAGACGTATATATAACGGCGAGTTTGTTTTTTATTTGTTTTTTAATGTTTTATATTAGTATAATTTTTTTTATTTTATATGATATTTTATTTTTAATATAGGTGAGTGTTATAATTTATAATATAAAATAAA	223831	224006
HaOG203600_ex3	scaffold_135	+	GGAAAGTTTAAGGAATTGTTAATATTTTAAGG	ACCTTTTCCAAATAACTATTTACCC	GTATAAAAGATATGCATGCTGACCATGCTGCATCTCACTTAGGGAAAGCTCAAGGAATTGCTAATATTTTAAGGTTTGTAATCTTTTAACAGTATCAAATAACATTTACTTATTAGAACATCAGCTACATTATTTACAAATCCTACACAGGTCTGTACGTGTATCCAGTCAACACAAAATTGTATCCTTACCAATGGATATACTTATGAAGTATAAAATAAGTCAAGAGAATGTCCTAAGATGTATTGACAATGAAGAAATGAGGAATGCATCATTTGAAATTGCATCGAGGGCAAATAGTCACTTGGAAAAGGTATTTTTTATTTGTTTACTAAGGCTAAAATCCACCTACAACATAAACATCAGTTTTTTTAACCGACTTCCCGAAAAGGAGGTGGT…	GGAAAGCTCAAGGAATTGCTAATATTTTAAGGTTTGTAATCTTTTAACAGTATCAAATAACATTTACTTATTAGAACATCAGCTACATTATTTACAAATCCTACACAGGTCTGTACGTGTATCCAGTCAACACAAAATTGTATCCTTACCAATGGATATACTTATGAAGTATAAAATAAGTCAAGAGAATGTCCTAAGATGTATTGACAATGAAGAAATGAGGAATGCATCATTTGAAATTGCATCGAGGGCAAATAGTCACTTGGAAAAGGT	GGAAAGTTTAAGGAATTGTTAATATTTTAAGGTTTGTAATTTTTTAATAGTATTAAATAATATTTATTTATTAGAATATTAGTTATATTATTTATAAATTTTATATAGGTTTGTACGTGTATTTAGTTAATATAAAATTGTATTTTTATTAATGGATATATTTATGAAGTATAAAATAAGTTAAGAGAATGTTTTAAGATGTATTGATAATGAAGAAATGAGGAATGTATTATTTGAAATTGTATCGAGGGTAAATAGTTATTTGGAAAAGGT	496646	496919	TTTGTAATCTTTTAACAGTATCAAATAACATTTACTTATTAGAACATCAGCTACATTATTTACAAATCCTACACAGGTCTGTACGTGTATCCAGTCAACACAAAATTGTATCCTTACCAATGGATATACTTATGAAGTATAAAATAAGTCAAGAGAATGTCCTAAGATGTATTGACAATGAAGAAATGAGGAATGCATCATTTGAAATTGCATCGA	TTTGTAATTTTTTAATAGTATTAAATAATATTTATTTATTAGAATATTAGTTATATTATTTATAAATTTTATATAGGTTTGTACGTGTATTTAGTTAATATAAAATTGTATTTTTATTAATGGATATATTTATGAAGTATAAAATAAGTTAAGAGAATGTTTTAAGATGTATTGATAATGAAGAAATGAGGAATGTATTATTTGAAATTGTATCGA	496678	496894
HaOG203600_ex4	scaffold_135	+	TTTGTAGGTTAGAAAAATAAGTGTTTTT	AAAAATCTAATTCACTAATTTATTTTTACTAATTTT	GGACAAAGTTTCTGAGAAGACAAAAAGTACAGTAGGTACTATATTCTAAAAGAATAGATCTCCAAAGGAAAGCTTGTTATTATAAACATGTGAATAATCATGTAGTTGGATAACTATTTTCTATCTAATGATATTGTCTTAATTTTGCAGGCCAGAAAAATAAGTGTTCCTCAGCTTTCAAAGCAGATATTCCTACCAGCCGTTGCTATCCATAAGTACTTAGCAAAACTTGAAAAGAAGAACTTCAACATATTTGACAAGACACTTATGTATGCTAGTCCAACATTACCAATAGCTTTATATTACAACAGAATGCGTAATAAATATTAATTTATATAAAAAGCTTATTTAACTAAAGTGATATTTATTTAAAATGCGTTAGTAAGCTCATGTAAAAAT…	TTTGCAGGCCAGAAAAATAAGTGTTCCTCAGCTTTCAAAGCAGATATTCCTACCAGCCGTTGCTATCCATAAGTACTTAGCAAAACTTGAAAAGAAGAACTTCAACATATTTGACAAGACACTTATGTATGCTAGTCCAACATTACCAATAGCTTTATATTACAACAGAATGCGTAATAAATATTAATTTATATAAAAAGCTTATTTAACTAAAGTGATATTTATTTAAAATGCGTTAGTAAGCTCATGTAAAAATTAGTAAAAATAAATTAGTGAACCAGATCTTC	TTTGTAGGTTAGAAAAATAAGTGTTTTTTAGTTTTTAAAGTAGATATTTTTATTAGTCGTTGTTATTTATAAGTATTTAGTAAAATTTGAAAAGAAGAATTTTAATATATTTGATAAGATATTTATGTATGTTAGTTTAATATTATTAATAGTTTTATATTATAATAGAATGCGTAATAAATATTAATTTATATAAAAAGTTTATTTAATTAAAGTGATATTTATTTAAAATGCGTTAGTAAGTTTATGTAAAAATTAGTAAAAATAAATTAGTGAATTAGATTTTT	497226	497513	CAGCTTTCAAAGCAGATATTCCTACCAGCCGTTGCTATCCATAAGTACTTAGCAAAACTTGAAAAGAAGAACTTCAACATATTTGACAAGACACTTATGTATGCTAGTCCAACATTACCAATAGCTTTATATTACAACAGAATGCGTAATAAATATTAATTTATATAAAAAGCTTATTTAACTAAAGTGATATTTATTTAAAATGCGTTAGTAAGCTCATGTA	TAGTTTTTAAAGTAGATATTTTTATTAGTCGTTGTTATTTATAAGTATTTAGTAAAATTTGAAAAGAAGAATTTTAATATATTTGATAAGATATTTATGTATGTTAGTTTAATATTATTAATAGTTTTATATTATAATAGAATGCGTAATAAATATTAATTTATATAAAAAGTTTATTTAATTAAAGTGATATTTATTTAAAATGCGTTAGTAAGTTTATGTA	497254	497477
HaOG203601_ex5	scaffold_135	+	TAGTTATGTATATTATGGTGATTGATGGT	ATTTCCATATATTATTCTAAAATCTACTTCCC	TTTGGAATGTAAAGGTTTATAAGTAAACAATAGTTTAAGATGTTTGACACTTAAGCTTAATATAAAAAAGCTAATGATAAGTACTACTGATTCCATCACAATAAACTTGCTGCAAAAAAAGCTGCCATATAGTACCCATTGAATAATCCGTTATTCAGATGGTGTTAAGTCTTTTTCAGGCTCCCCTTCAAACAAAATTTGTTGAAGAAGATCATAAATAGGTTCAAAGGCTTTCCTACAAGCTGCATTGGTTGGGGTGAGGTAGTCATGCATATCATGGTGACTGATGGTGCCATCGGTTTGTACAAAACCCTTGTCTATGGCAACCATCTCCACTTTATTCATGGTGGTAACCTTTTCACGTAACAGTTGGTTGATCTTTGCATTTTTCTCTCTTAA…	TAGTCATGCATATCATGGTGACTGATGGTGCCATCGGTTTGTACAAAACCCTTGTCTATGGCAACCATCTCCACTTTATTCATGGTGGTAACCTTTTCACGTAACAGTTGGTTGATCTTTGCATTTTTCTCTCTTAAAGTATTTGGGTGTTGACCACGGGGAAGTAGACTCTAGAATAACACATGGAAAT	TAGTTATGTATATTATGGTGATTGATGGTGTTATCGGTTTGTATAAAATTTTTGTTTATGGTAATTATTTTTATTTTATTTATGGTGGTAATTTTTTTACGTAATAGTTGGTTGATTTTTGTATTTTTTTTTTTTAAAGTATTTGGGTGTTGATTACGGGGAAGTAGATTTTAGAATAATATATGGAAAT	498686	498876	GCCATCGGTTTGTACAAAACCCTTGTCTATGGCAACCATCTCCACTTTATTCATGGTGGTAACCTTTTCACGTAACAGTTGGTTGATCTTTGCATTTTTCTCTCTTAAAGTATTTGGGTGTTGACCACG	GTTATCGGTTTGTATAAAATTTTTGTTTATGGTAATTATTTTTATTTTATTTATGGTGGTAATTTTTTTACGTAATAGTTGGTTGATTTTTGTATTTTTTTTTTTTAAAGTATTTGGGTGTTGATTACG	498715	498844
HaOG204139_ex4_1	scaffold_148	+	AGGTTTAGATTTGGGTTTTGTTTTTA	AAATTTTATAAAACATTCCACAATATTAACATC	CGGACCTGATTTCAACGTCATAATCTGTATTTTTTTAGACAAGAGTTCAACAGACGTTTAAAAGATTTTAGTACGACTGATAATTTTCTGAAGATTTTTTTTTACCAGTCCGAATAATTTTCAAGTCGTTACCAAAAAGAACTCCCTTACCGTGTGGTCGATGACATAGTCCAGGTGTGCGACGGGCGTGCCAGGGGTGGGGGAGGGTGGGCATGATGACGCGGGTGACTCAGGCTCAGACTTGGGTTCTGCCTTCACCTCCCGAGGGGGGGAGTCGCTGGACCGTCGTCGGCTGCTCCATGCGCTCGCTGGCATTGCTGGGTAGCATTCGTCTTCCATGTCTGGAAGGTTGAAAATGGAAGATTAATAGGAGCACAGGGGTTTTGCTTTGTTTTGATG…	AGGCTCAGACTTGGGTTCTGCCTTCACCTCCCGAGGGGGGGAGTCGCTGGACCGTCGTCGGCTGCTCCATGCGCTCGCTGGCATTGCTGGGTAGCATTCGTCTTCCATGTCTGGAAGGTTGAAAATGGAAGATTAATAGGAGCACAGGGGTTTTGCTTTGTTTTGATGTTAACATTGTGGAATGCTTTATAAAATCC	AGGTTTAGATTTGGGTTTTGTTTTTATTTTTCGAGGGGGGGAGTCGTTGGATCGTCGTCGGTTGTTTTATGCGTTCGTTGGTATTGTTGGGTAGTATTCGTTTTTTATGTTTGGAAGGTTGAAAATGGAAGATTAATAGGAGTATAGGGGTTTTGTTTTGTTTTGATGTTAATATTGTGGAATGTTTTATAAAATTT	36700	36897	CCTCCCGAGGGGGGGAGTCGCTGGACCGTCGTCGGCTGCTCCATGCGCTCGCTGGCATTGCTGGGTAGCATTCGTCTTCCATGTCTGGAAGGTTGAAAATGGAAGATTAATAGGAGCACAGGGGTTTTGCTTTGTTTT	TTTTTCGAGGGGGGGAGTCGTTGGATCGTCGTCGGTTGTTTTATGCGTTCGTTGGTATTGTTGGGTAGTATTCGTTTTTTATGTTTGGAAGGTTGAAAATGGAAGATTAATAGGAGTATAGGGGTTTTGTTTTGTTTT	36726	36864
HaOG204139_ex4_2	scaffold_148	+	ATGTTAATATTGTGGAATGTTTTATAAAATTT	TAACCTAAAAACTTCCTATATCTAACTATTTA	CGGACCTGATTTCAACGTCATAATCTGTATTTTTTTAGACAAGAGTTCAACAGACGTTTAAAAGATTTTAGTACGACTGATAATTTTCTGAAGATTTTTTTTTACCAGTCCGAATAATTTTCAAGTCGTTACCAAAAAGAACTCCCTTACCGTGTGGTCGATGACATAGTCCAGGTGTGCGACGGGCGTGCCAGGGGTGGGGGAGGGTGGGCATGATGACGCGGGTGACTCAGGCTCAGACTTGGGTTCTGCCTTCACCTCCCGAGGGGGGGAGTCGCTGGACCGTCGTCGGCTGCTCCATGCGCTCGCTGGCATTGCTGGGTAGCATTCGTCTTCCATGTCTGGAAGGTTGAAAATGGAAGATTAATAGGAGCACAGGGGTTTTGCTTTGTTTTGATG…	ATGTTAACATTGTGGAATGCTTTATAAAATCCCCTCACGCAATGAAGAAATAAATGTACGATTCCAAGTTTTGTCTCAAATAGACGTCTCAAGTCTGTTTCAAATAGACGATGTTCTACCCGTTCTAAATCTTCAGATTCTTTGATTCAGGTTTTCATATACGGTTTGAAAATATCGTGAGTTAGGAAATGTCCAAAATCATTGAAATTGGCAAATAGTTAGATACAGGAAGCTTTTAGGCTA	ATGTTAATATTGTGGAATGTTTTATAAAATTTTTTTACGTAATGAAGAAATAAATGTACGATTTTAAGTTTTGTTTTAAATAGACGTTTTAAGTTTGTTTTAAATAGACGATGTTTTATTCGTTTTAAATTTTTAGATTTTTTGATTTAGGTTTTTATATACGGTTTGAAAATATCGTGAGTTAGGAAATGTTTAAAATTATTGAAATTGGTAAATAGTTAGATATAGGAAGTTTTTAGGTTA	36865	37108	CCTCACGCAATGAAGAAATAAATGTACGATTCCAAGTTTTGTCTCAAATAGACGTCTCAAGTCTGTTTCAAATAGACGATGTTCTACCCGTTCTAAATCTTCAGATTCTTTGATTCAGGTTTTCATATACGGTTTGAAAATATCGTGAGTTAGGAAATGTCCAAAATCATTGAAATTGG	TTTTACGTAATGAAGAAATAAATGTACGATTTTAAGTTTTGTTTTAAATAGACGTTTTAAGTTTGTTTTAAATAGACGATGTTTTATTCGTTTTAAATTTTTAGATTTTTTGATTTAGGTTTTTATATACGGTTTGAAAATATCGTGAGTTAGGAAATGTTTAAAATTATTGAAATTGG	36897	37076
HaOG204139_ex4_20	scaffold_148	+	TTGAGTGGTGAGATTTGGTGTAGT	AATAAATTATCATATCATCTTTACTCTTTAAACACTTC	CGGACCTGATTTCAACGTCATAATCTGTATTTTTTTAGACAAGAGTTCAACAGACGTTTAAAAGATTTTAGTACGACTGATAATTTTCTGAAGATTTTTTTTTACCAGTCCGAATAATTTTCAAGTCGTTACCAAAAAGAACTCCCTTACCGTGTGGTCGATGACATAGTCCAGGTGTGCGACGGGCGTGCCAGGGGTGGGGGAGGGTGGGCATGATGACGCGGGTGACTCAGGCTCAGACTTGGGTTCTGCCTTCACCTCCCGAGGGGGGGAGTCGCTGGACCGTCGTCGGCTGCTCCATGCGCTCGCTGGCATTGCTGGGTAGCATTCGTCTTCCATGTCTGGAAGGTTGAAAATGGAAGATTAATAGGAGCACAGGGGTTTTGCTTTGTTTTGATG…	CTGAGTGGTGAGACTTGGTGCAGCTAGATTGATTAAGTAGTTTACGTAAATACATTTATTTGGTTAGCAGTTTATATGATTATTTACCCCTATCCATAGAAATGCCATCCCTAAACATACCACCGCTACCACTATCAGAGTTGTTTATAGGGCTGCGGGATGGCTCGAACGAAGTGCTCAAAGAGCAAAGATGACATGACAATTTACC	TTGAGTGGTGAGATTTGGTGTAGTTAGATTGATTAAGTAGTTTACGTAAATATATTTATTTGGTTAGTAGTTTATATGATTATTTATTTTTATTTATAGAAATGTTATTTTTAAATATATTATCGTTATTATTATTAGAGTTGTTTATAGGGTTGCGGGATGGTTCGAACGAAGTGTTTAAAGAGTAAAGATGATATGATAATTTATT	38574	38782	TAGATTGATTAAGTAGTTTACGTAAATACATTTATTTGGTTAGCAGTTTATATGATTATTTACCCCTATCCATAGAAATGCCATCCCTAAACATACCACCGCTACCACTATCAGAGTTGTTTATAGGGCTGCGGGATGGCTCGAAC	TAGATTGATTAAGTAGTTTACGTAAATATATTTATTTGGTTAGTAGTTTATATGATTATTTATTTTTATTTATAGAAATGTTATTTTTAAATATATTATCGTTATTATTATTAGAGTTGTTTATAGGGTTGCGGGATGGTTCGAAC	38598	38744
HaOG204139_ex4_3	scaffold_148	+	TTTTTAGGTTATTTGTTAGTAAAGTTAAGA	ACCTACAAAATATACTTTTATTTATTAATCTTAAA	CGGACCTGATTTCAACGTCATAATCTGTATTTTTTTAGACAAGAGTTCAACAGACGTTTAAAAGATTTTAGTACGACTGATAATTTTCTGAAGATTTTTTTTTACCAGTCCGAATAATTTTCAAGTCGTTACCAAAAAGAACTCCCTTACCGTGTGGTCGATGACATAGTCCAGGTGTGCGACGGGCGTGCCAGGGGTGGGGGAGGGTGGGCATGATGACGCGGGTGACTCAGGCTCAGACTTGGGTTCTGCCTTCACCTCCCGAGGGGGGGAGTCGCTGGACCGTCGTCGGCTGCTCCATGCGCTCGCTGGCATTGCTGGGTAGCATTCGTCTTCCATGTCTGGAAGGTTGAAAATGGAAGATTAATAGGAGCACAGGGGTTTTGCTTTGTTTTGATG…	CTTTTAGGCTATTTGCTAGTAAAGTCAAGAACTTAGTGGTACGGTAGACCGCACATCAGTGGTAACTGATGTGCGGTCAACTGTAGCACCTTAACTCCATAGTAATAAGTGCGATTTTTCTATAAAACTGTTACCACTGACCTGAAGTTGACTGTACCTAACTGGGCAAGGAATGTTATATAAATTATCTCCGCATCTTTTAAATCACCTCAAGATTAATAAATAAAAGTATACCCTGTAGGT	TTTTTAGGTTATTTGTTAGTAAAGTTAAGAATTTAGTGGTACGGTAGATCGTATATTAGTGGTAATTGATGTGCGGTTAATTGTAGTATTTTAATTTTATAGTAATAAGTGCGATTTTTTTATAAAATTGTTATTATTGATTTGAAGTTGATTGTATTTAATTGGGTAAGGAATGTTATATAAATTATTTTCGTATTTTTTAAATTATTTTAAGATTAATAAATAAAAGTATATTTTGTAGGT	37097	37340	ACTTAGTGGTACGGTAGACCGCACATCAGTGGTAACTGATGTGCGGTCAACTGTAGCACCTTAACTCCATAGTAATAAGTGCGATTTTTCTATAAAACTGTTACCACTGACCTGAAGTTGACTGTACCTAACTGGGCAAGGAATGTTATATAAATTATCTCCGCATCTTTTAAATCAC	ATTTAGTGGTACGGTAGATCGTATATTAGTGGTAATTGATGTGCGGTTAATTGTAGTATTTTAATTTTATAGTAATAAGTGCGATTTTTTTATAAAATTGTTATTATTGATTTGAAGTTGATTGTATTTAATTGGGTAAGGAATGTTATATAAATTATTTTCGTATTTTTTAAATTAT	37127	37305
HaOG204139_ex4_4	scaffold_148	+	GTTGATTGTATTTAATTGGGTAAGGAATGTTATAT	AAAAACRCTACAATTATTCACATAAATAAACAAAA	CGGACCTGATTTCAACGTCATAATCTGTATTTTTTTAGACAAGAGTTCAACAGACGTTTAAAAGATTTTAGTACGACTGATAATTTTCTGAAGATTTTTTTTTACCAGTCCGAATAATTTTCAAGTCGTTACCAAAAAGAACTCCCTTACCGTGTGGTCGATGACATAGTCCAGGTGTGCGACGGGCGTGCCAGGGGTGGGGGAGGGTGGGCATGATGACGCGGGTGACTCAGGCTCAGACTTGGGTTCTGCCTTCACCTCCCGAGGGGGGGAGTCGCTGGACCGTCGTCGGCTGCTCCATGCGCTCGCTGGCATTGCTGGGTAGCATTCGTCTTCCATGTCTGGAAGGTTGAAAATGGAAGATTAATAGGAGCACAGGGGTTTTGCTTTGTTTTGATG…	GTTGACTGTACCTAACTGGGCAAGGAATGTTATATAAATTATCTCCGCATCTTTTAAATCACCTCAAGATTAATAAATAAAAGTATACCCTGTAGGTACATATACCGTTTATTATACTTCTAAAGCGTTTCGCTTCATCGCTAATATCCATATTGCAACAAAACTATGCATGTAACGGAATACAGTATTTGGGTGGAAGTGCGTTTATATCGAGATTGCGTGATTCTGACGCCTTGTTTATTCATGTGAATAATTGTAGCGTTTCT	GTTGATTGTATTTAATTGGGTAAGGAATGTTATATAAATTATTTTCGTATTTTTTAAATTATTTTAAGATTAATAAATAAAAGTATATTTTGTAGGTATATATATCGTTTATTATATTTTTAAAGCGTTTCGTTTTATCGTTAATATTTATATTGTAATAAAATTATGTATGTAACGGAATATAGTATTTGGGTGGAAGTGCGTTTATATCGAGATTGCGTGATTTTGACGTTTTGTTTATTTATGTGAATAATTGTAGCGTTTTT	37243	37509	AAATTATCTCCGCATCTTTTAAATCACCTCAAGATTAATAAATAAAAGTATACCCTGTAGGTACATATACCGTTTATTATACTTCTAAAGCGTTTCGCTTCATCGCTAATATCCATATTGCAACAAAACTATGCATGTAACGGAATACAGTATTTGGGTGGAAGTGCGTTTATATCGAGATTGCGTGATTCTGACG	AAATTATTTTCGTATTTTTTAAATTATTTTAAGATTAATAAATAAAAGTATATTTTGTAGGTATATATATCGTTTATTATATTTTTAAAGCGTTTCGTTTTATCGTTAATATTTATATTGTAATAAAATTATGTATGTAACGGAATATAGTATTTGGGTGGAAGTGCGTTTATATCGAGATTGCGTGATTTTGACG	37278	37474
HaOG204139_ex4_5	scaffold_148	+	TYGTTAATATTTATATTGTAATAAAATTATGTATGT	TTCTACTTCATAATATTAAAAATTCATTTTCTC	CGGACCTGATTTCAACGTCATAATCTGTATTTTTTTAGACAAGAGTTCAACAGACGTTTAAAAGATTTTAGTACGACTGATAATTTTCTGAAGATTTTTTTTTACCAGTCCGAATAATTTTCAAGTCGTTACCAAAAAGAACTCCCTTACCGTGTGGTCGATGACATAGTCCAGGTGTGCGACGGGCGTGCCAGGGGTGGGGGAGGGTGGGCATGATGACGCGGGTGACTCAGGCTCAGACTTGGGTTCTGCCTTCACCTCCCGAGGGGGGGAGTCGCTGGACCGTCGTCGGCTGCTCCATGCGCTCGCTGGCATTGCTGGGTAGCATTCGTCTTCCATGTCTGGAAGGTTGAAAATGGAAGATTAATAGGAGCACAGGGGTTTTGCTTTGTTTTGATG…	TCGCTAATATCCATATTGCAACAAAACTATGCATGTAACGGAATACAGTATTTGGGTGGAAGTGCGTTTATATCGAGATTGCGTGATTCTGACGCCTTGTTTATTCATGTGAATAATTGTAGCGTTTCTATACTAATTGAGACGTGAATTGATGAGTGTTTGTATTGGGTAAGGTATTCGTTGGTATCGGAATAAATTGCCTAATTAAGTATGCGAGAGATCGCAGAGAAAATGAACTTCTAACATTATGAAGCAGAA	TCGTTAATATTTATATTGTAATAAAATTATGTATGTAACGGAATATAGTATTTGGGTGGAAGTGCGTTTATATCGAGATTGCGTGATTTTGACGTTTTGTTTATTTATGTGAATAATTGTAGCGTTTTTATATTAATTGAGACGTGAATTGATGAGTGTTTGTATTGGGTAAGGTATTCGTTGGTATCGGAATAAATTGTTTAATTAAGTATGCGAGAGATCGTAGAGAAAATGAATTTTTAATATTATGAAGTAGAA	37380	37638	AACGGAATACAGTATTTGGGTGGAAGTGCGTTTATATCGAGATTGCGTGATTCTGACGCCTTGTTTATTCATGTGAATAATTGTAGCGTTTCTATACTAATTGAGACGTGAATTGATGAGTGTTTGTATTGGGTAAGGTATTCGTTGGTATCGGAATAAATTGCCTAATTAAGTATGCGAGAGATCGCA	AACGGAATATAGTATTTGGGTGGAAGTGCGTTTATATCGAGATTGCGTGATTTTGACGTTTTGTTTATTTATGTGAATAATTGTAGCGTTTTTATATTAATTGAGACGTGAATTGATGAGTGTTTGTATTGGGTAAGGTATTCGTTGGTATCGGAATAAATTGTTTAATTAAGTATGCGAGAGATCGTA	37416	37605
HaOG204139_ex4_6	scaffold_148	+	AAGTTGTAGAAAATATATTTAAATAGATTAGGTTTA	ACATTACACCTATAACTAAAAATATATTACTACT	CGGACCTGATTTCAACGTCATAATCTGTATTTTTTTAGACAAGAGTTCAACAGACGTTTAAAAGATTTTAGTACGACTGATAATTTTCTGAAGATTTTTTTTTACCAGTCCGAATAATTTTCAAGTCGTTACCAAAAAGAACTCCCTTACCGTGTGGTCGATGACATAGTCCAGGTGTGCGACGGGCGTGCCAGGGGTGGGGGAGGGTGGGCATGATGACGCGGGTGACTCAGGCTCAGACTTGGGTTCTGCCTTCACCTCCCGAGGGGGGGAGTCGCTGGACCGTCGTCGGCTGCTCCATGCGCTCGCTGGCATTGCTGGGTAGCATTCGTCTTCCATGTCTGGAAGGTTGAAAATGGAAGATTAATAGGAGCACAGGGGTTTTGCTTTGTTTTGATG…	AAGCTGCAGAAAATATACCTAAATAGATTAGGTTTATCTATTCGCCCATGACTAGAGTCGAATATTGGATAAAGATTAGGTAGTAGACAATATGTTAACGTCTGCACAATTTTCTATATCTGCATTTAAAATTGTATAAAGTTTTATAGTACCTAACAACAATATGAATTTCGATACACTAATAAAATGTTGCAACGAATTTAACATTTCAATAATTAGCAGTAACATATTCTTAGTTACAGGTGTAATGT	AAGTTGTAGAAAATATATTTAAATAGATTAGGTTTATTTATTCGTTTATGATTAGAGTCGAATATTGGATAAAGATTAGGTAGTAGATAATATGTTAACGTTTGTATAATTTTTTATATTTGTATTTAAAATTGTATAAAGTTTTATAGTATTTAATAATAATATGAATTTCGATATATTAATAAAATGTTGTAACGAATTTAATATTTTAATAATTAGTAGTAATATATTTTTAGTTATAGGTGTAATGT	37747	37998	TCTATTCGCCCATGACTAGAGTCGAATATTGGATAAAGATTAGGTAGTAGACAATATGTTAACGTCTGCACAATTTTCTATATCTGCATTTAAAATTGTATAAAGTTTTATAGTACCTAACAACAATATGAATTTCGATACACTAATAAAATGTTGCAACGAATTTAACATTTCAATAATT	TTTATTCGTTTATGATTAGAGTCGAATATTGGATAAAGATTAGGTAGTAGATAATATGTTAACGTTTGTATAATTTTTTATATTTGTATTTAAAATTGTATAAAGTTTTATAGTATTTAATAATAATATGAATTTCGATATATTAATAAAATGTTGTAACGAATTTAATATTTTAATAATT	37783	37964
HaOG204139_ex4_7	scaffold_148	+	TTGAGTGGTGAGATTTGGTGTAGT	ATAAATTATCATATCATCTTTACTCTTTAAACACTT	CGGACCTGATTTCAACGTCATAATCTGTATTTTTTTAGACAAGAGTTCAACAGACGTTTAAAAGATTTTAGTACGACTGATAATTTTCTGAAGATTTTTTTTTACCAGTCCGAATAATTTTCAAGTCGTTACCAAAAAGAACTCCCTTACCGTGTGGTCGATGACATAGTCCAGGTGTGCGACGGGCGTGCCAGGGGTGGGGGAGGGTGGGCATGATGACGCGGGTGACTCAGGCTCAGACTTGGGTTCTGCCTTCACCTCCCGAGGGGGGGAGTCGCTGGACCGTCGTCGGCTGCTCCATGCGCTCGCTGGCATTGCTGGGTAGCATTCGTCTTCCATGTCTGGAAGGTTGAAAATGGAAGATTAATAGGAGCACAGGGGTTTTGCTTTGTTTTGATG…	CTGAGTGGTGAGACTTGGTGCAGCTAGATTGATTAAGTAGTTTACGTAAATACATTTATTTGGTTAGCAGTTTATATGATTATTTACCCCTATCCATAGAAATGCCATCCCTAAACATACCACCGCTACCACTATCAGAGTTGTTTATAGGGCTGCGGGATGGCTCGAACGAAGTGCTCAAAGAGCAAAGATGACATGACAATTTAC	TTGAGTGGTGAGATTTGGTGTAGTTAGATTGATTAAGTAGTTTACGTAAATATATTTATTTGGTTAGTAGTTTATATGATTATTTATTTTTATTTATAGAAATGTTATTTTTAAATATATTATCGTTATTATTATTAGAGTTGTTTATAGGGTTGCGGGATGGTTCGAACGAAGTGTTTAAAGAGTAAAGATGATATGATAATTTAT	38574	38781	TAGATTGATTAAGTAGTTTACGTAAATACATTTATTTGGTTAGCAGTTTATATGATTATTTACCCCTATCCATAGAAATGCCATCCCTAAACATACCACCGCTACCACTATCAGAGTTGTTTATAGGGCTGCGGGATGGCTCGAACG	TAGATTGATTAAGTAGTTTACGTAAATATATTTATTTGGTTAGTAGTTTATATGATTATTTATTTTTATTTATAGAAATGTTATTTTTAAATATATTATCGTTATTATTATTAGAGTTGTTTATAGGGTTGCGGGATGGTTCGAACG	38598	38745
HaOG204139_ex4_8	scaffold_148	+	TTTATTTTAATTATAGGTATTTAAAAGGTGAAAT	TCTTTTCATAATTACAAACTAAAAATTTTCA	CGGACCTGATTTCAACGTCATAATCTGTATTTTTTTAGACAAGAGTTCAACAGACGTTTAAAAGATTTTAGTACGACTGATAATTTTCTGAAGATTTTTTTTTACCAGTCCGAATAATTTTCAAGTCGTTACCAAAAAGAACTCCCTTACCGTGTGGTCGATGACATAGTCCAGGTGTGCGACGGGCGTGCCAGGGGTGGGGGAGGGTGGGCATGATGACGCGGGTGACTCAGGCTCAGACTTGGGTTCTGCCTTCACCTCCCGAGGGGGGGAGTCGCTGGACCGTCGTCGGCTGCTCCATGCGCTCGCTGGCATTGCTGGGTAGCATTCGTCTTCCATGTCTGGAAGGTTGAAAATGGAAGATTAATAGGAGCACAGGGGTTTTGCTTTGTTTTGATG…	TTCACCTCAACCATAGGTACTTAAAAGGTGAAACATCAATTCAATAATACATCTTCTACAATATCTTTCCTACATTCAAACTGTTTTTACTGACTATACTGTTACATAAATTGAATATTGAACGTGAACGGTTGATCAACTCATTAATTAGAAGTCTTAGTTCCAGTTAATTTCTAGAACGGAATATGCTTGTAAATATTACGTTTTGATTTTAATGCTTCATCGTTTATACTTATTGGTAAAAAATTGCTTATTGTAACCCGCCTGAAAACTTTTAGCCTGCAATTATGAAAAGA	TTTATTTTAATTATAGGTATTTAAAAGGTGAAATATTAATTTAATAATATATTTTTTATAATATTTTTTTTATATTTAAATTGTTTTTATTGATTATATTGTTATATAAATTGAATATTGAACGTGAACGGTTGATTAATTTATTAATTAGAAGTTTTAGTTTTAGTTAATTTTTAGAACGGAATATGTTTGTAAATATTACGTTTTGATTTTAATGTTTTATCGTTTATATTTATTGGTAAAAAATTGTTTATTGTAATTCGTTTGAAAATTTTTAGTTTGTAATTATGAAAAGA	38793	39089	ATCAATTCAATAATACATCTTCTACAATATCTTTCCTACATTCAAACTGTTTTTACTGACTATACTGTTACATAAATTGAATATTGAACGTGAACGGTTGATCAACTCATTAATTAGAAGTCTTAGTTCCAGTTAATTTCTAGAACGGAATATGCTTGTAAATATTACGTTTTGATTTTAATGCTTCATCGTTTATACTTATTGGTAAAAAATTGCTTATTGTAACCCGCC	ATTAATTTAATAATATATTTTTTATAATATTTTTTTTATATTTAAATTGTTTTTATTGATTATATTGTTATATAAATTGAATATTGAACGTGAACGGTTGATTAATTTATTAATTAGAAGTTTTAGTTTTAGTTAATTTTTAGAACGGAATATGTTTGTAAATATTACGTTTTGATTTTAATGTTTTATCGTTTATATTTATTGGTAAAAAATTGTTTATTGTAATTCGTT	38827	39058
HaOG204139_ex4_9	scaffold_148	+	GTTTGAAAATTTTTAGTTTGTAATTATGAAAA	RTACTTACAACTAAATTAAAAATAATACAAAAAC	CGGACCTGATTTCAACGTCATAATCTGTATTTTTTTAGACAAGAGTTCAACAGACGTTTAAAAGATTTTAGTACGACTGATAATTTTCTGAAGATTTTTTTTTACCAGTCCGAATAATTTTCAAGTCGTTACCAAAAAGAACTCCCTTACCGTGTGGTCGATGACATAGTCCAGGTGTGCGACGGGCGTGCCAGGGGTGGGGGAGGGTGGGCATGATGACGCGGGTGACTCAGGCTCAGACTTGGGTTCTGCCTTCACCTCCCGAGGGGGGGAGTCGCTGGACCGTCGTCGGCTGCTCCATGCGCTCGCTGGCATTGCTGGGTAGCATTCGTCTTCCATGTCTGGAAGGTTGAAAATGGAAGATTAATAGGAGCACAGGGGTTTTGCTTTGTTTTGATG…	GCCTGAAAACTTTTAGCCTGCAATTATGAAAAGAACTTTTCTACTACTATTCATCATCCTCCGATTCTTTTCCCAATCATGTTGGGGTCGGCTTCCAGTGTAACCGGATTCAGCTGAGTACCAGTGCTTTACAAGAAGTGACTGCCTATCTGACCTCCTAAACCCAGTTACCCGGGCAACCCAATACCCTTTGGTTAGACTGGTGTCAGACTTACTCCCTCTTATTATAAAACGCGGTATCAAATAAGTATCGGCTTTTGTACTACCTTTAATCCAGCTGTAAGTAC	GTTTGAAAATTTTTAGTTTGTAATTATGAAAAGAATTTTTTTATTATTATTTATTATTTTTCGATTTTTTTTTTAATTATGTTGGGGTCGGTTTTTAGTGTAATCGGATTTAGTTGAGTATTAGTGTTTTATAAGAAGTGATTGTTTATTTGATTTTTTAAATTTAGTTATTCGGGTAATTTAATATTTTTTGGTTAGATTGGTGTTAGATTTATTTTTTTTTATTATAAAACGCGGTATTAAATAAGTATCGGTTTTTGTATTATTTTTAATTTAGTTGTAAGTAC	39055	39342	GAACTTTTCTACTACTATTCATCATCCTCCGATTCTTTTCCCAATCATGTTGGGGTCGGCTTCCAGTGTAACCGGATTCAGCTGAGTACCAGTGCTTTACAAGAAGTGACTGCCTATCTGACCTCCTAAACCCAGTTACCCGGGCAACCCAATACCCTTTGGTTAGACTGGTGTCAGACTTACTCCCTCTTATTATAAAACGCGGTATCAAATAAGTATCG	GAATTTTTTTATTATTATTTATTATTTTTCGATTTTTTTTTTAATTATGTTGGGGTCGGTTTTTAGTGTAATCGGATTTAGTTGAGTATTAGTGTTTTATAAGAAGTGATTGTTTATTTGATTTTTTAAATTTAGTTATTCGGGTAATTTAATATTTTTTGGTTAGATTGGTGTTAGATTTATTTTTTTTTATTATAAAACGCGGTATTAAATAAGTATCG	39087	39308
HaOG206659_ex4_1	scaffold_21	+	TTAYGGTATTAAGAAGATTAATGATTTTG	ACAAACTCATCAACTTTATAATATTAATATAAAC	TGTAAGACATCAGCGACAAAGTGCCAAGGTGTCAAAACCAAACAATTTGACACGGTTGCAGCTTAAATCATCTTTTATAGATGTTAAAGTGCCATTGATGATAATTGAACAAAAATGAAATATAGAAACAAAATATAAAAAAAAACTCACGGTATCAAGAAGATCAATGACTTTGAGTGCGAAGTACAAATAGCACAGTTTTGCGATTTCCAGAGCTTTTGGGTTATCAGAGTAGTCAATTGGTTCACAAAACCATTTGTAATCCCATCCCCACGCAACGACAATAGCCTGGAAATAAAAAACAAAATACTTAAATTTATAGTCTATACTAACATTATAAAGCTGATGAGTTTGTTTGTTTGAACGCGCTAATCTCAGTAACTACTGGTCCGATTTGAA…	TCACGGTATCAAGAAGATCAATGACTTTGAGTGCGAAGTACAAATAGCACAGTTTTGCGATTTCCAGAGCTTTTGGGTTATCAGAGTAGTCAATTGGTTCACAAAACCATTTGTAATCCCATCCCCACGCAACGACAATAGCCTGGAAATAAAAAACAAAATACTTAAATTTATAGTCTATACTAACATTATAAAGCTGATGAGTTTGT	TTACGGTATTAAGAAGATTAATGATTTTGAGTGCGAAGTATAAATAGTATAGTTTTGCGATTTTTAGAGTTTTTGGGTTATTAGAGTAGTTAATTGGTTTATAAAATTATTTGTAATTTTATTTTTACGTAACGATAATAGTTTGGAAATAAAAAATAAAATATTTAAATTTATAGTTTATATTAATATTATAAAGTTGATGAGTTTGT	1316809	1317018	AGTGCGAAGTACAAATAGCACAGTTTTGCGATTTCCAGAGCTTTTGGGTTATCAGAGTAGTCAATTGGTTCACAAAACCATTTGTAATCCCATCCCCACGCAACGACAATAGCCTGGAAATAAAAAACAAAATACTTAAATTTATA	AGTGCGAAGTATAAATAGTATAGTTTTGCGATTTTTAGAGTTTTTGGGTTATTAGAGTAGTTAATTGGTTTATAAAATTATTTGTAATTTTATTTTTACGTAACGATAATAGTTTGGAAATAAAAAATAAAATATTTAAATTTATA	1316838	1316984
HaOG206659_ex6_1	scaffold_21	+	ATATTATTAAATAAGAAGAGTTGTTTATTAGTTAAT	AACAATAAATAAAAATAAAACAAATATTAAAAACAA	GCGTTTAACAGTAGTAGGCATAAAGATGACATTCGTTTAACCTTGTCTCTCCATGCAATTTAAATCTACTTATGTATATGGTAAACCAGGGTTTGGTTATAAAGAAACTTTTTATCTAATTAATATTATTAAATAAGAAGAGTTGCTTACCAGCTAATTCATCAAATAAAAATTGATATCCTCGCCACGCACTTCCTATAATTGCCGCCATGTTTTGCAATATTAACTACGTCAGAATGATTTGCTTCTTCTAAAACAACTTCTTAATTAACTTCAATAATATTATAAACAGATAAATATTCTAGTTTCCTAAATTTTCCTTCTTCTTCTTTCTCGCTGTTTTCAATATTTGCTTTATTTTTATTTATTGCTATTTTAGCGTTTCCATTTTTTTACAGA…	ATATTATTAAATAAGAAGAGTTGCTTACCAGCTAATTCATCAAATAAAAATTGATATCCTCGCCACGCACTTCCTATAATTGCCGCCATGTTTTGCAATATTAACTACGTCAGAATGATTTGCTTCTTCTAAAACAACTTCTTAATTAACTTCAATAATATTATAAACAGATAAATATTCTAGTTTCCTAAATTTTCCTTCTTCTTCTTTCTCGCTGTTTTCAATATTTGCTTTATTTTTATTTATTGCT	ATATTATTAAATAAGAAGAGTTGTTTATTAGTTAATTTATTAAATAAAAATTGATATTTTCGTTACGTATTTTTTATAATTGTCGTTATGTTTTGTAATATTAATTACGTTAGAATGATTTGTTTTTTTTAAAATAATTTTTTAATTAATTTTAATAATATTATAAATAGATAAATATTTTAGTTTTTTAAATTTTTTTTTTTTTTTTTTTTCGTTGTTTTTAATATTTGTTTTATTTTTATTTATTGTT	1318224	1318474	TCATCAAATAAAAATTGATATCCTCGCCACGCACTTCCTATAATTGCCGCCATGTTTTGCAATATTAACTACGTCAGAATGATTTGCTTCTTCTAAAACAACTTCTTAATTAACTTCAATAATATTATAAACAGATAAATATTCTAGTTTCCTAAATTTTCCTTCTTCTTCTTTCTCG	TTATTAAATAAAAATTGATATTTTCGTTACGTATTTTTTATAATTGTCGTTATGTTTTGTAATATTAATTACGTTAGAATGATTTGTTTTTTTTAAAATAATTTTTTAATTAATTTTAATAATATTATAAATAGATAAATATTTTAGTTTTTTAAATTTTTTTTTTTTTTTTTTTTCG	1318260	1318438
HaOG206659_ex6_2	scaffold_21	+	TTGTTTTTAATATTTGTTTTATTTTTATTTATTGTT	AAAAAATTAATTATAACTTTAAATATATTTCACAATC	GCGTTTAACAGTAGTAGGCATAAAGATGACATTCGTTTAACCTTGTCTCTCCATGCAATTTAAATCTACTTATGTATATGGTAAACCAGGGTTTGGTTATAAAGAAACTTTTTATCTAATTAATATTATTAAATAAGAAGAGTTGCTTACCAGCTAATTCATCAAATAAAAATTGATATCCTCGCCACGCACTTCCTATAATTGCCGCCATGTTTTGCAATATTAACTACGTCAGAATGATTTGCTTCTTCTAAAACAACTTCTTAATTAACTTCAATAATATTATAAACAGATAAATATTCTAGTTTCCTAAATTTTCCTTCTTCTTCTTTCTCGCTGTTTTCAATATTTGCTTTATTTTTATTTATTGCTATTTTAGCGTTTCCATTTTTTTACAGA…	CTGTTTTCAATATTTGCTTTATTTTTATTTATTGCTATTTTAGCGTTTCCATTTTTTTACAGACCTACTACATTGATAACTATTGTTCAACTAACACGACACTTGTACATTCATACGTTAATTGATTCAGTGTTAAGGGGTATCAATAAATTAGCATTTTGATCACTATTCTACTAGTAATAGTTGGGGATATAACAATAGTTCAAGTTGCGATTGACTGTGAAATACATTTAAAGTTACAATCAATTTTTT	TTGTTTTTAATATTTGTTTTATTTTTATTTATTGTTATTTTAGCGTTTTTATTTTTTTATAGATTTATTATATTGATAATTATTGTTTAATTAATACGATATTTGTATATTTATACGTTAATTGATTTAGTGTTAAGGGGTATTAATAAATTAGTATTTTGATTATTATTTTATTAGTAATAGTTGGGGATATAATAATAGTTTAAGTTGCGATTGATTGTGAAATATATTTAAAGTTATAATTAATTTTTT	1318438	1318690	ATTTTAGCGTTTCCATTTTTTTACAGACCTACTACATTGATAACTATTGTTCAACTAACACGACACTTGTACATTCATACGTTAATTGATTCAGTGTTAAGGGGTATCAATAAATTAGCATTTTGATCACTATTCTACTAGTAATAGTTGGGGATATAACAATAGTTCAAGTTGCGATT	ATTTTAGCGTTTTTATTTTTTTATAGATTTATTATATTGATAATTATTGTTTAATTAATACGATATTTGTATATTTATACGTTAATTGATTTAGTGTTAAGGGGTATTAATAAATTAGTATTTTGATTATTATTTTATTAGTAATAGTTGGGGATATAATAATAGTTTAAGTTGCGATT	1318474	1318653
HaOG206659_ex6_3	scaffold_21	+	GTTGTTTTTAATATTTGTTTTATTTTTATTTATTGT	ATAATAATCAAAATACTAATTTATTAATACCCCT	GCGTTTAACAGTAGTAGGCATAAAGATGACATTCGTTTAACCTTGTCTCTCCATGCAATTTAAATCTACTTATGTATATGGTAAACCAGGGTTTGGTTATAAAGAAACTTTTTATCTAATTAATATTATTAAATAAGAAGAGTTGCTTACCAGCTAATTCATCAAATAAAAATTGATATCCTCGCCACGCACTTCCTATAATTGCCGCCATGTTTTGCAATATTAACTACGTCAGAATGATTTGCTTCTTCTAAAACAACTTCTTAATTAACTTCAATAATATTATAAACAGATAAATATTCTAGTTTCCTAAATTTTCCTTCTTCTTCTTTCTCGCTGTTTTCAATATTTGCTTTATTTTTATTTATTGCTATTTTAGCGTTTCCATTTTTTTACAGA…	GCTGTTTTCAATATTTGCTTTATTTTTATTTATTGCTATTTTAGCGTTTCCATTTTTTTACAGACCTACTACATTGATAACTATTGTTCAACTAACACGACACTTGTACATTCATACGTTAATTGATTCAGTGTTAAGGGGTATCAATAAATTAGCATTTTGATCACTAT	GTTGTTTTTAATATTTGTTTTATTTTTATTTATTGTTATTTTAGCGTTTTTATTTTTTTATAGATTTATTATATTGATAATTATTGTTTAATTAATACGATATTTGTATATTTATACGTTAATTGATTTAGTGTTAAGGGGTATTAATAAATTAGTATTTTGATTATTAT	1318437	1318607	TATTTTAGCGTTTCCATTTTTTTACAGACCTACTACATTGATAACTATTGTTCAACTAACACGACACTTGTACATTCATACGTTAATTGATTCAGTGTTA	TATTTTAGCGTTTTTATTTTTTTATAGATTTATTATATTGATAATTATTGTTTAATTAATACGATATTTGTATATTTATACGTTAATTGATTTAGTGTTA	1318473	1318573
HaOG206723_ex10_1	scaffold_211	+	GTTAATTTTGTTGAATGTAAGTAAAATTGAG	ACAACCCTATTTTCTTTAAAACAAAATAAAAC	GAAATGGGTAACCGTCTCAACAGAGTTGTTCGAGGATGTTTGGAAGCAGATGTCAATCCTGTTGAATGTAAGTAAAATTGAGATTAAGAAGGTTTTAAAAATAGAACAGTAGTGAATGTAACAGACTTAACGTTTTTTCTTTTTTTACAGCGATACACGACCAAGGTGCAGGCGGTAATGGTAATGTGCTCAAAGAATTGGTGGAGCCAGAAGGTGCAGTCGTTTACACTAAGGAGTTCCAATTAGGAGACCCGACTATCACCACCTTGGAGCTTTGGGGTGCTGAGTACCAGGAGAACGATGCTTTACTTTGTTCCAAAGAAAATAGGGCTGTCCTTGAAGGTATGAAAAAAAAATCAACACTCTATAATTTTAATATAATGTAAATCTTTTAATAAT…	GTCAATCCTGTTGAATGTAAGTAAAATTGAGATTAAGAAGGTTTTAAAAATAGAACAGTAGTGAATGTAACAGACTTAACGTTTTTTCTTTTTTTACAGCGATACACGACCAAGGTGCAGGCGGTAATGGTAATGTGCTCAAAGAATTGGTGGAGCCAGAAGGTGCAGTCGTTTACACTAAGGAGTTCCAATTAGGAGACCCGACTATCACCACCTTGGAGCTTTGGGGTGCTGAGTACCAGGAGAACGATGCTTTACTTTGTTCCAAAGAAAATAGGGCTGT	GTTAATTTTGTTGAATGTAAGTAAAATTGAGATTAAGAAGGTTTTAAAAATAGAATAGTAGTGAATGTAATAGATTTAACGTTTTTTTTTTTTTTATAGCGATATACGATTAAGGTGTAGGCGGTAATGGTAATGTGTTTAAAGAATTGGTGGAGTTAGAAGGTGTAGTCGTTTATATTAAGGAGTTTTAATTAGGAGATTCGATTATTATTATTTTGGAGTTTTGGGGTGTTGAGTATTAGGAGAACGATGTTTTATTTTGTTTTAAAGAAAATAGGGTTGT	78516	78799	ATTAAGAAGGTTTTAAAAATAGAACAGTAGTGAATGTAACAGACTTAACGTTTTTTCTTTTTTTACAGCGATACACGACCAAGGTGCAGGCGGTAATGGTAATGTGCTCAAAGAATTGGTGGAGCCAGAAGGTGCAGTCGTTTACACTAAGGAGTTCCAATTAGGAGACCCGACTATCACCACCTTGGAGCTTTGGGGTGCTGAGTACCAGGAGAACGAT	ATTAAGAAGGTTTTAAAAATAGAATAGTAGTGAATGTAATAGATTTAACGTTTTTTTTTTTTTTATAGCGATATACGATTAAGGTGTAGGCGGTAATGGTAATGTGTTTAAAGAATTGGTGGAGTTAGAAGGTGTAGTCGTTTATATTAAGGAGTTTTAATTAGGAGATTCGATTATTATTATTTTGGAGTTTTGGGGTGTTGAGTATTAGGAGAACGAT	78547	78767
HaOG206723_ex13	scaffold_211	+	TTTGATTTGTAAATTGATTTTAATTTATTTTGATA	AATTAATAAAAACTTCTCCCAAAAACATA	AATATTTTATAATGAGGTCTATTATTTGTCACTTTTATAAGTATCGCATAAAAATAATCAAGAAGCTATTTTTATTATCTGACCTGTAAATTGACTTCAATTTATCCTGACATCTTTATATTTATATCTAATCTAACTTCTGTTTCTCAGGTGGACCGTTGCGTCACAGGTTTAATAGCTCAGCAGCAGTGCGTAGGACCACTACACACACCCCTGGCCGATTGTGCTATCATAGCTCTTTCTTACTATGATCTCGTGGGCTCGGCCACTTCCATCGGTACTCAGAACATTAAGGGACTGTTGGACCCTGCGGCGGGAGCTCGCATGTCTTTGGGAGAAGCTCTTACTAATTTAGTGAGTATTTTTAATAATATAATAATTGGTTTTTCAATAAAATTA…	TCTGACCTGTAAATTGACTTCAATTTATCCTGACATCTTTATATTTATATCTAATCTAACTTCTGTTTCTCAGGTGGACCGTTGCGTCACAGGTTTAATAGCTCAGCAGCAGTGCGTAGGACCACTACACACACCCCTGGCCGATTGTGCTATCATAGCTCTTTCTTACTATGATCTCGTGGGCTCGGCCACTTCCATCGGTACTCAGAACATTAAGGGACTGTTGGACCCTGCGGCGGGAGCTCGCATGTCTTTGGGAGAAGCTCTTACTAATT	TTTGATTTGTAAATTGATTTTAATTTATTTTGATATTTTTATATTTATATTTAATTTAATTTTTGTTTTTTAGGTGGATCGTTGCGTTATAGGTTTAATAGTTTAGTAGTAGTGCGTAGGATTATTATATATATTTTTGGTCGATTGTGTTATTATAGTTTTTTTTTATTATGATTTCGTGGGTTCGGTTATTTTTATCGGTATTTAGAATATTAAGGGATTGTTGGATTTTGCGGCGGGAGTTCGTATGTTTTTGGGAGAAGTTTTTATTAATT	79949	80224	TCTTTATATTTATATCTAATCTAACTTCTGTTTCTCAGGTGGACCGTTGCGTCACAGGTTTAATAGCTCAGCAGCAGTGCGTAGGACCACTACACACACCCCTGGCCGATTGTGCTATCATAGCTCTTTCTTACTATGATCTCGTGGGCTCGGCCACTTCCATCGGTACTCAGAACATTAAGGGACTGTTGGACCCTGCGGCGGGAGCTCG	TTTTTATATTTATATTTAATTTAATTTTTGTTTTTTAGGTGGATCGTTGCGTTATAGGTTTAATAGTTTAGTAGTAGTGCGTAGGATTATTATATATATTTTTGGTCGATTGTGTTATTATAGTTTTTTTTTATTATGATTTCGTGGGTTCGGTTATTTTTATCGGTATTTAGAATATTAAGGGATTGTTGGATTTTGCGGCGGGAGTTCG	79984	80195
HaOG206723_ex19_1	scaffold_211	+	TAAGTTATTAATTGGAATGTTTGTAAGTTAATA	AAAAATATTACCATATTAACCTACCTTCTT	AAACAAGTTACCAATTGGAATGCTTGCAAGCCAACAGCGACTGTGTTCGTCAGGAATGGCAAGGTAAATTCGTAATTTATAACCATTTTCATATACAAAAGTGGAAGATAAAATAAAGGGTTTATTTACATTTGTGATAACTTTTTTCAGGACTTGCTAAGAGGAAGGGCGTGACCTACAATGTCACTTTCGATCCATCAGCGGCGGTTGTGAAGACAAAACCGATTAGAGTAGCTGTTCTTCGTGAAGAAGGTAGGCCAATATGGCAATATTTTCTTATAATAATGTAGCCAGGTTTTAATAGGCAATATGATAAAATCTAATTTTGTTTTTTTAGGCACAAATGGTGACAGGGAAATGATTGCATCGCTAATGATGGCAAACTTTGATGTCTTCGAC…	CAAGTTACCAATTGGAATGCTTGCAAGCCAACAGCGACTGTGTTCGTCAGGAATGGCAAGGTAAATTCGTAATTTATAACCATTTTCATATACAAAAGTGGAAGATAAAATAAAGGGTTTATTTACATTTGTGATAACTTTTTTCAGGACTTGCTAAGAGGAAGGGCGTGACCTACAATGTCACTTTCGATCCATCAGCGGCGGTTGTGAAGACAAAACCGATTAGAGTAGCTGTTCTTCGTGAAGAAGGTAGGCCAATATGGCAATATTTTC	TAAGTTATTAATTGGAATGTTTGTAAGTTAATAGCGATTGTGTTCGTTAGGAATGGTAAGGTAAATTCGTAATTTATAATTATTTTTATATATAAAAGTGGAAGATAAAATAAAGGGTTTATTTATATTTGTGATAATTTTTTTTAGGATTTGTTAAGAGGAAGGGCGTGATTTATAATGTTATTTTCGATTTATTAGCGGCGGTTGTGAAGATAAAATCGATTAGAGTAGTTGTTTTTCGTGAAGAAGGTAGGTTAATATGGTAATATTTTT	82435	82708	GCGACTGTGTTCGTCAGGAATGGCAAGGTAAATTCGTAATTTATAACCATTTTCATATACAAAAGTGGAAGATAAAATAAAGGGTTTATTTACATTTGTGATAACTTTTTTCAGGACTTGCTAAGAGGAAGGGCGTGACCTACAATGTCACTTTCGATCCATCAGCGGCGGTTGTGAAGACAAAACCGATTAGAGTAGCTGTTCTTCGTG	GCGATTGTGTTCGTTAGGAATGGTAAGGTAAATTCGTAATTTATAATTATTTTTATATATAAAAGTGGAAGATAAAATAAAGGGTTTATTTATATTTGTGATAATTTTTTTTAGGATTTGTTAAGAGGAAGGGCGTGATTTATAATGTTATTTTCGATTTATTAGCGGCGGTTGTGAAGATAAAATCGATTAGAGTAGTTGTTTTTCGTG	82468	82678
HaOG206723_ex20	scaffold_211	+	TTTAGGTATAAATGGTGATAGGGAAATGATTGT	AAACAAAATACCTACTACCCATCCCTTTAC	TTTCGATCCATCAGCGGCGGTTGTGAAGACAAAACCGATTAGAGTAGCTGTTCTTCGTGAAGAAGGTAGGCCAATATGGCAATATTTTCTTATAATAATGTAGCCAGGTTTTAATAGGCAATATGATAAAATCTAATTTTGTTTTTTTAGGCACAAATGGTGACAGGGAAATGATTGCATCGCTAATGATGGCAAACTTTGATGTCTTCGACGTGACAATGAGTGATTTACAAAACAAGAAGATCACTTTGGACGCGTTCCAAGGCTTGGTGTTTCCTGGTGGTTTCAGTTATGCTGGTAAATTTTCATATACCAATGTATGTAAATAAATACATAGTTATCATTGAATTTAAAAAAATATGTATTTTTTGCAGATACGTTGGGTTCAGCAAAGGGATG…	TTTAGGCACAAATGGTGACAGGGAAATGATTGCATCGCTAATGATGGCAAACTTTGATGTCTTCGACGTGACAATGAGTGATTTACAAAACAAGAAGATCACTTTGGACGCGTTCCAAGGCTTGGTGTTTCCTGGTGGTTTCAGTTATGCTGGTAAATTTTCATATACCAATGTATGTAAATAAATACATAGTTATCATTGAATTTAAAAAAATATGTATTTTTTGCAGATACGTTGGGTTCAGCAAAGGGATGGGCAGCAGGCATTTTGTTC	TTTAGGTATAAATGGTGATAGGGAAATGATTGTATCGTTAATGATGGTAAATTTTGATGTTTTCGACGTGATAATGAGTGATTTATAAAATAAGAAGATTATTTTGGACGCGTTTTAAGGTTTGGTGTTTTTTGGTGGTTTTAGTTATGTTGGTAAATTTTTATATATTAATGTATGTAAATAAATATATAGTTATTATTGAATTTAAAAAAATATGTATTTTTTGTAGATACGTTGGGTTTAGTAAAGGGATGGGTAGTAGGTATTTTGTTT	82764	83037	ATCGCTAATGATGGCAAACTTTGATGTCTTCGACGTGACAATGAGTGATTTACAAAACAAGAAGATCACTTTGGACGCGTTCCAAGGCTTGGTGTTTCCTGGTGGTTTCAGTTATGCTGGTAAATTTTCATATACCAATGTATGTAAATAAATACATAGTTATCATTGAATTTAAAAAAATATGTATTTTTTGCAGATACGTTGGGTTCA	ATCGTTAATGATGGTAAATTTTGATGTTTTCGACGTGATAATGAGTGATTTATAAAATAAGAAGATTATTTTGGACGCGTTTTAAGGTTTGGTGTTTTTTGGTGGTTTTAGTTATGTTGGTAAATTTTTATATATTAATGTATGTAAATAAATATATAGTTATTATTGAATTTAAAAAAATATGTATTTTTTGTAGATACGTTGGGTTTA	82797	83007
HaOG206723_ex22_1	scaffold_211	+	ATAGAYGTTTATTGTTTTTATTTATGAATATATTTATTT	CCTAAACTTCCATTAAAATTCATAAAATATTCCTCA	CCAGAAACCACAGCAAAGAGTGCTAACAAAACTCAAGTATTCCTCGACCACAATGCATCAGAAAGGTATGGTCTATGGCAATAGCATTAAAAATTATAGACGTTTATTGCCTTCATTTATGAATATACCTACCTATTTTTTCGTTTCTAGATTCGAATGCCGCTGGTCAGCTGTAAAGATAACGGAAAATAACTCGGATGTCTGGTTCCGCGGCATGGGCGGCAGTGTACTGGGAGTGTGGGTGGCTCACGGCGAGGGACGCTTCACCGTCGCCGAGCCGCGCTTGCTCGACAAACTACAGGACAATGGACAAGTAGCCATGCAGTATGTCGACGATAGTGGAGAACCAACTGAGGAATACCCCATGAATCCTAATGGAAGCCCAGGTACGTAGTAGTC…	ATAGACGTTTATTGCCTTCATTTATGAATATACCTACCTATTTTTTCGTTTCTAGATTCGAATGCCGCTGGTCAGCTGTAAAGATAACGGAAAATAACTCGGATGTCTGGTTCCGCGGCATGGGCGGCAGTGTACTGGGAGTGTGGGTGGCTCACGGCGAGGGACGCTTCACCGTCGCCGAGCCGCGCTTGCTCGACAAACTACAGGACAATGGACAAGTAGCCATGCAGTATGTCGACGATAGTGGAGAACCAACTGAGGAATACCCCATGAATCCTAATGGAAGCCCAGG	ATAGACGTTTATTGTTTTTATTTATGAATATATTTATTTATTTTTTCGTTTTTAGATTCGAATGTCGTTGGTTAGTTGTAAAGATAACGGAAAATAATTCGGATGTTTGGTTTCGCGGTATGGGCGGTAGTGTATTGGGAGTGTGGGTGGTTTACGGCGAGGGACGTTTTATCGTCGTCGAGTCGCGTTTGTTCGATAAATTATAGGATAATGGATAAGTAGTTATGTAGTATGTCGACGATAGTGGAGAATTAATTGAGGAATATTTTATGAATTTTAATGGAAGTTTAGG	83240	83532	ATTTTTTCGTTTCTAGATTCGAATGCCGCTGGTCAGCTGTAAAGATAACGGAAAATAACTCGGATGTCTGGTTCCGCGGCATGGGCGGCAGTGTACTGGGAGTGTGGGTGGCTCACGGCGAGGGACGCTTCACCGTCGCCGAGCCGCGCTTGCTCGACAAACTACAGGACAATGGACAAGTAGCCATGCAGTATGTCGACGATAGTGGAGAACCAAC	ATTTTTTCGTTTTTAGATTCGAATGTCGTTGGTTAGTTGTAAAGATAACGGAAAATAATTCGGATGTTTGGTTTCGCGGTATGGGCGGTAGTGTATTGGGAGTGTGGGTGGTTTACGGCGAGGGACGTTTTATCGTCGTCGAGTCGCGTTTGTTCGATAAATTATAGGATAATGGATAAGTAGTTATGTAGTATGTCGACGATAGTGGAGAATTAAT	83279	83496
HaOG206723_ex3_1	scaffold_211	+	GGTATGTGATATTTGTAGGTTTAATTTT	CTAAATCTTTAAATAATCCTTCATTAAAACTAA	TTGAGAAATGAAACTGTATACAAAGATGTGAAAGGAAGCCAAACAATAATAGAGATTGGACCAAGGTATGTGCATAATACTATACATATACATTTTGGATTTAAAATTACTTACTTTGAATAGAAATTAAGAGGTATGTGACACTTGCAGGTTTAATTTCTCAACGGCAGACTCAAGTAACTCTGTTCAGATATGCGAGAGCGTTGGCTTGCACGATGTTATACGTTTGGAAGTTTCAACTAGATACCTTATCACATTTGGAAGGCCTAAGAATGTTTCTGAAAAGTTACATGAAGCCTTGGCTGCACCATTGCATGATAGGATGACCCAGTGTGTTTATACAAAAGAAAATCTACCGAGGGTCAGTTTCAATGAAGGATTACCTAAAGATTTAGAGCC…	GGTATGTGACACTTGCAGGTTTAATTTCTCAACGGCAGACTCAAGTAACTCTGTTCAGATATGCGAGAGCGTTGGCTTGCACGATGTTATACGTTTGGAAGTTTCAACTAGATACCTTATCACATTTGGAAGGCCTAAGAATGTTTCTGAAAAGTTACATGAAGCCTTGGCTGCACCATTGCATGATAGGATGACCCAGTGTGTTTATACAAAAGAAAATCTACCGAGGGTCAGTTTCAATGAAGGATTACCTAAAGATTTAG	GGTATGTGATATTTGTAGGTTTAATTTTTTAACGGTAGATTTAAGTAATTTTGTTTAGATATGCGAGAGCGTTGGTTTGTACGATGTTATACGTTTGGAAGTTTTAATTAGATATTTTATTATATTTGGAAGGTTTAAGAATGTTTTTGAAAAGTTATATGAAGTTTTGGTTGTATTATTGTATGATAGGATGATTTAGTGTGTTTATATAAAAGAAAATTTATCGAGGGTTAGTTTTAATGAAGGATTATTTAAAGATTTAG	76581	76844	TCAACGGCAGACTCAAGTAACTCTGTTCAGATATGCGAGAGCGTTGGCTTGCACGATGTTATACGTTTGGAAGTTTCAACTAGATACCTTATCACATTTGGAAGGCCTAAGAATGTTTCTGAAAAGTTACATGAAGCCTTGGCTGCACCATTGCATGATAGGATGACCCAGTGTGTTTATACAAAAGAAAATCTACCGAGGG	TTAACGGTAGATTTAAGTAATTTTGTTTAGATATGCGAGAGCGTTGGTTTGTACGATGTTATACGTTTGGAAGTTTTAATTAGATATTTTATTATATTTGGAAGGTTTAAGAATGTTTTTGAAAAGTTATATGAAGTTTTGGTTGTATTATTGTATGATAGGATGATTTAGTGTGTTTATATAAAAGAAAATTTATCGAGGG	76609	76811
HaOG206723_ex4	scaffold_211	+	TGGGATATGGATTTTTATATGGATATGTTT	AAAACTACCATATCAATTAAAAATTCATTTATCTC	CTTGGTTTGTAGTGCCCCTTCTGAAACAAGGTAGACCAGCAATGGAGAAAGTCAATAAGAAATTGGGTTAGTACAAGGAGCTTTTATGTTTGAAATTTTGTTGATTATGGTAGGAAATGTATTATTTTTAATTAATTTTATCTTTTATAGGGCTGGCTTTTGATTCTTGGGACATGGATTTCTACATGGACATGTTTGTTAATAAATTGAAGCGTGACCCTACCAGTGTAGAGTTATTTGACCTTGCCCAGAGTAATAGTGAACATTCACGTCATTGGTTCTTTAAGGTAAATTGTGTTGATTCAAATCTCTTATCATGTATGAATATATAATAAATGCTGATGCCTATATTATTCTAATATGTTGTTTCTTTACAGGGAAAATTAGTGTTAGATGGCA…	TGGGACATGGATTTCTACATGGACATGTTTGTTAATAAATTGAAGCGTGACCCTACCAGTGTAGAGTTATTTGACCTTGCCCAGAGTAATAGTGAACATTCACGTCATTGGTTCTTTAAGGTAAATTGTGTTGATTCAAATCTCTTATCATGTATGAATATATAATAAATGCTGATGCCTATATTATTCTAATATGTTGTTTCTTTACAGGGAAAATTAGTGTTAGATGGCAAAGAGATAAATGAATCTCTAATTGATATGGTAGCTTC	TGGGATATGGATTTTTATATGGATATGTTTGTTAATAAATTGAAGCGTGATTTTATTAGTGTAGAGTTATTTGATTTTGTTTAGAGTAATAGTGAATATTTACGTTATTGGTTTTTTAAGGTAAATTGTGTTGATTTAAATTTTTTATTATGTATGAATATATAATAAATGTTGATGTTTATATTATTTTAATATGTTGTTTTTTTATAGGGAAAATTAGTGTTAGATGGTAAAGAGATAAATGAATTTTTAATTGATATGGTAGTTTT	77014	77283	GTTAATAAATTGAAGCGTGACCCTACCAGTGTAGAGTTATTTGACCTTGCCCAGAGTAATAGTGAACATTCACGTCATTGGTTCTTTAAGGTAAATTGTGTTGATTCAAATCTCTTATCATGTATGAATATATAATAAATGCTGATGCCTATATTATTCTAATATGTTGTTTCTTTACAGGGAAAATTAGTGTTAGATGGCAAA	GTTAATAAATTGAAGCGTGATTTTATTAGTGTAGAGTTATTTGATTTTGTTTAGAGTAATAGTGAATATTTACGTTATTGGTTTTTTAAGGTAAATTGTGTTGATTTAAATTTTTTATTATGTATGAATATATAATAAATGTTGATGTTTATATTATTTTAATATGTTGTTTTTTTATAGGGAAAATTAGTGTTAGATGGTAAA	77044	77248
HaOG206723_ex5	scaffold_211	+	AATTTTAGTGTTATTAAAGGTTTTAAATATTTAAAA	CCAAATATATACAAATTTCCAACACTATAT	TAGCTTCAACACAGAAGACATCAAATGATAATAATGTTATCAAGTTTGGGGATAACAGCAGGTATCTTGTCCATACCATTGATGTCATAGCTTAGATGTCTAATATATAATTCTTTGATAATTGCAATTTATATTGTTCCTTAATTTCAGTGCCATCAAAGGTTTTAAACATTCAAAACTGCGGCCGACCAATGTCAGGGATCCATCTCAGGTTGTTAAAGAGGAGACGGAATCAGACATTATATTCACTGCGGAGACTCATAACATGCCTACAGCTGTGGCTCCATTCAGTGGGGCAACCACAGGCACTGGCGGACGTATCAGGGATGTTCAGGGTGTGGGACGTGGTGGGCACACAGTTGCTGGCACTGCCGGATACAGTGTTGGAAATCTGCATAT…	AATTTCAGTGCCATCAAAGGTTTTAAACATTCAAAACTGCGGCCGACCAATGTCAGGGATCCATCTCAGGTTGTTAAAGAGGAGACGGAATCAGACATTATATTCACTGCGGAGACTCATAACATGCCTACAGCTGTGGCTCCATTCAGTGGGGCAACCACAGGCACTGGCGGACGTATCAGGGATGTTCAGGGTGTGGGACGTGGTGGGCACACAGTTGCTGGCACTGCCGGATACAGTGTTGGAAATCTGCATATACCTGG	AATTTTAGTGTTATTAAAGGTTTTAAATATTTAAAATTGCGGTCGATTAATGTTAGGGATTTATTTTAGGTTGTTAAAGAGGAGACGGAATTAGATATTATATTTATTGCGGAGATTTATAATATGTTTATAGTTGTGGTTTTATTTAGTGGGGTAATTATAGGTATTGGCGGACGTATTAGGGATGTTTAGGGTGTGGGACGTGGTGGGTATATAGTTGTTGGTATTGTCGGATATAGTGTTGGAAATTTGTATATATTTGG	77418	77681	CTGCGGCCGACCAATGTCAGGGATCCATCTCAGGTTGTTAAAGAGGAGACGGAATCAGACATTATATTCACTGCGGAGACTCATAACATGCCTACAGCTGTGGCTCCATTCAGTGGGGCAACCACAGGCACTGGCGGACGTATCAGGGATGTTCAGGGTGTGGGACGTGGTGGGCACACAGTTGCTGGCACTGCCGG	TTGCGGTCGATTAATGTTAGGGATTTATTTTAGGTTGTTAAAGAGGAGACGGAATTAGATATTATATTTATTGCGGAGATTTATAATATGTTTATAGTTGTGGTTTTATTTAGTGGGGTAATTATAGGTATTGGCGGACGTATTAGGGATGTTTAGGGTGTGGGACGTGGTGGGTATATAGTTGTTGGTATTGTCGG	77454	77651
HaOG206723_ex6	scaffold_211	+	AGAGAAGGGTTGGGAGTATTTTAATAATT	TCTTCAAACCATAAAATTAAACAAAACCTAAAA	CGGATACAGTGTTGGAAATCTGCATATACCTGGTAATTATACCTTTGAAAATGGACATAAGATGGAATATGACCTAAACTATGTACTCTTTACTAAGCTTTCAAGAGGGCACATTATATGCTAGCTAAAATATGAAATATTTTTCTATAGGTTATGAATTGCCTTGGGAAGAGAAGGGTTGGGAGTACCCTAACAACTTTGCAAGCCCTCTACAAATTATTATTGACGCCAGCAATGGTGCATCGGACTATGGTAACAAGTTTGGAGAACCGCTGATTTCAGGCAAGTTTTAAAACAAACTGAATAAAAGACTAAAAAATATAATAATTATTAGGTGTACACTTTCATGTAATTTTTATTCCAGGTTTTGTTCAATCCTATGGTTTGAAGAATGGCGAT…	AGAGAAGGGTTGGGAGTACCCTAACAACTTTGCAAGCCCTCTACAAATTATTATTGACGCCAGCAATGGTGCATCGGACTATGGTAACAAGTTTGGAGAACCGCTGATTTCAGGCAAGTTTTAAAACAAACTGAATAAAAGACTAAAAAATATAATAATTATTAGGTGTACACTTTCATGTAATTTTTATTCCAGGTTTTGTTCAATCCTATGGTTTGAAGA	AGAGAAGGGTTGGGAGTATTTTAATAATTTTGTAAGTTTTTTATAAATTATTATTGACGTTAGTAATGGTGTATCGGATTATGGTAATAAGTTTGGAGAATCGTTGATTTTAGGTAAGTTTTAAAATAAATTGAATAAAAGATTAAAAAATATAATAATTATTAGGTGTATATTTTTATGTAATTTTTATTTTAGGTTTTGTTTAATTTTATGGTTTGAAGA	77817	78039	TTGCAAGCCCTCTACAAATTATTATTGACGCCAGCAATGGTGCATCGGACTATGGTAACAAGTTTGGAGAACCGCTGATTTCAGGCAAGTTTTAAAACAAACTGAATAAAAGACTAAAAAATATAATAATTATTAGGTGTACACTTTCATGTAATTTTTA	TTGTAAGTTTTTTATAAATTATTATTGACGTTAGTAATGGTGTATCGGATTATGGTAATAAGTTTGGAGAATCGTTGATTTTAGGTAAGTTTTAAAATAAATTGAATAAAAGATTAAAAAATATAATAATTATTAGGTGTATATTTTTATGTAATTTTTA	77846	78006
HaOG206723_ex9	scaffold_211	+	TATGTTTTAGATTTTGGAGTAGTATAGAGAG	ACAAAATTAACATCTACTTCCAAACATC	AGGGAGGAGATGCTAGAGATCATGCTTTAGATTTTGGAGCAGTACAGAGAGGTGAGTGTAAAACTGCGAAGAAACTTCCAAAACGAAGGAGGTTCTTAATCTTTGCGTTTTTGCTCTAATTCCCATGACTTAACCAATGCTTTATTGCAGGTGATGCGGAAATGGGTAACCGTCTCAACAGAGTTGTTCGAGGATGTTTGGAAGCAGATGTCAATCCTGTTGAATGTAAGTAAAATTGAGATTAAGAAGGTTTTAAAAATAGAACAGTAGTGAATGTAACAGACTTAACGTTTTTTCTTTTTTTACAGCGATACACGACCAAGGTGCAGGCGGTAATGGTAATGTGCTCAAAGAATTGGTGGAGCCAGAAGGTG	CATGCTTTAGATTTTGGAGCAGTACAGAGAGGTGAGTGTAAAACTGCGAAGAAACTTCCAAAACGAAGGAGGTTCTTAATCTTTGCGTTTTTGCTCTAATTCCCATGACTTAACCAATGCTTTATTGCAGGTGATGCGGAAATGGGTAACCGTCTCAACAGAGTTGTTCGAGGATGTTTGGAAGCAGATGTCAATCCTGT	TATGTTTTAGATTTTGGAGTAGTATAGAGAGGTGAGTGTAAAATTGCGAAGAAATTTTTAAAACGAAGGAGGTTTTTAATTTTTGCGTTTTTGTTTTAATTTTTATGATTTAATTAATGTTTTATTGTAGGTGATGCGGAAATGGGTAATCGTTTTAATAGAGTTGTTCGAGGATGTTTGGAAGTAGATGTTAATTTTGT	78327	78527	GTGAGTGTAAAACTGCGAAGAAACTTCCAAAACGAAGGAGGTTCTTAATCTTTGCGTTTTTGCTCTAATTCCCATGACTTAACCAATGCTTTATTGCAGGTGATGCGGAAATGGGTAACCGTCTCAACAGAGTTGTTCGAG	GTGAGTGTAAAATTGCGAAGAAATTTTTAAAACGAAGGAGGTTTTTAATTTTTGCGTTTTTGTTTTAATTTTTATGATTTAATTAATGTTTTATTGTAGGTGATGCGGAAATGGGTAATCGTTTTAATAGAGTTGTTCGAG	78358	78499
HaOG206745_ex3	scaffold_211	+	GAAAGATTATTTTTGATTGGAGAATTGGAG	CCATCTTTAATATATTTAATTAATAAACCACCTTCA	GGATGATTTCATCTTATGTTGGGGAAAATGCAGAATTTGAAAGACTATTTCTGACTGGAGAACTGGAGGTTGGTCTAAACCTTTAAACAATTCATATAAAAATTTTGATTAAAATTCAGTCATTAATTTTATAATTACTGTTATTTGCAGGTTGAACTCACACCACAAGGCACATTAGCAGAACGGATCCGAGCTGGTGGTGCAGGAATTCCAGCATTCTTCACACCTACTGGTTACGGCACTCTCATACATGAAGGTGGCTCACCAATTAAATATACTAAAGATGGCAAGGTGTGCTTTTTATTAATGTTGAGGAACAAACCTAACAAATAATATTTATTTTAACACCTTAATGTAACCTTAGGACACCAAAATTATTGACTGTAGTTTTATATTTTT…	GAAAGACTATTTCTGACTGGAGAACTGGAGGTTGGTCTAAACCTTTAAACAATTCATATAAAAATTTTGATTAAAATTCAGTCATTAATTTTATAATTACTGTTATTTGCAGGTTGAACTCACACCACAAGGCACATTAGCAGAACGGATCCGAGCTGGTGGTGCAGGAATTCCAGCATTCTTCACACCTACTGGTTACGGCACTCTCATACATGAAGGTGGCTCACCAATTAAATATACTAAAGATGG	GAAAGATTATTTTTGATTGGAGAATTGGAGGTTGGTTTAAATTTTTAAATAATTTATATAAAAATTTTGATTAAAATTTAGTTATTAATTTTATAATTATTGTTATTTGTAGGTTGAATTTATATTATAAGGTATATTAGTAGAACGGATTCGAGTTGGTGGTGTAGGAATTTTAGTATTTTTTATATTTATTGGTTACGGTATTTTTATATATGAAGGTGGTTTATTAATTAAATATATTAAAGATGG	282193	282442	GTTGGTCTAAACCTTTAAACAATTCATATAAAAATTTTGATTAAAATTCAGTCATTAATTTTATAATTACTGTTATTTGCAGGTTGAACTCACACCACAAGGCACATTAGCAGAACGGATCCGAGCTGGTGGTGCAGGAATTCCAGCATTCTTCACACCTACTGGTTACGGCACTCTCATACA	GTTGGTTTAAATTTTTAAATAATTTATATAAAAATTTTGATTAAAATTTAGTTATTAATTTTATAATTATTGTTATTTGTAGGTTGAATTTATATTATAAGGTATATTAGTAGAACGGATTCGAGTTGGTGGTGTAGGAATTTTAGTATTTTTTATATTTATTGGTTACGGTATTTTTATATA	282223	282406
HaOG206745_ex4	scaffold_211	+	TAATGGAAAAGATTATATAATGGAAGAAGTAATTAT	AATTTCTTTCCCTCTTCCACAAACTTCCTTATTA	AGGTGGCTCACCAATTAAATATACTAAAGATGGCAAGGTGTGCTTTTTATTAATGTTGAGGAACAAACCTAACAAATAATATTTATTTTAACACCTTAATGTAACCTTAGGACACCAAAATTATTGACTGTAGTTTTATATTTTTTTTAGATTGCAATCCCAAGTGCAGCTAGACAAGTGCAAAGCTTCAATGGAAAAGATTACATAATGGAAGAAGCAATTACTGGCGATTATGCATTGGTCAAAGCATGGAAGGCTGATAGACATGGCAATTTAATATTCAGAAAAACTGCCAGGAACTTCAATCCGGCAATGTGCAAAGCTGCTAAGATTACCATAGCTGAGGTAGAAGAAATTGTGGATGAAATAGATCCTGACTTTGTTCATATGCCATCAATA…	CAATGGAAAAGATTACATAATGGAAGAAGCAATTACTGGCGATTATGCATTGGTCAAAGCATGGAAGGCTGATAGACATGGCAATTTAATATTCAGAAAAACTGCCAGGAACTTCAATCCGGCAATGTGCAAAGCTGCTAAGATTACCATAGCTGAGGTAGAAGAAATTGTGGATGAAATAGATCCTGACTTTGTTCATATGCCATCAATATTTGTACACAGAATTGTCAAAGGTGAAAAGTTTGAAAAGCGAATTGAAAGAAGGACAATAAGGAAGCCTGTGGAAGAGGGAAAGAAATC	TAATGGAAAAGATTATATAATGGAAGAAGTAATTATTGGCGATTATGTATTGGTTAAAGTATGGAAGGTTGATAGATATGGTAATTTAATATTTAGAAAAATTGTTAGGAATTTTAATTCGGTAATGTGTAAAGTTGTTAAGATTATTATAGTTGAGGTAGAAGAAATTGTGGATGAAATAGATTTTGATTTTGTTTATATGTTATTAATATTTGTATATAGAATTGTTAAAGGTGAAAAGTTTGAAAAGCGAATTGAAAGAAGGATAATAAGGAAGTTTGTGGAAGAGGGAAAGAAATT	282597	282897	TGGCGATTATGCATTGGTCAAAGCATGGAAGGCTGATAGACATGGCAATTTAATATTCAGAAAAACTGCCAGGAACTTCAATCCGGCAATGTGCAAAGCTGCTAAGATTACCATAGCTGAGGTAGAAGAAATTGTGGATGAAATAGATCCTGACTTTGTTCATATGCCATCAATATTTGTACACAGAATTGTCAAAGGTGAAAAGTTTGAAAAGCGAATTGAAAGAAGGA	TGGCGATTATGTATTGGTTAAAGTATGGAAGGTTGATAGATATGGTAATTTAATATTTAGAAAAATTGTTAGGAATTTTAATTCGGTAATGTGTAAAGTTGTTAAGATTATTATAGTTGAGGTAGAAGAAATTGTGGATGAAATAGATTTTGATTTTGTTTATATGTTATTAATATTTGTATATAGAATTGTTAAAGGTGAAAAGTTTGAAAAGCGAATTGAAAGAAGGA	282633	282863
HaOG206745_ex5	scaffold_211	+	TTATTATAGGTATGTTTATGTTGGTAAGTAATTAT	CACTTTAAATAATATCACAAAATTACATTATAATTC	ATGAGGGAGAGGATCATCAGAAGAGCTGCTCTGGAATTTAAGGATGGAATGCATGCAAACCTTGGCATTGGTAAGGTCTAGATTCCTAAAGAGGAAATTGATAAACTATCAATTAGGGTGTTCCTAATCTGAATTACTTTATTATTACAGGTATGCCCATGTTGGCAAGTAATTACATTCCGAAAAATATTAAGGTTCTTCTGCAATCAGAGAATGGAGTTCTTGGTCTTGGGCCATTCCCTACAGAAGCAGAGGTGGATGCTGACCTTATCAATGCAGGCAAAGAAACTGTTACGGTTCTACCTGGTAGGTTACACTTAACCCCTTTTTCACTTAATATGAATTATAATGTAATTCTGTGATACTACTTAAAGTGTTTTGTTTTTTTTTCTAGGATCA…	TTATTACAGGTATGCCCATGTTGGCAAGTAATTACATTCCGAAAAATATTAAGGTTCTTCTGCAATCAGAGAATGGAGTTCTTGGTCTTGGGCCATTCCCTACAGAAGCAGAGGTGGATGCTGACCTTATCAATGCAGGCAAAGAAACTGTTACGGTTCTACCTGGTAGGTTACACTTAACCCCTTTTTCACTTAATATGAATTATAATGTAATTCTGTGATACTACTTAAAGTG	TTATTATAGGTATGTTTATGTTGGTAAGTAATTATATTTCGAAAAATATTAAGGTTTTTTTGTAATTAGAGAATGGAGTTTTTGGTTTTGGGTTATTTTTTATAGAAGTAGAGGTGGATGTTGATTTTATTAATGTAGGTAAAGAAATTGTTACGGTTTTATTTGGTAGGTTATATTTAATTTTTTTTTTATTTAATATGAATTATAATGTAATTTTGTGATATTATTTAAAGTG	283045	283280	ATTCCGAAAAATATTAAGGTTCTTCTGCAATCAGAGAATGGAGTTCTTGGTCTTGGGCCATTCCCTACAGAAGCAGAGGTGGATGCTGACCTTATCAATGCAGGCAAAGAAACTGTTACGGTTCTACCTGGTAGGTTACACTTAACCCCTTTTTCACTTAATAT	ATTTCGAAAAATATTAAGGTTTTTTTGTAATTAGAGAATGGAGTTTTTGGTTTTGGGTTATTTTTTATAGAAGTAGAGGTGGATGTTGATTTTATTAATGTAGGTAAAGAAATTGTTACGGTTTTATTTGGTAGGTTATATTTAATTTTTTTTTTATTTAATAT	283080	283244
HaOG206745_ex6	scaffold_211	+	GAGGTGGATGTTGATTTTATTAATGTAGG	TCTAAAAACTTACATTACACCTAAAATAATCAAATC	AGAAGCAGAGGTGGATGCTGACCTTATCAATGCAGGCAAAGAAACTGTTACGGTTCTACCTGGTAGGTTACACTTAACCCCTTTTTCACTTAATATGAATTATAATGTAATTCTGTGATACTACTTAAAGTGTTTTGTTTTTTTTTCTAGGATCATCATACTTTTCGTCAGATGACAGTTTCGCTATGATTCGTGGTGGTCACATTGACTTGACTATTCTAGGTGCAATGCAAGTTTCTAGATATGGTGATTTAGCCAACTGGATGATTCCTGTAAGCTCAAAATCTAATTCCACAGCTTGATAGATTTATCAAAACTTGAAATTACATCATTATCTTATTTTTCAATTCCAGGGTAAAATGGTTAAAGGCATGGGTGGTGCTATGGATTTAGTATCTG…	GAGGTGGATGCTGACCTTATCAATGCAGGCAAAGAAACTGTTACGGTTCTACCTGGTAGGTTACACTTAACCCCTTTTTCACTTAATATGAATTATAATGTAATTCTGTGATACTACTTAAAGTGTTTTGTTTTTTTTTCTAGGATCATCATACTTTTCGTCAGATGACAGTTTCGCTATGATTCGTGGTGGTCACATTGACTTGACTATTCTAGGTGCAATGCAAGTTTCTAGA	GAGGTGGATGTTGATTTTATTAATGTAGGTAAAGAAATTGTTACGGTTTTATTTGGTAGGTTATATTTAATTTTTTTTTTATTTAATATGAATTATAATGTAATTTTGTGATATTATTTAAAGTGTTTTGTTTTTTTTTTTAGGATTATTATATTTTTCGTTAGATGATAGTTTCGTTATGATTCGTGGTGGTTATATTGATTTGATTATTTTAGGTGTAATGTAAGTTTTTAGA	283155	283390	CAAAGAAACTGTTACGGTTCTACCTGGTAGGTTACACTTAACCCCTTTTTCACTTAATATGAATTATAATGTAATTCTGTGATACTACTTAAAGTGTTTTGTTTTTTTTTCTAGGATCATCATACTTTTCGTCAGATGACAGTTTCGCTATGATTCGTGGTGGTCACATT	TAAAGAAATTGTTACGGTTTTATTTGGTAGGTTATATTTAATTTTTTTTTTATTTAATATGAATTATAATGTAATTTTGTGATATTATTTAAAGTGTTTTGTTTTTTTTTTTAGGATTATTATATTTTTCGTTAGATGATAGTTTCGTTATGATTCGTGGTGGTTATATT	283184	283354
HaOG207620_ex2	scaffold_240	+	TTTTTATAAATTTATTAGAAGAAGTAAAATGTTTT	AAATACAAATAAAATAAATACATACCATTTCA	TTTTCATGTATTTCCATGGTTACATTGACTTAATATGGAATTCTGGAGCCCAGCCCCTCATAAATGCCGATCAATACTTCTATAAATTTATTAGAAGAAGCAAAATGCTTTTTGTATAAAACTTTTAATATTCACTTTCTAATTATGCAGGTATACCTATCAAAAGCTCGCTGGATAATGCAACCTCTGTGCTATACTCCGGCCTGATTGGTCAGCTCACTGAAAAAGCTAAGAATGTTGTCCGTGAAATGGTATGTACTCATTTTACTTGTATTCTGCCAATTTTAGTAAAAGATGCATCCTGAACACAATATTGGTATGTTATGTCTACTTGGGCAGAGCTATTTGACAGTATAGTTATCGGCACGGATATTGAGCCCTGACCTTCACCTTCACCTCC	CTTCTATAAATTTATTAGAAGAAGCAAAATGCTTTTTGTATAAAACTTTTAATATTCACTTTCTAATTATGCAGGTATACCTATCAAAAGCTCGCTGGATAATGCAACCTCTGTGCTATACTCCGGCCTGATTGGTCAGCTCACTGAAAAAGCTAAGAATGTTGTCCGTGAAATGGTATGTACTCATTTTACTTGTATTC	TTTTTATAAATTTATTAGAAGAAGTAAAATGTTTTTTGTATAAAATTTTTAATATTTATTTTTTAATTATGTAGGTATATTTATTAAAAGTTCGTTGGATAATGTAATTTTTGTGTTATATTTCGGTTTGATTGGTTAGTTTATTGAAAAAGTTAAGAATGTTGTTCGTGAAATGGTATGTATTTATTTTATTTGTATTT	20296	20496	TTGTATAAAACTTTTAATATTCACTTTCTAATTATGCAGGTATACCTATCAAAAGCTCGCTGGATAATGCAACCTCTGTGCTATACTCCGGCCTGATTGGTCAGCTCACTGAAAAAGCTAAGAATGTTGTCCG	TTGTATAAAATTTTTAATATTTATTTTTTAATTATGTAGGTATATTTATTAAAAGTTCGTTGGATAATGTAATTTTTGTGTTATATTTCGGTTTGATTGGTTAGTTTATTGAAAAAGTTAAGAATGTTGTTCG	20331	20464
HaOG207620_ex3_1	scaffold_240	+	TTTATGTTTTAGGATATTATAAATGAGTTGA	AATTTTATAATAAAATAAACCATATTTTTCCTTATT	GTGTAGGGACTGCTTTGCGCACTGTACATATAAGGCAATAAACCAATAAATCACTTCTGCGCAGGTGAAGTTCAGGGCTCAATATCCATGCCGATAACTATACAAGTTTTAAAATAAATCTTTATTCATTAGAGTTTTTTCATGTTTCAGGACACCACAAATGAGCTGACATTCTTACGTGTGAGGAGTAGGAGACATGAGATACTGATTGCACCTGATCGTGAATTCATACTCATTGTCATACAGAACACGTCTGATTAGCTTCACAGTACAGCATATTGAAAAAAGGGGCCTTTAAACAACAAGGAAAAATATGGTTTATTTTACTACAAAACTCAGATAAAAAAATACTTAGAAGTTGTAACACCCTAAAATGTACACAAAATTTTCGATTTTTTG…	TTCATGTTTCAGGACACCACAAATGAGCTGACATTCTTACGTGTGAGGAGTAGGAGACATGAGATACTGATTGCACCTGATCGTGAATTCATACTCATTGTCATACAGAACACGTCTGATTAGCTTCACAGTACAGCATATTGAAAAAAGGGGCCTTTAAACAACAAGGAAAAATATGGTTTATTTTACTACAAAACT	TTTATGTTTTAGGATATTATAAATGAGTTGATATTTTTACGTGTGAGGAGTAGGAGATATGAGATATTGATTGTATTTGATCGTGAATTTATATTTATTGTTATATAGAATACGTTTGATTAGTTTTATAGTATAGTATATTGAAAAAAGGGGTTTTTAAATAATAAGGAAAAATATGGTTTATTTTATTATAAAATT	21224	21422	CATTCTTACGTGTGAGGAGTAGGAGACATGAGATACTGATTGCACCTGATCGTGAATTCATACTCATTGTCATACAGAACACGTCTGATTAGCTTCACAGTACAGCATATTGAAAAAAGGGGCCTTTAAAC	TATTTTTACGTGTGAGGAGTAGGAGATATGAGATATTGATTGTATTTGATCGTGAATTTATATTTATTGTTATATAGAATACGTTTGATTAGTTTTATAGTATAGTATATTGAAAAAAGGGGTTTTTAAAT	21255	21386
HaOG208245_ex1_1	scaffold_267	+	AGTTGTTTATTATATATGGTAAATAGGATTAAA	CCAACAAACCCAAATACAAATAAAT	AAACACGGGAGAACTCGTCATGCCAAGATGGTCACCACTTGCCGACCGCGCTAAGCGTTTCTTAACCTTATGATCAATCCCATGCGACTGTTACTTAACAACCAGCTGCTTACTATACATGGTAAACAGGACCAAAAATAAACAACAACAGCAACTCAAAATATGATTTATTCCATTTTCTACTTACAACTAAATCATAAATATATTTCCAAAGATGTTCATTTGTTCCTCAAGTCCTGTTCACTTAAGCGCTCTTGCTCTTGGGGTCCCAGGGCTCCACCTTGGGCCTGGTGGTACTGTATGGCACGTATTGGCCTGTGGTACCGGATAGGTTCTCTGTGAAGTCTGCCATCCACTTGTATTTGGGTCTGCTGGGGTCCTGTGGGCATATGTTTTCAG…	AGCTGCTTACTATACATGGTAAACAGGACCAAAAATAAACAACAACAGCAACTCAAAATATGATTTATTCCATTTTCTACTTACAACTAAATCATAAATATATTTCCAAAGATGTTCATTTGTTCCTCAAGTCCTGTTCACTTAAGCGCTCTTGCTCTTGGGGTCCCAGGGCTCCACCTTGGGCCTGGTGGTACTGTATGGCACGTATTGGCCTGTGGTACCGGATAGGTTCTCTGTGAAGTCTGCCATCCACTTGTATTTGGGTCTGCTGG	AGTTGTTTATTATATATGGTAAATAGGATTAAAAATAAATAATAATAGTAATTTAAAATATGATTTATTTTATTTTTTATTTATAATTAAATTATAAATATATTTTTAAAGATGTTTATTTGTTTTTTAAGTTTTGTTTATTTAAGCGTTTTTGTTTTTGGGGTTTTAGGGTTTTATTTTGGGTTTGGTGGTATTGTATGGTACGTATTGGTTTGTGGTATCGGATAGGTTTTTTGTGAAGTTTGTTATTTATTTGTATTTGGGTTTGTTGG	239810	240082	AATAAACAACAACAGCAACTCAAAATATGATTTATTCCATTTTCTACTTACAACTAAATCATAAATATATTTCCAAAGATGTTCATTTGTTCCTCAAGTCCTGTTCACTTAAGCGCTCTTGCTCTTGGGGTCCCAGGGCTCCACCTTGGGCCTGGTGGTACTGTATGGCACGTATTGGCCTGTGGTACCGGATAGGTTCTCTGTGAAGTCTGCC	AATAAATAATAATAGTAATTTAAAATATGATTTATTTTATTTTTTATTTATAATTAAATTATAAATATATTTTTAAAGATGTTTATTTGTTTTTTAAGTTTTGTTTATTTAAGCGTTTTTGTTTTTGGGGTTTTAGGGTTTTATTTTGGGTTTGGTGGTATTGTATGGTACGTATTGGTTTGTGGTATCGGATAGGTTTTTTGTGAAGTTTGTT	239843	240057
HaOG208245_ex2_1	scaffold_267	+	AAAGTTTATTTGGTGTGGAGGAAGGTTAG	ACAAACAATACTACAAACAAATAAAATCACCTCTTT	TTGTTTTGGGTGGGATATAAAATATGACACTGAAAAACATGGCTTTCTATTTATAAGGGTGTTCAAAATTGGTTTAGAGAAGATTGAAACCTGCTGCAAAGCTTACCTGGTGTGGAGGAAGGTCAGTTTTGTAGTGCAGCCAGCCGAACCATTCAGCGGGGACCTGGAACATTAGTCAAAATAAAATTACAAGCAAAAATATTGTTACCTTAAAGAGCCTTACAAAATACTATAATCATGTTTTAGCAAAGAGGTGACTTTATTTGTTTGCAGTACTGCTTGCAAAGTATCCCTACCAGTTTAGATTAAACT	AAAGCTTACCTGGTGTGGAGGAAGGTCAGTTTTGTAGTGCAGCCAGCCGAACCATTCAGCGGGGACCTGGAACATTAGTCAAAATAAAATTACAAGCAAAAATATTGTTACCTTAAAGAGCCTTACAAAATACTATAATCATGTTTTAGCAAAGAGGTGACTTTATTTGTTTGCAGTACTGCTTGC	AAAGTTTATTTGGTGTGGAGGAAGGTTAGTTTTGTAGTGTAGTTAGTCGAATTATTTAGCGGGGATTTGGAATATTAGTTAAAATAAAATTATAAGTAAAAATATTGTTATTTTAAAGAGTTTTATAAAATATTATAATTATGTTTTAGTAAAGAGGTGATTTTATTTGTTTGTAGTATTGTTTGT	241558	241744	TTTTGTAGTGCAGCCAGCCGAACCATTCAGCGGGGACCTGGAACATTAGTCAAAATAAAATTACAAGCAAAAATATTGTTACCTTAAAGAGCCTTACAAAATACTATAATCATGTTTTAGC	TTTTGTAGTGTAGTTAGTCGAATTATTTAGCGGGGATTTGGAATATTAGTTAAAATAAAATTATAAGTAAAAATATTGTTATTTTAAAGAGTTTTATAAAATATTATAATTATGTTTTAGT	241587	241708
HaOG208245_ex3_1	scaffold_267	+	ATTAAGATTGTGTATTTTTATTTAAATATGTTTAAT	ATACTTTTAAATTCAAACTATATAACTTTAAAATTT	GCAGTAATTCCCCATAAAATAATTAAAGAAACCAGTAGTTTACAAGTTTCATCAAGATTGTGTACCTTTACTTAAACATGCCTAATTTAAAGGCATTACATAGACTTCAATAAATGATTTTATTAGAAATAATAAAACTTTTATTCTCACCTGGCTACCGTCATAGTTCATGTTAACTTTATCGCTGTACTCCACCCATCGGTTCCTGCCGTAGAAGAACCGAGGGTTCTCATAGTATTTGTTGCCATATTTATCTTCTCCCACCAGCTTGCCGTCTTTCAGCTCATCTTGTCTGTAATTATACATATAAAATTTTAAAGTTATATAGCTTGAACTCAAAAGTACTATCATAGTACTTTTGTACTATGTTTATTTATTCATATCTGGCTTTCAACGCTA…	ATCAAGATTGTGTACCTTTACTTAAACATGCCTAATTTAAAGGCATTACATAGACTTCAATAAATGATTTTATTAGAAATAATAAAACTTTTATTCTCACCTGGCTACCGTCATAGTTCATGTTAACTTTATCGCTGTACTCCACCCATCGGTTCCTGCCGTAGAAGAACCGAGGGTTCTCATAGTATTTGTTGCCATATTTATCTTCTCCCACCAGCTTGCCGTCTTTCAGCTCATCTTGTCTGTAATTATACATATAAAATTTTAAAGTTATATAGCTTGAACTCAAAAGTAC	ATTAAGATTGTGTATTTTTATTTAAATATGTTTAATTTAAAGGTATTATATAGATTTTAATAAATGATTTTATTAGAAATAATAAAATTTTTATTTTTATTTGGTTATCGTTATAGTTTATGTTAATTTTATCGTTGTATTTTATTTATCGGTTTTTGTCGTAGAAGAATCGAGGGTTTTTATAGTATTTGTTGTTATATTTATTTTTTTTTATTAGTTTGTCGTTTTTTAGTTTATTTTGTTTGTAATTATATATATAAAATTTTAAAGTTATATAGTTTGAATTTAAAAGTAT	241881	242176	TTAAAGGCATTACATAGACTTCAATAAATGATTTTATTAGAAATAATAAAACTTTTATTCTCACCTGGCTACCGTCATAGTTCATGTTAACTTTATCGCTGTACTCCACCCATCGGTTCCTGCCGTAGAAGAACCGAGGGTTCTCATAGTATTTGTTGCCATATTTATCTTCTCCCACCAGCTTGCCGTCTTTCAGCTCATCTTGTCTGTAATTATACATATA	TTAAAGGTATTATATAGATTTTAATAAATGATTTTATTAGAAATAATAAAATTTTTATTTTTATTTGGTTATCGTTATAGTTTATGTTAATTTTATCGTTGTATTTTATTTATCGGTTTTTGTCGTAGAAGAATCGAGGGTTTTTATAGTATTTGTTGTTATATTTATTTTTTTTTATTAGTTTGTCGTTTTTTAGTTTATTTTGTTTGTAATTATATATATA	241917	242140
HaOG208245_ex4_1	scaffold_267	+	GTTAAGYGTTAAAAATTTAGTTAAAGATAT	ATCTTAAACAAAATATTAAATCCTCCTTTA	AAAACCATGTACTTAGAATCCTTTTGTCAATATTTAGAGACCAAGTCTGAATATATGAGAAAATAATAAATTTAAATAAGATTCATCAATAAAAATTGGGATAAACATAACCTAAAAACAAATTACATAATAAACCAATTTATTGCTTACCTGTACAGTTTATACAAAGATCCTCTTATTCCACCGTTCTGGCGGATTATAGTGAAGAAATTAGCAAGTTTGTCAAGCGCTAAAAACTTAGCTAAAGACATTTTTTATTAGAATTTCGTTCTCGTATTTCGTCAAAAATATTGACAACTTTGACAGAACGAATAATTGGTGTGCCTAGAGTAATATTCCAAATTCTACCTAATCCGACAAAGGAGGATTTAACATTCTGCTTAAGATCGGAAAAATCTA…	GTCAAGCGCTAAAAACTTAGCTAAAGACATTTTTTATTAGAATTTCGTTCTCGTATTTCGTCAAAAATATTGACAACTTTGACAGAACGAATAATTGGTGTGCCTAGAGTAATATTCCAAATTCTACCTAATCCGACAAAGGAGGATTTAACATTCTGCTTAAGAT	GTTAAGCGTTAAAAATTTAGTTAAAGATATTTTTTATTAGAATTTCGTTTTCGTATTTCGTTAAAAATATTGATAATTTTGATAGAACGAATAATTGGTGTGTTTAGAGTAATATTTTAAATTTTATTTAATTCGATAAAGGAGGATTTAATATTTTGTTTAAGAT	242775	242941	TTTTTATTAGAATTTCGTTCTCGTATTTCGTCAAAAATATTGACAACTTTGACAGAACGAATAATTGGTGTGCCTAGAGTAATATTCCAAATTCTACCTAATCCGA	TTTTTATTAGAATTTCGTTTTCGTATTTCGTTAAAAATATTGATAATTTTGATAGAACGAATAATTGGTGTGTTTAGAGTAATATTTTAAATTTTATTTAATTCGA	242805	242911
HaOG208751_ex2_1	scaffold_285	+	AATAAAATTTTGATAAAAAGGTTGTAGTTT	CTTTATAAAAACCTTAATCCTCTCAAAA	CATTACATTGTAGACTTTAACCCCAATACATGATTAATCTGTAAATAAAATTATAGTATTGAACTTCACATCTAACTGCTAATTATCACTAAGTTCTAAAAATAGGCATAGACAATTACCACCTTCTTCTAACAAAACTTTGATAAAAAGGTTGCAGCTCAAGCCGGCCAGAATGTGACGATCATAGATATCAACTCGGATCTCCTTGGCAAAGCCCAAAAGTCAATCCAGACAAACTTGACCCGTGTCGGCAAGAAGTTATACAAGGGTGATGAAGCTAAGATCAATAGCTTTGTGCAAGAATCCTTTGAGAGGATCAAGGTTTCCACAAAGCTGGAAGACGGCGCTGATGTGGATCTGATTGTTGAGGCTATTGTGGAAAAACTAGATGTGAAGCAG…	AACAAAACTTTGATAAAAAGGTTGCAGCTCAAGCCGGCCAGAATGTGACGATCATAGATATCAACTCGGATCTCCTTGGCAAAGCCCAAAAGTCAATCCAGACAAACTTGACCCGTGTCGGCAAGAAGTTATACAAGGGTGATGAAGCTAAGATCAATAGCTTTGTGCAAGAATCCTTTGAGAGGATCAAGGTTTCCACAAAG	AATAAAATTTTGATAAAAAGGTTGTAGTTTAAGTCGGTTAGAATGTGACGATTATAGATATTAATTCGGATTTTTTTGGTAAAGTTTAAAAGTTAATTTAGATAAATTTGATTCGTGTCGGTAAGAAGTTATATAAGGGTGATGAAGTTAAGATTAATAGTTTTGTGTAAGAATTTTTTGAGAGGATTAAGGTTTTTATAAAG	236099	236302	AAGCCGGCCAGAATGTGACGATCATAGATATCAACTCGGATCTCCTTGGCAAAGCCCAAAAGTCAATCCAGACAAACTTGACCCGTGTCGGCAAGAAGTTATACAAGGGTGATGAAGCTAAGATCAATAGCTTTGTGCAAGAATC	AAGTCGGTTAGAATGTGACGATTATAGATATTAATTCGGATTTTTTTGGTAAAGTTTAAAAGTTAATTTAGATAAATTTGATTCGTGTCGGTAAGAAGTTATATAAGGGTGATGAAGTTAAGATTAATAGTTTTGTGTAAGAATT	236129	236274
HaOG208751_ex2_2	scaffold_285	+	AGAGGATTAAGGTTTTTATAAAGTTGGAA	TATAAAACTCAATTTAACCATTATCTTAAAACAAAA	CATTACATTGTAGACTTTAACCCCAATACATGATTAATCTGTAAATAAAATTATAGTATTGAACTTCACATCTAACTGCTAATTATCACTAAGTTCTAAAAATAGGCATAGACAATTACCACCTTCTTCTAACAAAACTTTGATAAAAAGGTTGCAGCTCAAGCCGGCCAGAATGTGACGATCATAGATATCAACTCGGATCTCCTTGGCAAAGCCCAAAAGTCAATCCAGACAAACTTGACCCGTGTCGGCAAGAAGTTATACAAGGGTGATGAAGCTAAGATCAATAGCTTTGTGCAAGAATCCTTTGAGAGGATCAAGGTTTCCACAAAGCTGGAAGACGGCGCTGATGTGGATCTGATTGTTGAGGCTATTGTGGAAAAACTAGATGTGAAGCAG…	AGAGGATCAAGGTTTCCACAAAGCTGGAAGACGGCGCTGATGTGGATCTGATTGTTGAGGCTATTGTGGAAAAACTAGATGTGAAGCAGGAGTTGTTTAATAAGCTCGATCAGGTAAGATTTTATGTGATTGATATATTTACCAAATGCGAGTCATTCCTGAGATTTGCGCTTTAACTTTTACCAAACAATGAACTATAAAAAATCTCTTGTCTTAAGACAATGGTTAAATTGAGTTTTACA	AGAGGATTAAGGTTTTTATAAAGTTGGAAGACGGCGTTGATGTGGATTTGATTGTTGAGGTTATTGTGGAAAAATTAGATGTGAAGTAGGAGTTGTTTAATAAGTTCGATTAGGTAAGATTTTATGTGATTGATATATTTATTAAATGCGAGTTATTTTTGAGATTTGCGTTTTAATTTTTATTAAATAATGAATTATAAAAAATTTTTTGTTTTAAGATAATGGTTAAATTGAGTTTTATA	236279	236521	GACGGCGCTGATGTGGATCTGATTGTTGAGGCTATTGTGGAAAAACTAGATGTGAAGCAGGAGTTGTTTAATAAGCTCGATCAGGTAAGATTTTATGTGATTGATATATTTACCAAATGCGAGTCATTCCTGAGATTTGCGCTTTAACTTTTACCAAACAATGAACTATAAAAAATC	GACGGCGTTGATGTGGATTTGATTGTTGAGGTTATTGTGGAAAAATTAGATGTGAAGTAGGAGTTGTTTAATAAGTTCGATTAGGTAAGATTTTATGTGATTGATATATTTATTAAATGCGAGTTATTTTTGAGATTTGCGTTTTAATTTTTATTAAATAATGAATTATAAAAAATT	236308	236485
HaOG208751_ex4	scaffold_285	+	AAAGAAAATTTTAGAATATTTATTTATATGATTTGT	TAACCTCAACAAAATAAAACCCC	ATAATTGAGACCCAATTTGCGCCCACAAAAAAAGAACTTAATTTTAATCCAAGTCTTAAAAGAGCACTCTTTTAAAGAAAACCTCAGAACATTTACTTACATGATTTGCAACTCTTATGTATTTAAAGAATACCGTAATTTGTCTTCCAGATATGGTGGTCTCCACTTCTTCAACCCGGTACCAGTGATGCGTCTGCTAGAAGTTATCAAGTGTGACAGTACCTCCGAGGAGACTTACCAGGCTATGATGGAGTGGGGCAAGTCTGTCGGCAAGACCTGCATCACTTGCAAGGATACTCCCGGCTTTGTGGTCAACAGGCTGCTGGGGCCTTACTCTGCTGAGGCCATCAGGATGTTGGAGAGAGGTTGGTTCACCATATTTTTGGGGTTAAAGAGGTT…	AAAGAAAACCTCAGAACATTTACTTACATGATTTGCAACTCTTATGTATTTAAAGAATACCGTAATTTGTCTTCCAGATATGGTGGTCTCCACTTCTTCAACCCGGTACCAGTGATGCGTCTGCTAGAAGTTATCAAGTGTGACAGTACCTCCGAGGAGACTTACCAGGCTATGATGGAGTGGGGCAAGTCTGTCGGCAAGACCTGCATCACTTGCAAGGATACTCCCGGCTTTGTGGTCAACAGGCTGCTGGGGCCTTACTCTGCTGAGGCCA	AAAGAAAATTTTAGAATATTTATTTATATGATTTGTAATTTTTATGTATTTAAAGAATATCGTAATTTGTTTTTTAGATATGGTGGTTTTTATTTTTTTAATTCGGTATTAGTGATGCGTTTGTTAGAAGTTATTAAGTGTGATAGTATTTTCGAGGAGATTTATTAGGTTATGATGGAGTGGGGTAAGTTTGTCGGTAAGATTTGTATTATTTGTAAGGATATTTTCGGTTTTGTGGTTAATAGGTTGTTGGGGTTTTATTTTGTTGAGGTTA	237971	238245	AACTCTTATGTATTTAAAGAATACCGTAATTTGTCTTCCAGATATGGTGGTCTCCACTTCTTCAACCCGGTACCAGTGATGCGTCTGCTAGAAGTTATCAAGTGTGACAGTACCTCCGAGGAGACTTACCAGGCTATGATGGAGTGGGGCAAGTCTGTCGGCAAGACCTGCATCACTTGCAAGGATACTCCCGGCTTTGTGGTCAACAGGCTGCT	AATTTTTATGTATTTAAAGAATATCGTAATTTGTTTTTTAGATATGGTGGTTTTTATTTTTTTAATTCGGTATTAGTGATGCGTTTGTTAGAAGTTATTAAGTGTGATAGTATTTTCGAGGAGATTTATTAGGTTATGATGGAGTGGGGTAAGTTTGTCGGTAAGATTTGTATTATTTGTAAGGATATTTTCGGTTTTGTGGTTAATAGGTTGTT	238007	238222
HaOG210022_ex1_1	scaffold_33	+	AGTGAAGTTAGTATTAGTGATATTTTTAGTTT	CACATCAAAAACTAAATTAAAACACTTTTC	CATTCTTTATAAACCTACAGTTCATACCCAGCAATGGGCCGACTATGCGTTGAGACCATTTTTTTTTTAATATTTGGATATAAGATATAATGAACATTAAACAAAACAAACACAAATCATAAATCATTAAAGTATAATAACATGTTCCTACTACGAATAACCTTTAACTTCTTCACCATTATCAATAGTGAAGTTAGCACCAGTGATACTCTTAGCCTTACTACTGGCTAAGAACAGAATCAAGTCAGCTACTTCCTCTGGGTACGCCACCTTCCGTAACGGGCAATCCTTAGCCCATTCATCAAACAGATCAGGCATTCCAGCACTTTCCAAGATGTCAGTTGGTACTGGTCCAGGACTGACAATGTTCACTCGAACTCCAGAAGGCCCCAATTCCAA…	AGTGAAGTTAGCACCAGTGATACTCTTAGCCTTACTACTGGCTAAGAACAGAATCAAGTCAGCTACTTCCTCTGGGTACGCCACCTTCCGTAACGGGCAATCCTTAGCCCATTCATCAAACAGATCAGGCATTCCAGCACTTTCCAAGATGTCAGTTGGTACTGGTCCAGGACTGACAATGTTCACTCGAACTCCAGAAGGCCCCAATTCCAAAGCAGCAATTTTGGAAAAGTGCTCTAATCCAGCTTTTGATGTG	AGTGAAGTTAGTATTAGTGATATTTTTAGTTTTATTATTGGTTAAGAATAGAATTAAGTTAGTTATTTTTTTTGGGTACGTTATTTTTCGTAACGGGTAATTTTTAGTTTATTTATTAAATAGATTAGGTATTTTAGTATTTTTTAAGATGTTAGTTGGTATTGGTTTAGGATTGATAATGTTTATTCGAATTTTAGAAGGTTTTAATTTTAAAGTAGTAATTTTGGAAAAGTGTTTTAATTTAGTTTTTGATGTG	48049	48305	TACTACTGGCTAAGAACAGAATCAAGTCAGCTACTTCCTCTGGGTACGCCACCTTCCGTAACGGGCAATCCTTAGCCCATTCATCAAACAGATCAGGCATTCCAGCACTTTCCAAGATGTCAGTTGGTACTGGTCCAGGACTGACAATGTTCACTCGAACTCCAGAAGGCCCCAATTCCAAAGCAGCAATTTTG	TATTATTGGTTAAGAATAGAATTAAGTTAGTTATTTTTTTTGGGTACGTTATTTTTCGTAACGGGTAATTTTTAGTTTATTTATTAAATAGATTAGGTATTTTAGTATTTTTTAAGATGTTAGTTGGTATTGGTTTAGGATTGATAATGTTTATTCGAATTTTAGAAGGTTTTAATTTTAAAGTAGTAATTTTG	48081	48275
HaOG210022_ex1_2	scaffold_33	+	TTAAGATGTTAGTTGGTATTGGTTTAGGA	CTTAAAAACTATTATAAACATCACCACCTATACT	CATTCTTTATAAACCTACAGTTCATACCCAGCAATGGGCCGACTATGCGTTGAGACCATTTTTTTTTTAATATTTGGATATAAGATATAATGAACATTAAACAAAACAAACACAAATCATAAATCATTAAAGTATAATAACATGTTCCTACTACGAATAACCTTTAACTTCTTCACCATTATCAATAGTGAAGTTAGCACCAGTGATACTCTTAGCCTTACTACTGGCTAAGAACAGAATCAAGTCAGCTACTTCCTCTGGGTACGCCACCTTCCGTAACGGGCAATCCTTAGCCCATTCATCAAACAGATCAGGCATTCCAGCACTTTCCAAGATGTCAGTTGGTACTGGTCCAGGACTGACAATGTTCACTCGAACTCCAGAAGGCCCCAATTCCAA…	CCAAGATGTCAGTTGGTACTGGTCCAGGACTGACAATGTTCACTCGAACTCCAGAAGGCCCCAATTCCAAAGCAGCAATTTTGGAAAAGTGCTCTAATCCAGCTTTTGATGTGGAATAAGCCAACATCGAAGTATCGAATATCGTTGCTGAAGTACTCGAAATATTGATGATATTGCCTTTGGAACTTATTAGATACGGCACAGCACAGGTGGTGATGTTCACAACAGCTCTTAAG	TTAAGATGTTAGTTGGTATTGGTTTAGGATTGATAATGTTTATTCGAATTTTAGAAGGTTTTAATTTTAAAGTAGTAATTTTGGAAAAGTGTTTTAATTTAGTTTTTGATGTGGAATAAGTTAATATCGAAGTATCGAATATCGTTGTTGAAGTATTCGAAATATTGATGATATTGTTTTTGGAATTTATTAGATACGGTATAGTATAGGTGGTGATGTTTATAATAGTTTTTAAG	48192	48428	CTGACAATGTTCACTCGAACTCCAGAAGGCCCCAATTCCAAAGCAGCAATTTTGGAAAAGTGCTCTAATCCAGCTTTTGATGTGGAATAAGCCAACATCGAAGTATCGAATATCGTTGCTGAAGTACTCGAAATATTGATGATATTGCCTTTGGAACTTATTAGATACGGCAC	TTGATAATGTTTATTCGAATTTTAGAAGGTTTTAATTTTAAAGTAGTAATTTTGGAAAAGTGTTTTAATTTAGTTTTTGATGTGGAATAAGTTAATATCGAAGTATCGAATATCGTTGTTGAAGTATTCGAAATATTGATGATATTGTTTTTGGAATTTATTAGATACGGTAT	48221	48394
HaOG210022_ex1_3	scaffold_33	+	AGTATAGGTGGTGATGTTTATAATAGT	ACCRAAATAAAACTAAACTAAACAAAAT	CATTCTTTATAAACCTACAGTTCATACCCAGCAATGGGCCGACTATGCGTTGAGACCATTTTTTTTTTAATATTTGGATATAAGATATAATGAACATTAAACAAAACAAACACAAATCATAAATCATTAAAGTATAATAACATGTTCCTACTACGAATAACCTTTAACTTCTTCACCATTATCAATAGTGAAGTTAGCACCAGTGATACTCTTAGCCTTACTACTGGCTAAGAACAGAATCAAGTCAGCTACTTCCTCTGGGTACGCCACCTTCCGTAACGGGCAATCCTTAGCCCATTCATCAAACAGATCAGGCATTCCAGCACTTTCCAAGATGTCAGTTGGTACTGGTCCAGGACTGACAATGTTCACTCGAACTCCAGAAGGCCCCAATTCCAA…	AGCACAGGTGGTGATGTTCACAACAGCTCTTAAGTTTACATTCATCACTGCATCATAGGTCTTCATAACTTCGCCTCCAATTAGCCCACCAGCGACTACAATACCTGCATTATTGATCAAAACATCTAGTTTTCCATAATGATCAATGGTTTTCTTGACAATATTAATAGCTTCTTCGTCTTTAGCCACATCTGCTTTGATGACGAGGGTTTCGGCTCCATGTTTCTGGCATTCTTCTTTGACTTTGTTTAGTCTAGCTTCATTTCGGC	AGTATAGGTGGTGATGTTTATAATAGTTTTTAAGTTTATATTTATTATTGTATTATAGGTTTTTATAATTTCGTTTTTAATTAGTTTATTAGCGATTATAATATTTGTATTATTGATTAAAATATTTAGTTTTTTATAATGATTAATGGTTTTTTTGATAATATTAATAGTTTTTTCGTTTTTAGTTATATTTGTTTTGATGACGAGGGTTTCGGTTTTATGTTTTTGGTATTTTTTTTTGATTTTGTTTAGTTTAGTTTTATTTCGGT	48394	48663	TCTTAAGTTTACATTCATCACTGCATCATAGGTCTTCATAACTTCGCCTCCAATTAGCCCACCAGCGACTACAATACCTGCATTATTGATCAAAACATCTAGTTTTCCATAATGATCAATGGTTTTCTTGACAATATTAATAGCTTCTTCGTCTTTAGCCACATCTGCTTTGATGACGAGGGTTTCGGCTCCATGTTTCTGGCATTCTTCTTTG	TTTTAAGTTTATATTTATTATTGTATTATAGGTTTTTATAATTTCGTTTTTAATTAGTTTATTAGCGATTATAATATTTGTATTATTGATTAAAATATTTAGTTTTTTATAATGATTAATGGTTTTTTTGATAATATTAATAGTTTTTTCGTTTTTAGTTATATTTGTTTTGATGACGAGGGTTTCGGTTTTATGTTTTTGGTATTTTTTTTTG	48421	48635
HaOG210022_ex1_4	scaffold_33	+	TYGTTTTTAGTTATATTTGTTTTGATGA	AAACATTATATTTTAAATCCTTCACAAATAAA	CATTCTTTATAAACCTACAGTTCATACCCAGCAATGGGCCGACTATGCGTTGAGACCATTTTTTTTTTAATATTTGGATATAAGATATAATGAACATTAAACAAAACAAACACAAATCATAAATCATTAAAGTATAATAACATGTTCCTACTACGAATAACCTTTAACTTCTTCACCATTATCAATAGTGAAGTTAGCACCAGTGATACTCTTAGCCTTACTACTGGCTAAGAACAGAATCAAGTCAGCTACTTCCTCTGGGTACGCCACCTTCCGTAACGGGCAATCCTTAGCCCATTCATCAAACAGATCAGGCATTCCAGCACTTTCCAAGATGTCAGTTGGTACTGGTCCAGGACTGACAATGTTCACTCGAACTCCAGAAGGCCCCAATTCCAA…	TCGTCTTTAGCCACATCTGCTTTGATGACGAGGGTTTCGGCTCCATGTTTCTGGCATTCTTCTTTGACTTTGTTTAGTCTAGCTTCATTTCGGCCTACGATGGCTAGTTTTGCACCTTCCTTGGCGAATGCTATTGCAGTGGCTGCACCGATGCCTGAACTGCCTCCCGTCACTAACACAACTTTGTTATCGAAACTCATTTGTGAAGGATTCAAAATACAATGTTT	TCGTTTTTAGTTATATTTGTTTTGATGACGAGGGTTTCGGTTTTATGTTTTTGGTATTTTTTTTTGATTTTGTTTAGTTTAGTTTTATTTCGGTTTACGATGGTTAGTTTTGTATTTTTTTTGGCGAATGTTATTGTAGTGGTTGTATCGATGTTTGAATTGTTTTTCGTTATTAATATAATTTTGTTATCGAAATTTATTTGTGAAGGATTTAAAATATAATGTTT	48569	48796	CGAGGGTTTCGGCTCCATGTTTCTGGCATTCTTCTTTGACTTTGTTTAGTCTAGCTTCATTTCGGCCTACGATGGCTAGTTTTGCACCTTCCTTGGCGAATGCTATTGCAGTGGCTGCACCGATGCCTGAACTGCCTCCCGTCACTAACACAACTTTGTTATCGAAA	CGAGGGTTTCGGTTTTATGTTTTTGGTATTTTTTTTTGATTTTGTTTAGTTTAGTTTTATTTCGGTTTACGATGGTTAGTTTTGTATTTTTTTTGGCGAATGTTATTGTAGTGGTTGTATCGATGTTTGAATTGTTTTTCGTTATTAATATAATTTTGTTATCGAAA	48597	48764
HaOG210022_ex1_5	scaffold_33	+	AGTGTTTTAATTTAGTTTTTGATGTGGAAT	AAACTTAAAAACTATTATAAACATCACCACC	CATTCTTTATAAACCTACAGTTCATACCCAGCAATGGGCCGACTATGCGTTGAGACCATTTTTTTTTTAATATTTGGATATAAGATATAATGAACATTAAACAAAACAAACACAAATCATAAATCATTAAAGTATAATAACATGTTCCTACTACGAATAACCTTTAACTTCTTCACCATTATCAATAGTGAAGTTAGCACCAGTGATACTCTTAGCCTTACTACTGGCTAAGAACAGAATCAAGTCAGCTACTTCCTCTGGGTACGCCACCTTCCGTAACGGGCAATCCTTAGCCCATTCATCAAACAGATCAGGCATTCCAGCACTTTCCAAGATGTCAGTTGGTACTGGTCCAGGACTGACAATGTTCACTCGAACTCCAGAAGGCCCCAATTCCAA…	AGTGCTCTAATCCAGCTTTTGATGTGGAATAAGCCAACATCGAAGTATCGAATATCGTTGCTGAAGTACTCGAAATATTGATGATATTGCCTTTGGAACTTATTAGATACGGCACAGCACAGGTGGTGATGTTCACAACAGCTCTTAAGTTT	AGTGTTTTAATTTAGTTTTTGATGTGGAATAAGTTAATATCGAAGTATCGAATATCGTTGTTGAAGTATTCGAAATATTGATGATATTGTTTTTGGAATTTATTAGATACGGTATAGTATAGGTGGTGATGTTTATAATAGTTTTTAAGTTT	48279	48431	AAGCCAACATCGAAGTATCGAATATCGTTGCTGAAGTACTCGAAATATTGATGATATTGCCTTTGGAACTTATTAGATACGGCACAGCACA	AAGTTAATATCGAAGTATCGAATATCGTTGTTGAAGTATTCGAAATATTGATGATATTGTTTTTGGAATTTATTAGATACGGTATAGTATA	48309	48400
HaOG212457_ex2_1	scaffold_46	+	AATGATTAATATGTGTGTTTAGTAATTGTTTTT	CCTAAATATTTTTCTTTCAAAACATATAAAACAAA	TTTTGGTAACCTTTTGCAACTGTCTAGACAAAGAATATTGTAAACAAGTATGCAATATTAAAATAGAATGACTAATTAACTTGTTTCATTAAGAAAAACTGTTGTTTATTTTTAGAACAAAATTATATAGCAATTTGACAAAATACTCACGCTTTCCAATTAAATGACTAATATGTGTGTTCAGCAACTGCTCTCCAGGTCTTTCAATGGACTTCTTGACAATCATAAGCACACCGCATACTGGCTTTATGTCACGGATGCGCTTGTTCTCGTCGTCCACTTCCTCCAGTACCGCCAAGGAGTTGACGAACTGGAAGACGTAGCTGGACATCTCGTGCAACATCCCGAAGAGGGGATAGTTGACTGCCCTGTCCCATATGTCCTGAAAGAAAAATATTC…	AATGACTAATATGTGTGTTCAGCAACTGCTCTCCAGGTCTTTCAATGGACTTCTTGACAATCATAAGCACACCGCATACTGGCTTTATGTCACGGATGCGCTTGTTCTCGTCGTCCACTTCCTCCAGTACCGCCAAGGAGTTGACGAACTGGAAGACGTAGCTGGACATCTCGTGCAACATCCCGAAGAGGGGATAGTTGACTGCCCTGTCCCATATGTCCTGAAAGAAAAATATTCAGG	AATGATTAATATGTGTGTTTAGTAATTGTTTTTTAGGTTTTTTAATGGATTTTTTGATAATTATAAGTATATCGTATATTGGTTTTATGTTACGGATGCGTTTGTTTTCGTCGTTTATTTTTTTTAGTATCGTTAAGGAGTTGACGAATTGGAAGACGTAGTTGGATATTTCGTGTAATATTTCGAAGAGGGGATAGTTGATTGTTTTGTTTTATATGTTTTGAAAGAAAAATATTTAGG	414381	414621	CAGGTCTTTCAATGGACTTCTTGACAATCATAAGCACACCGCATACTGGCTTTATGTCACGGATGCGCTTGTTCTCGTCGTCCACTTCCTCCAGTACCGCCAAGGAGTTGACGAACTGGAAGACGTAGCTGGACATCTCGTGCAACATCCCGAAGAGGGGATAGTTGACTGC	TAGGTTTTTTAATGGATTTTTTGATAATTATAAGTATATCGTATATTGGTTTTATGTTACGGATGCGTTTGTTTTCGTCGTTTATTTTTTTTAGTATCGTTAAGGAGTTGACGAATTGGAAGACGTAGTTGGATATTTCGTGTAATATTTCGAAGAGGGGATAGTTGATTGT	414414	414586
HaOG212852_ex1_1	scaffold_480	+	ATTTGTTGAAATAAATTTTGTTTGTTAGT	ACCATATCRATACCTAAAAATAATATTAAAAT	TTCTGTACATATGTTATGTAAATTAATATATACTTATATATTGTTTTGCAAACATAGTATATCTTGTATTTATTTAAACCAGATTTCAAAACATTGCATAAGAGAGACAAATTCGTGGACATTGCCTAAAATCTAAATTTAAAATACTGCTTATTTCTGGTAGCCATATTGCCACGGTGACTGATACGGGCTTCTGTAGTAATTATTTGTCATTTGTGAGTACATCGGAGGCATAGGGTTGTTATGCATAGGGTTAGGTTGGTAATACTCCGGTCTCCACTGACTTCTCTCCATAGGTGGGGGCTGATGCCTCTGGTTGTTCGAGTACGTCCTATAATCTAAGGGAGTGTTAAGGAATATGGAGTCATTATACTGCCCAATAGGCATTGACCAGTCTTC…	ATTTGTTGAAACAAACCTTGCTTGCCAGTCACTACCTGGCATATAGGCGACGGGATTGTCACGTTCAGCTGCTCGAGGTCGTAGCCCGACTTGCGAGGGACCCACTCCGGCGGAGGAATCACTTTCGCGAGGCCTGCCTTATGAGCCCCTTTAGATTCCATGTACTGAATGTACTTGTTGAAATCCTTGAATTCCTCCCATGTTGGGCGGAATACTTGTATCGTCATCCCGTTGGAAGACACCCCAACATCATCCCCAGGCACCGACATGGT	ATTTGTTGAAATAAATTTTGTTTGTTAGTTATTATTTGGTATATAGGCGACGGGATTGTTACGTTTAGTTGTTCGAGGTCGTAGTTCGATTTGCGAGGGATTTATTTCGGCGGAGGAATTATTTTCGCGAGGTTTGTTTTATGAGTTTTTTTAGATTTTATGTATTGAATGTATTTGTTGAAATTTTTGAATTTTTTTTATGTTGGGCGGAATATTTGTATCGTTATTTCGTTGGAAGATATTTTAATATTATTTTTAGGTATCGATATGGT	9244	9516	CACTACCTGGCATATAGGCGACGGGATTGTCACGTTCAGCTGCTCGAGGTCGTAGCCCGACTTGCGAGGGACCCACTCCGGCGGAGGAATCACTTTCGCGAGGCCTGCCTTATGAGCCCCTTTAGATTCCATGTACTGAATGTACTTGTTGAAATCCTTGAATTCCTCCCATGTTGGGCGGAATACTTGTATCGTCATCCCGTTGGAAGAC	TATTATTTGGTATATAGGCGACGGGATTGTTACGTTTAGTTGTTCGAGGTCGTAGTTCGATTTGCGAGGGATTTATTTCGGCGGAGGAATTATTTTCGCGAGGTTTGTTTTATGAGTTTTTTTAGATTTTATGTATTGAATGTATTTGTTGAAATTTTTGAATTTTTTTTATGTTGGGCGGAATATTTGTATCGTTATTTCGTTGGAAGAT	9273	9484
HaOG212852_ex1_10	scaffold_480	+	TAGTTTAGTTATTGTGGATGGTTGGTATGTTT	AAAAACCAACACAACCAATTACCAAAATCCCTA	TTCTGTACATATGTTATGTAAATTAATATATACTTATATATTGTTTTGCAAACATAGTATATCTTGTATTTATTTAAACCAGATTTCAAAACATTGCATAAGAGAGACAAATTCGTGGACATTGCCTAAAATCTAAATTTAAAATACTGCTTATTTCTGGTAGCCATATTGCCACGGTGACTGATACGGGCTTCTGTAGTAATTATTTGTCATTTGTGAGTACATCGGAGGCATAGGGTTGTTATGCATAGGGTTAGGTTGGTAATACTCCGGTCTCCACTGACTTCTCTCCATAGGTGGGGGCTGATGCCTCTGGTTGTTCGAGTACGTCCTATAATCTAAGGGAGTGTTAAGGAATATGGAGTCATTATACTGCCCAATAGGCATTGACCAGTCTTC…	CAGTTTAGTCATTGTGGATGGCTGGTATGTCTGCGATGGTTTCGCCATAACAGGTGCGACAGGTGAACTGTACTCATAAGTACTCTTCTTAGGCGTCCTAGGTTTTCTAGGCTTCTTCTCTTTGACAACTCCATCAAGAGGTTTAGGCTTAGGTTCCTTCTTAACTCTCTCTTTCTTAGGCTTTTCAACTTTCTCGCCATCTGCTTTTGTTGATTTCCGTTTCTTCGTTTCCTTTTTAACTGCAGGGACTTTGGTAATTGGTTGTGTTGGTTCTC	TAGTTTAGTTATTGTGGATGGTTGGTATGTTTGCGATGGTTTCGTTATAATAGGTGCGATAGGTGAATTGTATTTATAAGTATTTTTTTTAGGCGTTTTAGGTTTTTTAGGTTTTTTTTTTTTGATAATTTTATTAAGAGGTTTAGGTTTAGGTTTTTTTTTAATTTTTTTTTTTTTAGGTTTTTTAATTTTTTCGTTATTTGTTTTTGTTGATTTTCGTTTTTTCGTTTTTTTTTTAATTGTAGGGATTTTGGTAATTGGTTGTGTTGGTTTTT	7401	7676	GCGATGGTTTCGCCATAACAGGTGCGACAGGTGAACTGTACTCATAAGTACTCTTCTTAGGCGTCCTAGGTTTTCTAGGCTTCTTCTCTTTGACAACTCCATCAAGAGGTTTAGGCTTAGGTTCCTTCTTAACTCTCTCTTTCTTAGGCTTTTCAACTTTCTCGCCATCTGCTTTTGTTGATTTCCGTTTCTTCGTTTCCTTTTTAACTG	GCGATGGTTTCGTTATAATAGGTGCGATAGGTGAATTGTATTTATAAGTATTTTTTTTAGGCGTTTTAGGTTTTTTAGGTTTTTTTTTTTTGATAATTTTATTAAGAGGTTTAGGTTTAGGTTTTTTTTTAATTTTTTTTTTTTTAGGTTTTTTAATTTTTTCGTTATTTGTTTTTGTTGATTTTCGTTTTTTCGTTTTTTTTTTAATTG	7433	7643
HaOG212852_ex1_11	scaffold_480	+	TGTGAAATTTATTTTTAAATGTATTAGGGTTTTTGT	AACATACCAACCATCCACAATAACTAAACTA	TTCTGTACATATGTTATGTAAATTAATATATACTTATATATTGTTTTGCAAACATAGTATATCTTGTATTTATTTAAACCAGATTTCAAAACATTGCATAAGAGAGACAAATTCGTGGACATTGCCTAAAATCTAAATTTAAAATACTGCTTATTTCTGGTAGCCATATTGCCACGGTGACTGATACGGGCTTCTGTAGTAATTATTTGTCATTTGTGAGTACATCGGAGGCATAGGGTTGTTATGCATAGGGTTAGGTTGGTAATACTCCGGTCTCCACTGACTTCTCTCCATAGGTGGGGGCTGATGCCTCTGGTTGTTCGAGTACGTCCTATAATCTAAGGGAGTGTTAAGGAATATGGAGTCATTATACTGCCCAATAGGCATTGACCAGTCTTC…	TGTGAAATTCATCTTCAAATGCACTAGGGTTCTTGTTTATCGGTGGTACAACTTTTGGAACCCTCAAACTTGGGTCTAAAAGTATTGCAGAGTATGTTTTCACAGGTTTTGGTGGCGTAGTGGAGTTTTGGTCTGTTTTTTGCATTGAGAAGGATGTTGATGTTGACGTTGTGGGTATGGGGATATCGGCAAGTTTGTAGGACAGTTTAGTCATTGTGGATGGCTGGTATGTC	TGTGAAATTTATTTTTAAATGTATTAGGGTTTTTGTTTATCGGTGGTATAATTTTTGGAATTTTTAAATTTGGGTTTAAAAGTATTGTAGAGTATGTTTTTATAGGTTTTGGTGGCGTAGTGGAGTTTTGGTTTGTTTTTTGTATTGAGAAGGATGTTGATGTTGACGTTGTGGGTATGGGGATATCGGTAAGTTTGTAGGATAGTTTAGTTATTGTGGATGGTTGGTATGTT	7199	7432	TTATCGGTGGTACAACTTTTGGAACCCTCAAACTTGGGTCTAAAAGTATTGCAGAGTATGTTTTCACAGGTTTTGGTGGCGTAGTGGAGTTTTGGTCTGTTTTTTGCATTGAGAAGGATGTTGATGTTGACGTTGTGGGTATGGGGATATCGGCAAGTTTGTAGGA	TTATCGGTGGTATAATTTTTGGAATTTTTAAATTTGGGTTTAAAAGTATTGTAGAGTATGTTTTTATAGGTTTTGGTGGCGTAGTGGAGTTTTGGTTTGTTTTTTGTATTGAGAAGGATGTTGATGTTGACGTTGTGGGTATGGGGATATCGGTAAGTTTGTAGGA	7235	7401
HaOG212852_ex1_12	scaffold_480	+	GGGGTTGATGTTTTTGGTTGTT	AACCCTAATACATTTAAAAATAAATTTCACAAATT	TTCTGTACATATGTTATGTAAATTAATATATACTTATATATTGTTTTGCAAACATAGTATATCTTGTATTTATTTAAACCAGATTTCAAAACATTGCATAAGAGAGACAAATTCGTGGACATTGCCTAAAATCTAAATTTAAAATACTGCTTATTTCTGGTAGCCATATTGCCACGGTGACTGATACGGGCTTCTGTAGTAATTATTTGTCATTTGTGAGTACATCGGAGGCATAGGGTTGTTATGCATAGGGTTAGGTTGGTAATACTCCGGTCTCCACTGACTTCTCTCCATAGGTGGGGGCTGATGCCTCTGGTTGTTCGAGTACGTCCTATAATCTAAGGGAGTGTTAAGGAATATGGAGTCATTATACTGCCCAATAGGCATTGACCAGTCTTC…	GGGGCTGATGCCTCTGGTTGTTCGAGTACGTCCTATAATCTAAGGGAGTGTTAAGGAATATGGAGTCATTATACTGCCCAATAGGCATTGACCAGTCTTCCCTCTGCTGAGGAGTATGATGTGGTGGTTGCTCAATACTCTCAACCACAACTTTCCCGGTCTGTGCCTGTATTGTCGGTGATGTTTTCCGAGGAGTTGGAACCTGTTGCGGTGATGGTTCTTTCTTCTTACTCATAAACCTGTGAAATTCATCTTCAAATGCACTAGGGTT	GGGGTTGATGTTTTTGGTTGTTCGAGTACGTTTTATAATTTAAGGGAGTGTTAAGGAATATGGAGTTATTATATTGTTTAATAGGTATTGATTAGTTTTTTTTTTGTTGAGGAGTATGATGTGGTGGTTGTTTAATATTTTTAATTATAATTTTTTCGGTTTGTGTTTGTATTGTCGGTGATGTTTTTCGAGGAGTTGGAATTTGTTGCGGTGATGGTTTTTTTTTTTTATTTATAAATTTGTGAAATTTATTTTTAAATGTATTAGGGTT	6959	7230	CGAGTACGTCCTATAATCTAAGGGAGTGTTAAGGAATATGGAGTCATTATACTGCCCAATAGGCATTGACCAGTCTTCCCTCTGCTGAGGAGTATGATGTGGTGGTTGCTCAATACTCTCAACCACAACTTTCCCGGTCTGTGCCTGTATTGTCGGTGATGTTTTCCGAGGAGTTGGAACCTGTTGCGGTGATGGTTCTTTCTTCTTACTCATA	CGAGTACGTTTTATAATTTAAGGGAGTGTTAAGGAATATGGAGTTATTATATTGTTTAATAGGTATTGATTAGTTTTTTTTTTGTTGAGGAGTATGATGTGGTGGTTGTTTAATATTTTTAATTATAATTTTTTCGGTTTGTGTTTGTATTGTCGGTGATGTTTTTCGAGGAGTTGGAATTTGTTGCGGTGATGGTTTTTTTTTTTTATTTATA	6981	7195
HaOG212852_ex1_13	scaffold_480	+	AAATTAGATTTTAAAATATTGTATAAGAGAGATAAA	RAACAACCAAAAACATCAACCC	TTCTGTACATATGTTATGTAAATTAATATATACTTATATATTGTTTTGCAAACATAGTATATCTTGTATTTATTTAAACCAGATTTCAAAACATTGCATAAGAGAGACAAATTCGTGGACATTGCCTAAAATCTAAATTTAAAATACTGCTTATTTCTGGTAGCCATATTGCCACGGTGACTGATACGGGCTTCTGTAGTAATTATTTGTCATTTGTGAGTACATCGGAGGCATAGGGTTGTTATGCATAGGGTTAGGTTGGTAATACTCCGGTCTCCACTGACTTCTCTCCATAGGTGGGGGCTGATGCCTCTGGTTGTTCGAGTACGTCCTATAATCTAAGGGAGTGTTAAGGAATATGGAGTCATTATACTGCCCAATAGGCATTGACCAGTCTTC…	AAACCAGATTTCAAAACATTGCATAAGAGAGACAAATTCGTGGACATTGCCTAAAATCTAAATTTAAAATACTGCTTATTTCTGGTAGCCATATTGCCACGGTGACTGATACGGGCTTCTGTAGTAATTATTTGTCATTTGTGAGTACATCGGAGGCATAGGGTTGTTATGCATAGGGTTAGGTTGGTAATACTCCGGTCTCCACTGACTTCTCTCCATAGGTGGGGGCTGATGCCTCTGGTTGTTC	AAATTAGATTTTAAAATATTGTATAAGAGAGATAAATTCGTGGATATTGTTTAAAATTTAAATTTAAAATATTGTTTATTTTTGGTAGTTATATTGTTACGGTGATTGATACGGGTTTTTGTAGTAATTATTTGTTATTTGTGAGTATATCGGAGGTATAGGGTTGTTATGTATAGGGTTAGGTTGGTAATATTTCGGTTTTTATTGATTTTTTTTTATAGGTGGGGGTTGATGTTTTTGGTTGTTC	6735	6982	TTCGTGGACATTGCCTAAAATCTAAATTTAAAATACTGCTTATTTCTGGTAGCCATATTGCCACGGTGACTGATACGGGCTTCTGTAGTAATTATTTGTCATTTGTGAGTACATCGGAGGCATAGGGTTGTTATGCATAGGGTTAGGTTGGTAATACTCCGGTCTCCACTGACTTCTCTCCATAGGTGG	TTCGTGGATATTGTTTAAAATTTAAATTTAAAATATTGTTTATTTTTGGTAGTTATATTGTTACGGTGATTGATACGGGTTTTTGTAGTAATTATTTGTTATTTGTGAGTATATCGGAGGTATAGGGTTGTTATGTATAGGGTTAGGTTGGTAATATTTCGGTTTTTATTGATTTTTTTTTATAGGTGG	6771	6960
HaOG212852_ex1_2	scaffold_480	+	GAGGATAGTTTTTAGGTTGTTTATATTTT	ATAACTAACAAACAAAATTTATTTCAACAA	TTCTGTACATATGTTATGTAAATTAATATATACTTATATATTGTTTTGCAAACATAGTATATCTTGTATTTATTTAAACCAGATTTCAAAACATTGCATAAGAGAGACAAATTCGTGGACATTGCCTAAAATCTAAATTTAAAATACTGCTTATTTCTGGTAGCCATATTGCCACGGTGACTGATACGGGCTTCTGTAGTAATTATTTGTCATTTGTGAGTACATCGGAGGCATAGGGTTGTTATGCATAGGGTTAGGTTGGTAATACTCCGGTCTCCACTGACTTCTCTCCATAGGTGGGGGCTGATGCCTCTGGTTGTTCGAGTACGTCCTATAATCTAAGGGAGTGTTAAGGAATATGGAGTCATTATACTGCCCAATAGGCATTGACCAGTCTTC…	GAGGATAGTTCCCAGGCTGTTTATATTCCATTCTTTAACATCAGGGTCTGTGATGCTACCATTAACATCAGCTCCGTAAATAGGAGCAACGTACGTGACATTCTTCCAATATTTTCGCTCTAGATCTTCGTAGCTCGTGTGTCGCGGGGTGCAGTACTTAGCAGAGTTCGCCATCACAGCGAATTGCTTTACGGTCATAGCTTTTTTCTGGATATTAATTTGTTGAAACAAACCTTGCTTGCCAGTCAC	GAGGATAGTTTTTAGGTTGTTTATATTTTATTTTTTAATATTAGGGTTTGTGATGTTATTATTAATATTAGTTTCGTAAATAGGAGTAACGTACGTGATATTTTTTTAATATTTTCGTTTTAGATTTTCGTAGTTCGTGTGTCGCGGGGTGTAGTATTTAGTAGAGTTCGTTATTATAGCGAATTGTTTTACGGTTATAGTTTTTTTTTGGATATTAATTTGTTGAAATAAATTTTGTTTGTTAGTTAT	9027	9276	ATTCTTTAACATCAGGGTCTGTGATGCTACCATTAACATCAGCTCCGTAAATAGGAGCAACGTACGTGACATTCTTCCAATATTTTCGCTCTAGATCTTCGTAGCTCGTGTGTCGCGGGGTGCAGTACTTAGCAGAGTTCGCCATCACAGCGAATTGCTTTACGGTCATAGCTTTTTTCTGGATATTAAT	ATTTTTTAATATTAGGGTTTGTGATGTTATTATTAATATTAGTTTCGTAAATAGGAGTAACGTACGTGATATTTTTTTAATATTTTCGTTTTAGATTTTCGTAGTTCGTGTGTCGCGGGGTGTAGTATTTAGTAGAGTTCGTTATTATAGCGAATTGTTTTACGGTTATAGTTTTTTTTTGGATATTAAT	9056	9246
HaOG212852_ex1_3	scaffold_480	+	TGGAGATAGTTTATAGAATAAAGATTTATGTTT	ATATTAATAATAACATCACAAACCCTAATATTAAAA	TTCTGTACATATGTTATGTAAATTAATATATACTTATATATTGTTTTGCAAACATAGTATATCTTGTATTTATTTAAACCAGATTTCAAAACATTGCATAAGAGAGACAAATTCGTGGACATTGCCTAAAATCTAAATTTAAAATACTGCTTATTTCTGGTAGCCATATTGCCACGGTGACTGATACGGGCTTCTGTAGTAATTATTTGTCATTTGTGAGTACATCGGAGGCATAGGGTTGTTATGCATAGGGTTAGGTTGGTAATACTCCGGTCTCCACTGACTTCTCTCCATAGGTGGGGGCTGATGCCTCTGGTTGTTCGAGTACGTCCTATAATCTAAGGGAGTGTTAAGGAATATGGAGTCATTATACTGCCCAATAGGCATTGACCAGTCTTC…	TGGAGATAGTTTATAGAATAAAGATCCATGTCCTCGGTATGCCAAGCAAAGGTTGTCTTCCACATACCGAAGTACAGGTACGCGGTGTTGACTCCATCAATTTCTATGCCGTAGTCTGAGTTTACGAAGTCGAGGATAGTTCCCAGGCTGTTTATATTCCATTCTTTAACATCAGGGTCTGTGATGCTACCATTAACAT	TGGAGATAGTTTATAGAATAAAGATTTATGTTTTCGGTATGTTAAGTAAAGGTTGTTTTTTATATATCGAAGTATAGGTACGCGGTGTTGATTTTATTAATTTTTATGTCGTAGTTTGAGTTTACGAAGTCGAGGATAGTTTTTAGGTTGTTTATATTTTATTTTTTAATATTAGGGTTTGTGATGTTATTATTAATAT	8896	9095	TCGGTATGCCAAGCAAAGGTTGTCTTCCACATACCGAAGTACAGGTACGCGGTGTTGACTCCATCAATTTCTATGCCGTAGTCTGAGTTTACGAAGTCGAGGATAGTTCCCAGGCTGTTTATATTCCATT	TCGGTATGTTAAGTAAAGGTTGTTTTTTATATATCGAAGTATAGGTACGCGGTGTTGATTTTATTAATTTTTATGTCGTAGTTTGAGTTTACGAAGTCGAGGATAGTTTTTAGGTTGTTTATATTTTATT	8929	9059
HaOG212852_ex1_4	scaffold_480	+	GTTAAAATTTGTATGGTATTTATATGGGA	RAAAACATAAATCTTTATTCTATAAACTATCTC	TTCTGTACATATGTTATGTAAATTAATATATACTTATATATTGTTTTGCAAACATAGTATATCTTGTATTTATTTAAACCAGATTTCAAAACATTGCATAAGAGAGACAAATTCGTGGACATTGCCTAAAATCTAAATTTAAAATACTGCTTATTTCTGGTAGCCATATTGCCACGGTGACTGATACGGGCTTCTGTAGTAATTATTTGTCATTTGTGAGTACATCGGAGGCATAGGGTTGTTATGCATAGGGTTAGGTTGGTAATACTCCGGTCTCCACTGACTTCTCTCCATAGGTGGGGGCTGATGCCTCTGGTTGTTCGAGTACGTCCTATAATCTAAGGGAGTGTTAAGGAATATGGAGTCATTATACTGCCCAATAGGCATTGACCAGTCTTC…	GTTAAAACCTGCATGGTATCCATATGGGAATGTAATCATAATCTCACCGGCTTCCTGAGTAATCTTATTAACAGGAACTGAATATTGTTTGAGTATTTGTGGAGATATTAGTGTCATTTTGTGTCTCAAAAACGCTTGGCATGTTTTGGCTGACGTCGGAAAGAATCCTGAAGCTATTCTTTCAAACCTTTTGCCATGTTCGGGTGGAATTGAGTACCATGTCTTAGGGTCGCCGAAGTGGAGATAGTTTATAGAATAAAGATCCATGTCCTC	GTTAAAATTTGTATGGTATTTATATGGGAATGTAATTATAATTTTATCGGTTTTTTGAGTAATTTTATTAATAGGAATTGAATATTGTTTGAGTATTTGTGGAGATATTAGTGTTATTTTGTGTTTTAAAAACGTTTGGTATGTTTTGGTTGACGTCGGAAAGAATTTTGAAGTTATTTTTTTAAATTTTTTGTTATGTTCGGGTGGAATTGAGTATTATGTTTTAGGGTCGTCGAAGTGGAGATAGTTTATAGAATAAAGATTTATGTTTTC	8658	8931	ATGTAATCATAATCTCACCGGCTTCCTGAGTAATCTTATTAACAGGAACTGAATATTGTTTGAGTATTTGTGGAGATATTAGTGTCATTTTGTGTCTCAAAAACGCTTGGCATGTTTTGGCTGACGTCGGAAAGAATCCTGAAGCTATTCTTTCAAACCTTTTGCCATGTTCGGGTGGAATTGAGTACCATGTCTTAGGGTCGCCGAAGTG	ATGTAATTATAATTTTATCGGTTTTTTGAGTAATTTTATTAATAGGAATTGAATATTGTTTGAGTATTTGTGGAGATATTAGTGTTATTTTGTGTTTTAAAAACGTTTGGTATGTTTTGGTTGACGTCGGAAAGAATTTTGAAGTTATTTTTTTAAATTTTTTGTTATGTTCGGGTGGAATTGAGTATTATGTTTTAGGGTCGTCGAAGTG	8687	8898
HaOG212852_ex1_5	scaffold_480	+	TTTGGGTGGTATTTTATGTTTTGG	CAATATTCAATTCCTATTAATAAAATTACTCAAAA	TTCTGTACATATGTTATGTAAATTAATATATACTTATATATTGTTTTGCAAACATAGTATATCTTGTATTTATTTAAACCAGATTTCAAAACATTGCATAAGAGAGACAAATTCGTGGACATTGCCTAAAATCTAAATTTAAAATACTGCTTATTTCTGGTAGCCATATTGCCACGGTGACTGATACGGGCTTCTGTAGTAATTATTTGTCATTTGTGAGTACATCGGAGGCATAGGGTTGTTATGCATAGGGTTAGGTTGGTAATACTCCGGTCTCCACTGACTTCTCTCCATAGGTGGGGGCTGATGCCTCTGGTTGTTCGAGTACGTCCTATAATCTAAGGGAGTGTTAAGGAATATGGAGTCATTATACTGCCCAATAGGCATTGACCAGTCTTC…	TCTGGGTGGCACCCTATGTCCTGGCCTTTTAACCAGAGCTCATAACGGTCAGGCTGGAAACGCTTAACAAAGGTGTCCATAGAAATCTTCACCATATCATTACTGCAGGTACATTGTGTAGCTCTCTTCCCGTACTCCACCCATCTCGGAGCAGCAAAGTTAGTGGACTCAGCACAGTTAAACCCATGGTTAAAACCTGCATGGTATCCATATGGGAATGTAATCATAATCTCACCGGCTTCCTGAGTAATCTTATTAACAGGAACTGAATATTG	TTTGGGTGGTATTTTATGTTTTGGTTTTTTAATTAGAGTTTATAACGGTTAGGTTGGAAACGTTTAATAAAGGTGTTTATAGAAATTTTTATTATATTATTATTGTAGGTATATTGTGTAGTTTTTTTTTCGTATTTTATTTATTTCGGAGTAGTAAAGTTAGTGGATTTAGTATAGTTAAATTTATGGTTAAAATTTGTATGGTATTTATATGGGAATGTAATTATAATTTTATCGGTTTTTTGAGTAATTTTATTAATAGGAATTGAATATTG	8470	8745	CCTTTTAACCAGAGCTCATAACGGTCAGGCTGGAAACGCTTAACAAAGGTGTCCATAGAAATCTTCACCATATCATTACTGCAGGTACATTGTGTAGCTCTCTTCCCGTACTCCACCCATCTCGGAGCAGCAAAGTTAGTGGACTCAGCACAGTTAAACCCATGGTTAAAACCTGCATGGTATCCATATGGGAATGTAATCATAATCTCACCGGCT	TTTTTTAATTAGAGTTTATAACGGTTAGGTTGGAAACGTTTAATAAAGGTGTTTATAGAAATTTTTATTATATTATTATTGTAGGTATATTGTGTAGTTTTTTTTTCGTATTTTATTTATTTCGGAGTAGTAAAGTTAGTGGATTTAGTATAGTTAAATTTATGGTTAAAATTTGTATGGTATTTATATGGGAATGTAATTATAATTTTATCGGTT	8494	8710
HaOG212852_ex1_6	scaffold_480	+	GTTATTTATAATATTATGGTTTAAGATGGAAAT	TCCATCAAACCAAAATATTCTATACA	TTCTGTACATATGTTATGTAAATTAATATATACTTATATATTGTTTTGCAAACATAGTATATCTTGTATTTATTTAAACCAGATTTCAAAACATTGCATAAGAGAGACAAATTCGTGGACATTGCCTAAAATCTAAATTTAAAATACTGCTTATTTCTGGTAGCCATATTGCCACGGTGACTGATACGGGCTTCTGTAGTAATTATTTGTCATTTGTGAGTACATCGGAGGCATAGGGTTGTTATGCATAGGGTTAGGTTGGTAATACTCCGGTCTCCACTGACTTCTCTCCATAGGTGGGGGCTGATGCCTCTGGTTGTTCGAGTACGTCCTATAATCTAAGGGAGTGTTAAGGAATATGGAGTCATTATACTGCCCAATAGGCATTGACCAGTCTTC…	GTCATCCATAACATCATGGCCTAAGATGGAAACCGCTATGGCACCTTCAGATATACTCTTGCTGGCCATCGCTCTTTTCAAATGAAGCGGATGCCTCTTCTTCTTTCTAAGACCTTCTTCCTCAGCTTCTATAAATGATTCCGGGAGCTCTGTGTTGTTTTTGTTGCATAGAATATCTTGGCCTGATGGA	GTTATTTATAATATTATGGTTTAAGATGGAAATCGTTATGGTATTTTTAGATATATTTTTGTTGGTTATCGTTTTTTTTAAATGAAGCGGATGTTTTTTTTTTTTTTTAAGATTTTTTTTTTTAGTTTTTATAAATGATTTCGGGAGTTTTGTGTTGTTTTTGTTGTATAGAATATTTTGGTTTGATGGA	8250	8440	CGCTATGGCACCTTCAGATATACTCTTGCTGGCCATCGCTCTTTTCAAATGAAGCGGATGCCTCTTCTTCTTTCTAAGACCTTCTTCCTCAGCTTCTATAAATGATTCCGGGAGCTCTGTGTTGTTTTTGT	CGTTATGGTATTTTTAGATATATTTTTGTTGGTTATCGTTTTTTTTAAATGAAGCGGATGTTTTTTTTTTTTTTTAAGATTTTTTTTTTTAGTTTTTATAAATGATTTCGGGAGTTTTGTGTTGTTTTTGT	8283	8414
HaOG212852_ex1_7	scaffold_480	+	TTTGGAGTTTTATAGTTAGAATTTTTGTT	TAACCAACAAAAATATATCTAAAAATACCATA	TTCTGTACATATGTTATGTAAATTAATATATACTTATATATTGTTTTGCAAACATAGTATATCTTGTATTTATTTAAACCAGATTTCAAAACATTGCATAAGAGAGACAAATTCGTGGACATTGCCTAAAATCTAAATTTAAAATACTGCTTATTTCTGGTAGCCATATTGCCACGGTGACTGATACGGGCTTCTGTAGTAATTATTTGTCATTTGTGAGTACATCGGAGGCATAGGGTTGTTATGCATAGGGTTAGGTTGGTAATACTCCGGTCTCCACTGACTTCTCTCCATAGGTGGGGGCTGATGCCTCTGGTTGTTCGAGTACGTCCTATAATCTAAGGGAGTGTTAAGGAATATGGAGTCATTATACTGCCCAATAGGCATTGACCAGTCTTC…	TTTGGAGCCCCATAGTCAGAATCTCTGTCCGAATCCATGTATCCTACATCTGGTTGCTGCGCTTCAGATGGATCCATCTCATCTCCTTTCAGCCAAATATCTTCTAATGCATCGAGTTGGTTTTCGTCTGGCTGTAGCGGCATCATTGGTCTTTTCATTGAAGTCATCATGTCTAAGTCACCTTCTGCCATTGTCATTTCATCGTCATCCATAACATCATGGCCTAAGATGGAAACCGCTATGGCACCTTCAGATATACTCTTGCTGGCCA	TTTGGAGTTTTATAGTTAGAATTTTTGTTCGAATTTATGTATTTTATATTTGGTTGTTGCGTTTTAGATGGATTTATTTTATTTTTTTTTAGTTAAATATTTTTTAATGTATCGAGTTGGTTTTCGTTTGGTTGTAGCGGTATTATTGGTTTTTTTATTGAAGTTATTATGTTTAAGTTATTTTTTGTTATTGTTATTTTATCGTTATTTATAATATTATGGTTTAAGATGGAAATCGTTATGGTATTTTTAGATATATTTTTGTTGGTTA	8047	8318	CGAATCCATGTATCCTACATCTGGTTGCTGCGCTTCAGATGGATCCATCTCATCTCCTTTCAGCCAAATATCTTCTAATGCATCGAGTTGGTTTTCGTCTGGCTGTAGCGGCATCATTGGTCTTTTCATTGAAGTCATCATGTCTAAGTCACCTTCTGCCATTGTCATTTCATCGTCATCCATAACATCATGGCCTAAGATGGAAACCGC	CGAATTTATGTATTTTATATTTGGTTGTTGCGTTTTAGATGGATTTATTTTATTTTTTTTTAGTTAAATATTTTTTAATGTATCGAGTTGGTTTTCGTTTGGTTGTAGCGGTATTATTGGTTTTTTTATTGAAGTTATTATGTTTAAGTTATTTTTTGTTATTGTTATTTTATCGTTATTTATAATATTATGGTTTAAGATGGAAATCGT	8076	8286
HaOG212852_ex1_8	scaffold_480	+	TTAGGTTTGTTATTTTTGTTATTTTTATTTTTAA	RCAACAACCAAATATAAAATACATAAATT	TTCTGTACATATGTTATGTAAATTAATATATACTTATATATTGTTTTGCAAACATAGTATATCTTGTATTTATTTAAACCAGATTTCAAAACATTGCATAAGAGAGACAAATTCGTGGACATTGCCTAAAATCTAAATTTAAAATACTGCTTATTTCTGGTAGCCATATTGCCACGGTGACTGATACGGGCTTCTGTAGTAATTATTTGTCATTTGTGAGTACATCGGAGGCATAGGGTTGTTATGCATAGGGTTAGGTTGGTAATACTCCGGTCTCCACTGACTTCTCTCCATAGGTGGGGGCTGATGCCTCTGGTTGTTCGAGTACGTCCTATAATCTAAGGGAGTGTTAAGGAATATGGAGTCATTATACTGCCCAATAGGCATTGACCAGTCTTC…	TTAGGTTTGCTATCTTTGTTATCTTCATCTTTAACTTCTTTCTCTTTCAATGCCTTTGCTTTACCTTCCTTTTTGATGCTGTCCTTTCGCTTTTTCCTAGTTTTGGAACTTTTCTTATTCTTTGGAGCCCCATAGTCAGAATCTCTGTCCGAATCCATGTATCCTACATCTGGTTGCTGC	TTAGGTTTGTTATTTTTGTTATTTTTATTTTTAATTTTTTTTTTTTTTAATGTTTTTGTTTTATTTTTTTTTTTGATGTTGTTTTTTCGTTTTTTTTTAGTTTTGGAATTTTTTTTATTTTTTGGAGTTTTATAGTTAGAATTTTTGTTCGAATTTATGTATTTTATATTTGGTTGTTGC	7927	8107	CTTCTTTCTCTTTCAATGCCTTTGCTTTACCTTCCTTTTTGATGCTGTCCTTTCGCTTTTTCCTAGTTTTGGAACTTTTCTTATTCTTTGGAGCCCCATAGTCAGAATCTCTGTCCG	TTTTTTTTTTTTTTAATGTTTTTGTTTTATTTTTTTTTTTGATGTTGTTTTTTCGTTTTTTTTTAGTTTTGGAATTTTTTTTATTTTTTGGAGTTTTATAGTTAGAATTTTTGTTCG	7961	8078
HaOG212852_ex1_9	scaffold_480	+	GATAATTTTATTAAGAGGTTTAGGTTTAGG	TATTACTAATAATCCACTAACTACAAACC	TTCTGTACATATGTTATGTAAATTAATATATACTTATATATTGTTTTGCAAACATAGTATATCTTGTATTTATTTAAACCAGATTTCAAAACATTGCATAAGAGAGACAAATTCGTGGACATTGCCTAAAATCTAAATTTAAAATACTGCTTATTTCTGGTAGCCATATTGCCACGGTGACTGATACGGGCTTCTGTAGTAATTATTTGTCATTTGTGAGTACATCGGAGGCATAGGGTTGTTATGCATAGGGTTAGGTTGGTAATACTCCGGTCTCCACTGACTTCTCTCCATAGGTGGGGGCTGATGCCTCTGGTTGTTCGAGTACGTCCTATAATCTAAGGGAGTGTTAAGGAATATGGAGTCATTATACTGCCCAATAGGCATTGACCAGTCTTC…	GACAACTCCATCAAGAGGTTTAGGCTTAGGTTCCTTCTTAACTCTCTCTTTCTTAGGCTTTTCAACTTTCTCGCCATCTGCTTTTGTTGATTTCCGTTTCTTCGTTTCCTTTTTAACTGCAGGGACTTTGGTAATTGGTTGTGTTGGTTCTCCAGGGGTTGTTGCAACCGTGGATTGGCCTGTAGTTAGTGGATCATTAGTAACA	GATAATTTTATTAAGAGGTTTAGGTTTAGGTTTTTTTTTAATTTTTTTTTTTTTAGGTTTTTTAATTTTTTCGTTATTTGTTTTTGTTGATTTTCGTTTTTTCGTTTTTTTTTTAATTGTAGGGATTTTGGTAATTGGTTGTGTTGGTTTTTTAGGGGTTGTTGTAATCGTGGATTGGTTTGTAGTTAGTGGATTATTAGTAATA	7524	7729	TTCCTTCTTAACTCTCTCTTTCTTAGGCTTTTCAACTTTCTCGCCATCTGCTTTTGTTGATTTCCGTTTCTTCGTTTCCTTTTTAACTGCAGGGACTTTGGTAATTGGTTGTGTTGGTTCTCCAGGGGTTGTTGCAACCGTGGATT	TTTTTTTTTAATTTTTTTTTTTTTAGGTTTTTTAATTTTTTCGTTATTTGTTTTTGTTGATTTTCGTTTTTTCGTTTTTTTTTTAATTGTAGGGATTTTGGTAATTGGTTGTGTTGGTTTTTTAGGGGTTGTTGTAATCGTGGATT	7554	7700
HaOG215659_ex2	scaffold_76	+	ATTAAATAATTAATTGTGTTTGTAGTTTTGATTAT	TAATAACTTTCAACTTTTAAATACTTACAATAAAAA	GTATTATTCAGAAAAACTTATTCTAAATGCCACCCACTCACAATAAGCACTAGCTTTAATAATAACGTCAAACTTTATGCAACTTTAAACACCTATGCGATCTTAATTAACTTTTCAGCAATTTAATTAAACAACTAATTGTGTTTGCAGCTCTGATTATGTACGTGGCATCTGGATTCGGTATAACTGGGGGCGCTCACCGTCTATGGACACACAAATCTTACAAAGCAAGACTGCCTCTCAAACTATTTCTGCTTTTATGCTTCTCAAGTGCCGGCCAGGTGAACAAACCTTAATTGAATATTTGAGTTGTTTAACGTGTTTATATTTGTGCAGAACCTTTTATTGTAAGCACTTAAAAGTTGAAAGCTATTAAAGGAATGTAGTTTACTGTTGAGT…	ATTAAACAACTAATTGTGTTTGCAGCTCTGATTATGTACGTGGCATCTGGATTCGGTATAACTGGGGGCGCTCACCGTCTATGGACACACAAATCTTACAAAGCAAGACTGCCTCTCAAACTATTTCTGCTTTTATGCTTCTCAAGTGCCGGCCAGGTGAACAAACCTTAATTGAATATTTGAGTTGTTTAACGTGTTTATATTTGTGCAGAACCTTTTATTGTAAGCACTTAAAAGTTGAAAGCTATTA	ATTAAATAATTAATTGTGTTTGTAGTTTTGATTATGTACGTGGTATTTGGATTCGGTATAATTGGGGGCGTTTATCGTTTATGGATATATAAATTTTATAAAGTAAGATTGTTTTTTAAATTATTTTTGTTTTTATGTTTTTTAAGTGTCGGTTAGGTGAATAAATTTTAATTGAATATTTGAGTTGTTTAACGTGTTTATATTTGTGTAGAATTTTTTATTGTAAGTATTTAAAAGTTGAAAGTTATTA	566899	567149	GTACGTGGCATCTGGATTCGGTATAACTGGGGGCGCTCACCGTCTATGGACACACAAATCTTACAAAGCAAGACTGCCTCTCAAACTATTTCTGCTTTTATGCTTCTCAAGTGCCGGCCAGGTGAACAAACCTTAATTGAATATTTGAGTTGTTTAACGTGTTTATATTTGTGCAGAAC	GTACGTGGTATTTGGATTCGGTATAATTGGGGGCGTTTATCGTTTATGGATATATAAATTTTATAAAGTAAGATTGTTTTTTAAATTATTTTTGTTTTTATGTTTTTTAAGTGTCGGTTAGGTGAATAAATTTTAATTGAATATTTGAGTTGTTTAACGTGTTTATATTTGTGTAGAAT	566934	567113
HaOG215955_ex1_1	scaffold_8	+	GGTGTATYGATTTTTTTTTGGTATG	AATAACCTAAAAACTAAACTACTCTAATCC	CCTTTACTCAACCCTTTCAGGGTGTTTTAGTGAACTGTATTTACGTCTGAATATATTCTCAGCTTAAGCAATCAGTGTAATCGTGTGTAGTGTGTTTTCAGTGTATGTGTGTGGCACTTTACAGGTTCAGTCAAAAAGAAACTAAGAAATAATTAAAAATTTAATTTATTAAATAACCTTTAACTTACTGAGAATCCCATACACGCCGGGCCCTATTAACCTATATGTACAGTTCGGCCCGCTTACTCTATATGTACAGCACGTGCCGGGACAGGCTTCAATCACAGGAATATTACGTAGGCATTCGTCCTACACCGGTGCACCGACTTCTTCTTGGTATGATCTCGTGAGGTGCGCCGCGGCGGCGGTCAGCGAGCGGAGGGAGCGGCGCAGGCCACG…	GGTGCACCGACTTCTTCTTGGTATGATCTCGTGAGGTGCGCCGCGGCGGCGGTCAGCGAGCGGAGGGAGCGGCGCAGGCCACGCAGGTGTCGCCGGCACGCGGCCGCAGCCCGCGCCGCCGACTCCCGCTCGTCCTCGCCCTCGATCCCGGAGTCTCCGGCCGCGCTGGACGCATCGCTCTCCGTGTCACTGAGGTCGGACACTCTCCTGCCCCGCTCCACATGCTCCTCTGTGTCCCCGCTGGACCAGAGCAGCTCAGTCTTTAGGTCATT	GGTGTATCGATTTTTTTTTGGTATGATTTCGTGAGGTGCGTCGCGGCGGCGGTTAGCGAGCGGAGGGAGCGGCGTAGGTTACGTAGGTGTCGTCGGTACGCGGTCGTAGTTCGCGTCGTCGATTTTCGTTCGTTTTCGTTTTCGATTTCGGAGTTTTCGGTCGCGTTGGACGTATCGTTTTTCGTGTTATTGAGGTCGGATATTTTTTTGTTTCGTTTTATATGTTTTTTTGTGTTTTCGTTGGATTAGAGTAGTTTAGTTTTTAGGTTATT	1784015	1784287	ATCTCGTGAGGTGCGCCGCGGCGGCGGTCAGCGAGCGGAGGGAGCGGCGCAGGCCACGCAGGTGTCGCCGGCACGCGGCCGCAGCCCGCGCCGCCGACTCCCGCTCGTCCTCGCCCTCGATCCCGGAGTCTCCGGCCGCGCTGGACGCATCGCTCTCCGTGTCACTGAGGTCGGACACTCTCCTGCCCCGCTCCACATGCTCCTCTGTGTCCCCGCT	ATTTCGTGAGGTGCGTCGCGGCGGCGGTTAGCGAGCGGAGGGAGCGGCGTAGGTTACGTAGGTGTCGTCGGTACGCGGTCGTAGTTCGCGTCGTCGATTTTCGTTCGTTTTCGTTTTCGATTTCGGAGTTTTCGGTCGCGTTGGACGTATCGTTTTTCGTGTTATTGAGGTCGGATATTTTTTTGTTTCGTTTTATATGTTTTTTTGTGTTTTCGTT	1784040	1784257
HaOG215955_ex1_2	scaffold_8	+	TTTYGTTGGATTAGAGTAGTTTAGTTTTTAG	AAACACRTTTCTTATTTTATTTTTATCATTATTAC	CCTTTACTCAACCCTTTCAGGGTGTTTTAGTGAACTGTATTTACGTCTGAATATATTCTCAGCTTAAGCAATCAGTGTAATCGTGTGTAGTGTGTTTTCAGTGTATGTGTGTGGCACTTTACAGGTTCAGTCAAAAAGAAACTAAGAAATAATTAAAAATTTAATTTATTAAATAACCTTTAACTTACTGAGAATCCCATACACGCCGGGCCCTATTAACCTATATGTACAGTTCGGCCCGCTTACTCTATATGTACAGCACGTGCCGGGACAGGCTTCAATCACAGGAATATTACGTAGGCATTCGTCCTACACCGGTGCACCGACTTCTTCTTGGTATGATCTCGTGAGGTGCGCCGCGGCGGCGGTCAGCGAGCGGAGGGAGCGGCGCAGGCCACG…	CCCCGCTGGACCAGAGCAGCTCAGTCTTTAGGTCATTCAGCATGGCGAACATGTTGAATGGGTCATCGTCTCCCTCCTGCGGCAAGTTCATCAGGCGGCTGGGCACGAGCACCGTCTCGTCCATCACATTCACCATTTTGACAAACTTCTCCATGTCATTGAGTATGCTCTGCTTCGAGAATTCTGTGTCATCATGGCGGGCAATTTTGCGCAGGGTGTTCCTGTAACAATGACAAAAATAAAATAAGAAACGTGTTC	TTTCGTTGGATTAGAGTAGTTTAGTTTTTAGGTTATTTAGTATGGCGAATATGTTGAATGGGTTATCGTTTTTTTTTTGCGGTAAGTTTATTAGGCGGTTGGGTACGAGTATCGTTTCGTTTATTATATTTATTATTTTGATAAATTTTTTTATGTTATTGAGTATGTTTTGTTTCGAGAATTTTGTGTTATTATGGCGGGTAATTTTGCGTAGGGTGTTTTTGTAATAATGATAAAAATAAAATAAGAAACGTGTTT	1784250	1784508	GTCATTCAGCATGGCGAACATGTTGAATGGGTCATCGTCTCCCTCCTGCGGCAAGTTCATCAGGCGGCTGGGCACGAGCACCGTCTCGTCCATCACATTCACCATTTTGACAAACTTCTCCATGTCATTGAGTATGCTCTGCTTCGAGAATTCTGTGTCATCATGGCGGGCAATTTTGCGCAGGGTGTTCCT	GTTATTTAGTATGGCGAATATGTTGAATGGGTTATCGTTTTTTTTTTGCGGTAAGTTTATTAGGCGGTTGGGTACGAGTATCGTTTCGTTTATTATATTTATTATTTTGATAAATTTTTTTATGTTATTGAGTATGTTTTGTTTCGAGAATTTTGTGTTATTATGGCGGGTAATTTTGCGTAGGGTGTTTTT	1784281	1784473
HaOG215955_ex1_3	scaffold_8	+	TAATYGTGTGTAGTGTGTTTTTAGTGTATG	ACCTCACRAAATCATACCAAAAAAAAATC	CCTTTACTCAACCCTTTCAGGGTGTTTTAGTGAACTGTATTTACGTCTGAATATATTCTCAGCTTAAGCAATCAGTGTAATCGTGTGTAGTGTGTTTTCAGTGTATGTGTGTGGCACTTTACAGGTTCAGTCAAAAAGAAACTAAGAAATAATTAAAAATTTAATTTATTAAATAACCTTTAACTTACTGAGAATCCCATACACGCCGGGCCCTATTAACCTATATGTACAGTTCGGCCCGCTTACTCTATATGTACAGCACGTGCCGGGACAGGCTTCAATCACAGGAATATTACGTAGGCATTCGTCCTACACCGGTGCACCGACTTCTTCTTGGTATGATCTCGTGAGGTGCGCCGCGGCGGCGGTCAGCGAGCGGAGGGAGCGGCGCAGGCCACG…	TAATCGTGTGTAGTGTGTTTTCAGTGTATGTGTGTGGCACTTTACAGGTTCAGTCAAAAAGAAACTAAGAAATAATTAAAAATTTAATTTATTAAATAACCTTTAACTTACTGAGAATCCCATACACGCCGGGCCCTATTAACCTATATGTACAGTTCGGCCCGCTTACTCTATATGTACAGCACGTGCCGGGACAGGCTTCAATCACAGGAATATTACGTAGGCATTCGTCCTACACCGGTGCACCGACTTCTTCTTGGTATGATCTCGTGAGGT	TAATCGTGTGTAGTGTGTTTTTAGTGTATGTGTGTGGTATTTTATAGGTTTAGTTAAAAAGAAATTAAGAAATAATTAAAAATTTAATTTATTAAATAATTTTTAATTTATTGAGAATTTTATATACGTCGGGTTTTATTAATTTATATGTATAGTTCGGTTCGTTTATTTTATATGTATAGTACGTGTCGGGATAGGTTTTAATTATAGGAATATTACGTAGGTATTCGTTTTATATCGGTGTATCGATTTTTTTTTGGTATGATTTCGTGAGGT	1783776	1784052	TGTGTGGCACTTTACAGGTTCAGTCAAAAAGAAACTAAGAAATAATTAAAAATTTAATTTATTAAATAACCTTTAACTTACTGAGAATCCCATACACGCCGGGCCCTATTAACCTATATGTACAGTTCGGCCCGCTTACTCTATATGTACAGCACGTGCCGGGACAGGCTTCAATCACAGGAATATTACGTAGGCATTCGTCCTACACCGGTGCACC	TGTGTGGTATTTTATAGGTTTAGTTAAAAAGAAATTAAGAAATAATTAAAAATTTAATTTATTAAATAATTTTTAATTTATTGAGAATTTTATATACGTCGGGTTTTATTAATTTATATGTATAGTTCGGTTCGTTTATTTTATATGTATAGTACGTGTCGGGATAGGTTTTAATTATAGGAATATTACGTAGGTATTCGTTTTATATCGGTGTATC	1783806	1784023
HaOG215955_ex2	scaffold_8	+	GTATTATTTTTTYGTATTTGTTATTTTTTAATTTGTT	CTCTAACAAAACRTCAAACCTCTC	GTATAGTTTCAAAACGTTAGCGTCACCCAAATTCCAGAATGCATCAAGGACGCATAGAAGACAGCGCACAGGGCCACATGCAAGGGGCAGGCAATATCCAAGCCGAGCCCATCGCCCGGGGTTATATCGTAAAGCATCACTTTTCCGTACCTGCTATTCTCCAATTTGCTCGATATGTCGGTGTTGAAAGACATTTTCTCGTGTTATTTAACAATATTTAAATATCACTGAACACACACGCCCCAATTTTTTGTGATGTCACTATAAAATTGACGTTTACGCGGCTTGCGAAACAACGCGAACTGAATTAAACTGACGGTCTCCGACAAGCACCCGCACGCAACGGAGAGGTTTGACGTTTTGCTAGAGGTGGGGAGCGTTCTCGTATTTATATGACAC…	GCATCACTTTTCCGTACCTGCTATTCTCCAATTTGCTCGATATGTCGGTGTTGAAAGACATTTTCTCGTGTTATTTAACAATATTTAAATATCACTGAACACACACGCCCCAATTTTTTGTGATGTCACTATAAAATTGACGTTTACGCGGCTTGCGAAACAACGCGAACTGAATTAAACTGACGGTCTCCGACAAGCACCCGCACGCAACGGAGAGGTTTGACGTTTTGCTAGAG	GTATTATTTTTTCGTATTTGTTATTTTTTAATTTGTTCGATATGTCGGTGTTGAAAGATATTTTTTCGTGTTATTTAATAATATTTAAATATTATTGAATATATACGTTTTAATTTTTTGTGATGTTATTATAAAATTGACGTTTACGCGGTTTGCGAAATAACGCGAATTGAATTAAATTGACGGTTTTCGATAAGTATTCGTACGTAACGGAGAGGTTTGACGTTTTGTTAGAG	1786021	1786257	CGATATGTCGGTGTTGAAAGACATTTTCTCGTGTTATTTAACAATATTTAAATATCACTGAACACACACGCCCCAATTTTTTGTGATGTCACTATAAAATTGACGTTTACGCGGCTTGCGAAACAACGCGAACTGAATTAAACTGACGGTCTCCGACAAGCACCCGCACGCAACG	CGATATGTCGGTGTTGAAAGATATTTTTTCGTGTTATTTAATAATATTTAAATATTATTGAATATATACGTTTTAATTTTTTGTGATGTTATTATAAAATTGACGTTTACGCGGTTTGCGAAATAACGCGAATTGAATTAAATTGACGGTTTTCGATAAGTATTCGTACGTAACG	1786058	1786233
HaOG216422_ex1_1	scaffold_86	+	GTTTAATTTATTAAGAAGGTAATTTTTAGTTTTTA	RTATAATTTCAAATAACTATAAATAAAACTACCA	TGACCTCTATATTTACCACTGGACAGGCTGTTGTCAACGTGCTTTTGTGCCCGTTTGATAATCGCCATTTTGGCGCTGTTAGACGTAGCGAGTGCCCGTGGTACTAAAATTATTTTACAGTGAACCAATGAACAAAGACTTCTCTCACAGCTAGGGCTGCCATCCGTCCGGGTTTCCCCGGATTTGTCCTCGTTTGGAGGCCGTCCGGGGGCCGTCCGGGCGGGGTTTCAAGAAGTGTCCGGGGAAACCCGGACATTTTTCATAGGGCCATCTTAACCTATGGTGCCTGGGTATGCGAATTACCCGGGCGCCTAATAATGCAGAAGTCGAAGTGTCCCAAATCTCCAAAATTTTCGCGCTCGCTTCGCTCGCGGCTTCTTTTCTTAACACATTTTTTTT…	GTCTAACCTATCAAGAAGGTAACTCCTAGTTTCCATATTAGCTTTCTTAATTATGACCTTCGAAATACATTAAGTCACAATCTTTCAATATTAGGTCTTGTTTTGTTAAACAAAAAAAATCGGACTCGTCCGGGGAAAAAATGCGATTTACGCCAAATGTCCGGGTTTTTTTAAATATTTGTCCGGGTTTGGCGAAATTCGAAATGGCAGCCCTACTCACAGCCATTTGAAATTATAC	GTTTAATTTATTAAGAAGGTAATTTTTAGTTTTTATATTAGTTTTTTTAATTATGATTTTCGAAATATATTAAGTTATAATTTTTTAATATTAGGTTTTGTTTTGTTAAATAAAAAAAATCGGATTCGTTCGGGGAAAAAATGCGATTTACGTTAAATGTTCGGGTTTTTTTAAATATTTGTTCGGGTTTGGCGAAATTCGAAATGGTAGTTTTATTTATAGTTATTTGAAATTATAC	1009832	1010070	TATTAGCTTTCTTAATTATGACCTTCGAAATACATTAAGTCACAATCTTTCAATATTAGGTCTTGTTTTGTTAAACAAAAAAAATCGGACTCGTCCGGGGAAAAAATGCGATTTACGCCAAATGTCCGGGTTTTTTTAAATATTTGTCCGGGTTTGGCGAAATTCGAAA	TATTAGTTTTTTTAATTATGATTTTCGAAATATATTAAGTTATAATTTTTTAATATTAGGTTTTGTTTTGTTAAATAAAAAAAATCGGATTCGTTCGGGGAAAAAATGCGATTTACGTTAAATGTTCGGGTTTTTTTAAATATTTGTTCGGGTTTGGCGAAATTCGAAA	1009867	1010036
HaOG216422_ex1_2	scaffold_86	+	GTGGTATTAAAATTATTTTATAGTGAATTAATGA	ATACCCAAACACCATAAATTAAAATAAC	TGACCTCTATATTTACCACTGGACAGGCTGTTGTCAACGTGCTTTTGTGCCCGTTTGATAATCGCCATTTTGGCGCTGTTAGACGTAGCGAGTGCCCGTGGTACTAAAATTATTTTACAGTGAACCAATGAACAAAGACTTCTCTCACAGCTAGGGCTGCCATCCGTCCGGGTTTCCCCGGATTTGTCCTCGTTTGGAGGCCGTCCGGGGGCCGTCCGGGCGGGGTTTCAAGAAGTGTCCGGGGAAACCCGGACATTTTTCATAGGGCCATCTTAACCTATGGTGCCTGGGTATGCGAATTACCCGGGCGCCTAATAATGCAGAAGTCGAAGTGTCCCAAATCTCCAAAATTTTCGCGCTCGCTTCGCTCGCGGCTTCTTTTCTTAACACATTTTTTTT…	GTGGTACTAAAATTATTTTACAGTGAACCAATGAACAAAGACTTCTCTCACAGCTAGGGCTGCCATCCGTCCGGGTTTCCCCGGATTTGTCCTCGTTTGGAGGCCGTCCGGGGGCCGTCCGGGCGGGGTTTCAAGAAGTGTCCGGGGAAACCCGGACATTTTTCATAGGGCCATCTTAACCTATGGTGCCTGGGTAT	GTGGTATTAAAATTATTTTATAGTGAATTAATGAATAAAGATTTTTTTTATAGTTAGGGTTGTTATTCGTTCGGGTTTTTTCGGATTTGTTTTCGTTTGGAGGTCGTTCGGGGGTCGTTCGGGCGGGGTTTTAAGAAGTGTTCGGGGAAATTCGGATATTTTTTATAGGGTTATTTTAATTTATGGTGTTTGGGTAT	1009359	1009556	ACAAAGACTTCTCTCACAGCTAGGGCTGCCATCCGTCCGGGTTTCCCCGGATTTGTCCTCGTTTGGAGGCCGTCCGGGGGCCGTCCGGGCGGGGTTTCAAGAAGTGTCCGGGGAAACCCGGACATTTTTCATAGG	ATAAAGATTTTTTTTATAGTTAGGGTTGTTATTCGTTCGGGTTTTTTCGGATTTGTTTTCGTTTGGAGGTCGTTCGGGGGTCGTTCGGGCGGGGTTTTAAGAAGTGTTCGGGGAAATTCGGATATTTTTTATAGG	1009393	1009528
HaOG216422_ex1_3	scaffold_86	+	TAGGGTTATTTTAATTTATGGTGTTTGG	AAATTTTAAATCACTAAAACACCTAAACTTATAT	TGACCTCTATATTTACCACTGGACAGGCTGTTGTCAACGTGCTTTTGTGCCCGTTTGATAATCGCCATTTTGGCGCTGTTAGACGTAGCGAGTGCCCGTGGTACTAAAATTATTTTACAGTGAACCAATGAACAAAGACTTCTCTCACAGCTAGGGCTGCCATCCGTCCGGGTTTCCCCGGATTTGTCCTCGTTTGGAGGCCGTCCGGGGGCCGTCCGGGCGGGGTTTCAAGAAGTGTCCGGGGAAACCCGGACATTTTTCATAGGGCCATCTTAACCTATGGTGCCTGGGTATGCGAATTACCCGGGCGCCTAATAATGCAGAAGTCGAAGTGTCCCAAATCTCCAAAATTTTCGCGCTCGCTTCGCTCGCGGCTTCTTTTCTTAACACATTTTTTTT…	TAGGGCCATCTTAACCTATGGTGCCTGGGTATGCGAATTACCCGGGCGCCTAATAATGCAGAAGTCGAAGTGTCCCAAATCTCCAAAATTTTCGCGCTCGCTTCGCTCGCGGCTTCTTTTCTTAACACATTTTTTTTTTACGTTTAGCTACTTTAATATCCCAATATTCGCTCGCTTCGCTTGCGGCTTCTTCGCTTTGCGGATTTTTTTATTATACAAGTTTAGGTGCTTTAGTGACCCAAAACTC	TAGGGTTATTTTAATTTATGGTGTTTGGGTATGCGAATTATTCGGGCGTTTAATAATGTAGAAGTCGAAGTGTTTTAAATTTTTAAAATTTTCGCGTTCGTTTCGTTCGCGGTTTTTTTTTTTAATATATTTTTTTTTTACGTTTAGTTATTTTAATATTTTAATATTCGTTCGTTTCGTTTGCGGTTTTTTCGTTTTGCGGATTTTTTTATTATATAAGTTTAGGTGTTTTAGTGATTTAAAATTT	1009524	1009771	GTATGCGAATTACCCGGGCGCCTAATAATGCAGAAGTCGAAGTGTCCCAAATCTCCAAAATTTTCGCGCTCGCTTCGCTCGCGGCTTCTTTTCTTAACACATTTTTTTTTTACGTTTAGCTACTTTAATATCCCAATATTCGCTCGCTTCGCTTGCGGCTTCTTCGCTTTGCGGATTTTTTTATT	GTATGCGAATTATTCGGGCGTTTAATAATGTAGAAGTCGAAGTGTTTTAAATTTTTAAAATTTTCGCGTTCGTTTCGTTCGCGGTTTTTTTTTTTAATATATTTTTTTTTTACGTTTAGTTATTTTAATATTTTAATATTCGTTCGTTTCGTTTGCGGTTTTTTCGTTTTGCGGATTTTTTTATT	1009552	1009737
HaOG216422_ex1_4	scaffold_86	+	ATAAGTTTAGGTGTTTTAGTGATTTAAAAT	ATAAAAACTAAAAATTACCTTCTTAATAAATTAAAC	TGACCTCTATATTTACCACTGGACAGGCTGTTGTCAACGTGCTTTTGTGCCCGTTTGATAATCGCCATTTTGGCGCTGTTAGACGTAGCGAGTGCCCGTGGTACTAAAATTATTTTACAGTGAACCAATGAACAAAGACTTCTCTCACAGCTAGGGCTGCCATCCGTCCGGGTTTCCCCGGATTTGTCCTCGTTTGGAGGCCGTCCGGGGGCCGTCCGGGCGGGGTTTCAAGAAGTGTCCGGGGAAACCCGGACATTTTTCATAGGGCCATCTTAACCTATGGTGCCTGGGTATGCGAATTACCCGGGCGCCTAATAATGCAGAAGTCGAAGTGTCCCAAATCTCCAAAATTTTCGCGCTCGCTTCGCTCGCGGCTTCTTTTCTTAACACATTTTTTTT…	ACAAGTTTAGGTGCTTTAGTGACCCAAAACTCAAAAATTTTCGCGCTCGCGGCGACTTCAGTTTACAGTTGTTTGTATTTTTCAACATTTTTTGTCTAACCTATCAAGAAGGTAACTCCTAGTTTCCAT	ATAAGTTTAGGTGTTTTAGTGATTTAAAATTTAAAAATTTTCGCGTTCGCGGCGATTTTAGTTTATAGTTGTTTGTATTTTTTAATATTTTTTGTTTAATTTATTAAGAAGGTAATTTTTAGTTTTTAT	1009739	1009868	TCAAAAATTTTCGCGCTCGCGGCGACTTCAGTTTACAGTTGTTTGTATTTTTCAACATTTTTT	TTAAAAATTTTCGCGTTCGCGGCGATTTTAGTTTATAGTTGTTTGTATTTTTTAATATTTTTT	1009769	1009832
aROI - Region of interest
