# Supplementary material for: Genome-Wide Characterization of DNA Methylation in an Invasive Lepidopteran Pest, the Cotton Bollworm Helicoverpa armigera
Source: G3 (Bethesda). 2018 Jan 2;8(3):779–87. doi: 10.1534/g3.117.1112 (PMC5844299; doi:10.1534/g3.117.1112)
Supplement: Supplementary file 2 [file 779TableS2.xlsx]

## Sheet: TableS2_b2g
Table S2. Enriched GO-terms from genes exhibiting high levels of exonic methylation
GO-ID	Term	Category	FDRa	P-Value	#Test	#Ref	#notAnnotTest	#notAnnotRef	Over/Under	TestSeqs	RefSeqs
GO:0044424	intracellular part	C	8.43e-07	8.08e-11	96	3269	87	7864	OVER	ID=evm.model.scaffold_150.13;evm.TU.scaffold_150.13;HaOG204309_DMELA:Q9VHN1_Cyclin-dependent_kinase_subunit_85A, ID=evm.model.scaffold_18.9;evm.TU.scaffold_18.9;HaOG205372_HSAPI:O75521_Enoyl-CoA_delta_isomerase_2,_mitochondrial_BMORI:enoyl-CoA_delta_isomerase_2,_mitochondrial-like, ID=evm.model.scaffold_5.93;evm.TU.scaffold_5.93;HaOG213071_DMELA:Q9VG62_Toys_are_us__BMORI:programmed_cell_death_pro…	ID=evm.model.scaffold_139.5;evm.TU.scaffold_139.5;HaOG203714_BMORI:zinc_finger_protein_208-like, ID=evm.model.scaffold_30.15;evm.TU.scaffold_30.15;HaOG209304_DMELA:A1ZBR3_CG11041__BMORI:EF-hand_calcium-binding_domain-containing_protein_2-like, ID=evm.mode
GO:0005622	intracellular	C	2.33e-06	4.46e-10	98	3474	85	7659	OVER	ID=evm.model.scaffold_15.55;evm.TU.scaffold_15.55;HaOG204232_BMORI:calcitonin_gene-related_peptide-receptor_component_protein, ID=evm.model.scaffold_150.13;evm.TU.scaffold_150.13;HaOG204309_DMELA:Q9VHN1_Cyclin-dependent_kinase_subunit_85A, ID=evm.model.scaffold_18.9;evm.TU.scaffold_18.9;HaOG205372_HSAPI:O75521_Enoyl-CoA_delta_isomerase_2,_mitochondrial_BMORI:enoyl-CoA_delta_isomerase_2,_mitochond…	ID=evm.model.scaffold_139.5;evm.TU.scaffold_139.5;HaOG203714_BMORI:zinc_finger_protein_208-like, ID=evm.model.scaffold_30.15;evm.TU.scaffold_30.15;HaOG209304_DMELA:A1ZBR3_CG11041__BMORI:EF-hand_calcium-binding_domain-containing_protein_2-like, ID=evm.mode
GO:0043229	intracellular organelle	C	1.27e-05	4.81e-09	82	2767	101	8366	OVER	ID=evm.model.scaffold_18.9;evm.TU.scaffold_18.9;HaOG205372_HSAPI:O75521_Enoyl-CoA_delta_isomerase_2,_mitochondrial_BMORI:enoyl-CoA_delta_isomerase_2,_mitochondrial-like, ID=evm.model.scaffold_20.63;evm.TU.scaffold_20.63;HaOG206360_DMELA:P17704_40S_ribosomal_protein_S17__BMORI:ribosomal_protein_S17, ID=evm.model.scaffold_17.59;evm.TU.scaffold_17.59;HaOG204997_DMELA:Q9Y140_Dehydrogenase/reductase_S…	ID=evm.model.scaffold_139.5;evm.TU.scaffold_139.5;HaOG203714_BMORI:zinc_finger_protein_208-like, ID=evm.model.scaffold_215.12;evm.TU.scaffold_215.12;HaOG206804_BMORI:probable_isocitrate_dehydrogenase_[NAD]_subunit_alpha,_mitochondrial-like, ID=evm.model.s
GO:0043226	organelle	C	1.27e-05	4.87e-09	83	2819	100	8314	OVER	ID=evm.model.scaffold_18.9;evm.TU.scaffold_18.9;HaOG205372_HSAPI:O75521_Enoyl-CoA_delta_isomerase_2,_mitochondrial_BMORI:enoyl-CoA_delta_isomerase_2,_mitochondrial-like, ID=evm.model.scaffold_20.63;evm.TU.scaffold_20.63;HaOG206360_DMELA:P17704_40S_ribosomal_protein_S17__BMORI:ribosomal_protein_S17, ID=evm.model.scaffold_17.59;evm.TU.scaffold_17.59;HaOG204997_DMELA:Q9Y140_Dehydrogenase/reductase_S…	ID=evm.model.scaffold_139.5;evm.TU.scaffold_139.5;HaOG203714_BMORI:zinc_finger_protein_208-like, ID=evm.model.scaffold_215.12;evm.TU.scaffold_215.12;HaOG206804_BMORI:probable_isocitrate_dehydrogenase_[NAD]_subunit_alpha,_mitochondrial-like, ID=evm.model.s
GO:0044464	cell part	C	4.34e-05	2.64e-08	100	3843	83	7290	OVER	ID=evm.model.scaffold_15.55;evm.TU.scaffold_15.55;HaOG204232_BMORI:calcitonin_gene-related_peptide-receptor_component_protein, ID=evm.model.scaffold_150.13;evm.TU.scaffold_150.13;HaOG204309_DMELA:Q9VHN1_Cyclin-dependent_kinase_subunit_85A, ID=evm.model.scaffold_18.9;evm.TU.scaffold_18.9;HaOG205372_HSAPI:O75521_Enoyl-CoA_delta_isomerase_2,_mitochondrial_BMORI:enoyl-CoA_delta_isomerase_2,_mitochond…	ID=evm.model.scaffold_139.5;evm.TU.scaffold_139.5;HaOG203714_BMORI:zinc_finger_protein_208-like, ID=evm.model.scaffold_30.15;evm.TU.scaffold_30.15;HaOG209304_DMELA:A1ZBR3_CG11041__BMORI:EF-hand_calcium-binding_domain-containing_protein_2-like, ID=evm.mode
GO:0005623	cell	C	4.34e-05	2.64e-08	100	3843	83	7290	OVER	ID=evm.model.scaffold_15.55;evm.TU.scaffold_15.55;HaOG204232_BMORI:calcitonin_gene-related_peptide-receptor_component_protein, ID=evm.model.scaffold_150.13;evm.TU.scaffold_150.13;HaOG204309_DMELA:Q9VHN1_Cyclin-dependent_kinase_subunit_85A, ID=evm.model.scaffold_18.9;evm.TU.scaffold_18.9;HaOG205372_HSAPI:O75521_Enoyl-CoA_delta_isomerase_2,_mitochondrial_BMORI:enoyl-CoA_delta_isomerase_2,_mitochond…	ID=evm.model.scaffold_139.5;evm.TU.scaffold_139.5;HaOG203714_BMORI:zinc_finger_protein_208-like, ID=evm.model.scaffold_30.15;evm.TU.scaffold_30.15;HaOG209304_DMELA:A1ZBR3_CG11041__BMORI:EF-hand_calcium-binding_domain-containing_protein_2-like, ID=evm.mode
GO:0043231	intracellular membrane-bounded organelle	C	4.34e-05	2.91e-08	70	2268	113	8865	OVER	ID=evm.model.scaffold_18.9;evm.TU.scaffold_18.9;HaOG205372_HSAPI:O75521_Enoyl-CoA_delta_isomerase_2,_mitochondrial_BMORI:enoyl-CoA_delta_isomerase_2,_mitochondrial-like, ID=evm.model.scaffold_17.59;evm.TU.scaffold_17.59;HaOG204997_DMELA:Q9Y140_Dehydrogenase/reductase_SDR_family_protein_7-like__BMORI:dehydrogenase/reductase_SDR_family_protein_7-like, ID=evm.model.scaffold_56.77;evm.TU.scaffold_56.…	ID=evm.model.scaffold_139.5;evm.TU.scaffold_139.5;HaOG203714_BMORI:zinc_finger_protein_208-like, ID=evm.model.scaffold_215.12;evm.TU.scaffold_215.12;HaOG206804_BMORI:probable_isocitrate_dehydrogenase_[NAD]_subunit_alpha,_mitochondrial-like, ID=evm.model.s
GO:0043227	membrane-bounded organelle	C	8.44e-05	6.47e-08	70	2313	113	8820	OVER	ID=evm.model.scaffold_18.9;evm.TU.scaffold_18.9;HaOG205372_HSAPI:O75521_Enoyl-CoA_delta_isomerase_2,_mitochondrial_BMORI:enoyl-CoA_delta_isomerase_2,_mitochondrial-like, ID=evm.model.scaffold_17.59;evm.TU.scaffold_17.59;HaOG204997_DMELA:Q9Y140_Dehydrogenase/reductase_SDR_family_protein_7-like__BMORI:dehydrogenase/reductase_SDR_family_protein_7-like, ID=evm.model.scaffold_56.77;evm.TU.scaffold_56.…	ID=evm.model.scaffold_139.5;evm.TU.scaffold_139.5;HaOG203714_BMORI:zinc_finger_protein_208-like, ID=evm.model.scaffold_215.12;evm.TU.scaffold_215.12;HaOG206804_BMORI:probable_isocitrate_dehydrogenase_[NAD]_subunit_alpha,_mitochondrial-like, ID=evm.model.s
GO:0010467	gene expression	P	0.000169	1.46e-07	50	1420	133	9713	OVER	ID=evm.model.scaffold_15.55;evm.TU.scaffold_15.55;HaOG204232_BMORI:calcitonin_gene-related_peptide-receptor_component_protein, ID=evm.model.scaffold_20.63;evm.TU.scaffold_20.63;HaOG206360_DMELA:P17704_40S_ribosomal_protein_S17__BMORI:ribosomal_protein_S17, ID=evm.model.scaffold_56.77;evm.TU.scaffold_56.77;HaOG213852_HSAPI:G3V4A5_Mediator_of_RNA_polymerase_II_transcription_subunit_6_BMORI:mediator…	ID=evm.model.scaffold_685.4;evm.TU.scaffold_685.4;HaOG215010_BMORI:RNA-binding_protein_26-like, ID=evm.model.scaffold_139.5;evm.TU.scaffold_139.5;HaOG203714_BMORI:zinc_finger_protein_208-like, ID=evm.model.scaffold_30.15;evm.TU.scaffold_30.15;HaOG209304_D
GO:0005737	cytoplasm	C	0.000462	4.43e-07	57	1795	126	9338	OVER	ID=evm.model.scaffold_18.9;evm.TU.scaffold_18.9;HaOG205372_HSAPI:O75521_Enoyl-CoA_delta_isomerase_2,_mitochondrial_BMORI:enoyl-CoA_delta_isomerase_2,_mitochondrial-like, ID=evm.model.scaffold_5.93;evm.TU.scaffold_5.93;HaOG213071_DMELA:Q9VG62_Toys_are_us__BMORI:programmed_cell_death_protein_2-like, ID=evm.model.scaffold_20.63;evm.TU.scaffold_20.63;HaOG206360_DMELA:P17704_40S_ribosomal_protein_S17_…	ID=evm.model.scaffold_30.15;evm.TU.scaffold_30.15;HaOG209304_DMELA:A1ZBR3_CG11041__BMORI:EF-hand_calcium-binding_domain-containing_protein_2-like, ID=evm.model.scaffold_215.12;evm.TU.scaffold_215.12;HaOG206804_BMORI:probable_isocitrate_dehydrogenase_[NAD]
GO:1901566	organonitrogen compound biosynthetic process	P	0.000736	7.76e-07	28	595	155	10538	OVER	ID=evm.model.scaffold_20.63;evm.TU.scaffold_20.63;HaOG206360_DMELA:P17704_40S_ribosomal_protein_S17__BMORI:ribosomal_protein_S17, ID=evm.model.scaffold_83.37;evm.TU.scaffold_83.37;HaOG216223_DMELA:Q7KSW3_CG31472,_isoform_B, ID=evm.model.scaffold_428.12;evm.TU.scaffold_428.12;HaOG211979_DMELA:E1JIW5_CG42503__BMORI:molybdopterin_synthase_sulfur_carrier_subunit-like, ID=evm.model.scaffold_111.12;evm…	ID=evm.model.scaffold_30.15;evm.TU.scaffold_30.15;HaOG209304_DMELA:A1ZBR3_CG11041__BMORI:EF-hand_calcium-binding_domain-containing_protein_2-like, ID=evm.model.scaffold_157.8;evm.TU.scaffold_157.8;HaOG204506_DMELA:Q9VNB9_RE17737p, ID=evm.model.scaffold_15
GO:0044444	cytoplasmic part	C	0.00192	2.21e-06	44	1286	139	9847	OVER	ID=evm.model.scaffold_18.9;evm.TU.scaffold_18.9;HaOG205372_HSAPI:O75521_Enoyl-CoA_delta_isomerase_2,_mitochondrial_BMORI:enoyl-CoA_delta_isomerase_2,_mitochondrial-like, ID=evm.model.scaffold_20.63;evm.TU.scaffold_20.63;HaOG206360_DMELA:P17704_40S_ribosomal_protein_S17__BMORI:ribosomal_protein_S17, ID=evm.model.scaffold_17.59;evm.TU.scaffold_17.59;HaOG204997_DMELA:Q9Y140_Dehydrogenase/reductase_S…	ID=evm.model.scaffold_30.15;evm.TU.scaffold_30.15;HaOG209304_DMELA:A1ZBR3_CG11041__BMORI:EF-hand_calcium-binding_domain-containing_protein_2-like, ID=evm.model.scaffold_215.12;evm.TU.scaffold_215.12;HaOG206804_BMORI:probable_isocitrate_dehydrogenase_[NAD]
GO:0043604	amide biosynthetic process	P	0.00319	4.55e-06	20	368	163	10765	OVER	ID=evm.model.scaffold_20.63;evm.TU.scaffold_20.63;HaOG206360_DMELA:P17704_40S_ribosomal_protein_S17__BMORI:ribosomal_protein_S17, ID=evm.model.scaffold_111.12;evm.TU.scaffold_111.12;HaOG202511_DMELA:Q9VVU2_RE17611p, ID=evm.model.scaffold_283.3;evm.TU.scaffold_283.3;HaOG208694_DMELA:Q7JVK1_HL07956p, ID=evm.model.scaffold_98.18;evm.TU.scaffold_98.18;HaOG217199_HSAPI:Q9BTE6_Alanyl-tRNA_editing_prote…	ID=evm.model.scaffold_30.15;evm.TU.scaffold_30.15;HaOG209304_DMELA:A1ZBR3_CG11041__BMORI:EF-hand_calcium-binding_domain-containing_protein_2-like, ID=evm.model.scaffold_157.8;evm.TU.scaffold_157.8;HaOG204506_DMELA:Q9VNB9_RE17737p, ID=evm.model.scaffold_15
GO:0044446	intracellular organelle part	C	0.00319	4.58e-06	45	1368	138	9765	OVER	ID=evm.model.scaffold_17.59;evm.TU.scaffold_17.59;HaOG204997_DMELA:Q9Y140_Dehydrogenase/reductase_SDR_family_protein_7-like__BMORI:dehydrogenase/reductase_SDR_family_protein_7-like, ID=evm.model.scaffold_56.77;evm.TU.scaffold_56.77;HaOG213852_HSAPI:G3V4A5_Mediator_of_RNA_polymerase_II_transcription_subunit_6_BMORI:mediator_of_RNA_polymerase_II_transcription_subunit_6-like, ID=evm.model.scaffold_1…	ID=evm.model.scaffold_215.12;evm.TU.scaffold_215.12;HaOG206804_BMORI:probable_isocitrate_dehydrogenase_[NAD]_subunit_alpha,_mitochondrial-like, ID=evm.model.scaffold_13.83;evm.TU.scaffold_13.83;HaOG203308_DMELA:Q960H9_LP07547p__BMORI:telomerase_Cajal_body
GO:0032991	macromolecular complex	C	0.00319	4.59e-06	48	1505	135	9628	OVER	ID=evm.model.scaffold_150.13;evm.TU.scaffold_150.13;HaOG204309_DMELA:Q9VHN1_Cyclin-dependent_kinase_subunit_85A, ID=evm.model.scaffold_20.63;evm.TU.scaffold_20.63;HaOG206360_DMELA:P17704_40S_ribosomal_protein_S17__BMORI:ribosomal_protein_S17, ID=evm.model.scaffold_56.77;evm.TU.scaffold_56.77;HaOG213852_HSAPI:G3V4A5_Mediator_of_RNA_polymerase_II_transcription_subunit_6_BMORI:mediator_of_RNA_polyme…	ID=evm.model.scaffold_30.15;evm.TU.scaffold_30.15;HaOG209304_DMELA:A1ZBR3_CG11041__BMORI:EF-hand_calcium-binding_domain-containing_protein_2-like, ID=evm.model.scaffold_215.12;evm.TU.scaffold_215.12;HaOG206804_BMORI:probable_isocitrate_dehydrogenase_[NAD]
GO:1901564	organonitrogen compound metabolic process	P	0.00424	6.73e-06	34	909	149	10224	OVER	ID=evm.model.scaffold_20.63;evm.TU.scaffold_20.63;HaOG206360_DMELA:P17704_40S_ribosomal_protein_S17__BMORI:ribosomal_protein_S17, ID=evm.model.scaffold_83.37;evm.TU.scaffold_83.37;HaOG216223_DMELA:Q7KSW3_CG31472,_isoform_B, ID=evm.model.scaffold_428.12;evm.TU.scaffold_428.12;HaOG211979_DMELA:E1JIW5_CG42503__BMORI:molybdopterin_synthase_sulfur_carrier_subunit-like, ID=evm.model.scaffold_127.10;evm…	ID=evm.model.scaffold_30.15;evm.TU.scaffold_30.15;HaOG209304_DMELA:A1ZBR3_CG11041__BMORI:EF-hand_calcium-binding_domain-containing_protein_2-like, ID=evm.model.scaffold_157.8;evm.TU.scaffold_157.8;HaOG204506_DMELA:Q9VNB9_RE17737p, ID=evm.model.scaffold_94
GO:0044422	organelle part	C	0.00424	6.9e-06	45	1390	138	9743	OVER	ID=evm.model.scaffold_17.59;evm.TU.scaffold_17.59;HaOG204997_DMELA:Q9Y140_Dehydrogenase/reductase_SDR_family_protein_7-like__BMORI:dehydrogenase/reductase_SDR_family_protein_7-like, ID=evm.model.scaffold_56.77;evm.TU.scaffold_56.77;HaOG213852_HSAPI:G3V4A5_Mediator_of_RNA_polymerase_II_transcription_subunit_6_BMORI:mediator_of_RNA_polymerase_II_transcription_subunit_6-like, ID=evm.model.scaffold_1…	ID=evm.model.scaffold_215.12;evm.TU.scaffold_215.12;HaOG206804_BMORI:probable_isocitrate_dehydrogenase_[NAD]_subunit_alpha,_mitochondrial-like, ID=evm.model.scaffold_13.83;evm.TU.scaffold_13.83;HaOG203308_DMELA:Q960H9_LP07547p__BMORI:telomerase_Cajal_body
GO:0043043	peptide biosynthetic process	P	0.00471	8.12e-06	19	350	164	10783	OVER	ID=evm.model.scaffold_20.63;evm.TU.scaffold_20.63;HaOG206360_DMELA:P17704_40S_ribosomal_protein_S17__BMORI:ribosomal_protein_S17, ID=evm.model.scaffold_111.12;evm.TU.scaffold_111.12;HaOG202511_DMELA:Q9VVU2_RE17611p, ID=evm.model.scaffold_283.3;evm.TU.scaffold_283.3;HaOG208694_DMELA:Q7JVK1_HL07956p, ID=evm.model.scaffold_98.18;evm.TU.scaffold_98.18;HaOG217199_HSAPI:Q9BTE6_Alanyl-tRNA_editing_prote…	ID=evm.model.scaffold_30.15;evm.TU.scaffold_30.15;HaOG209304_DMELA:A1ZBR3_CG11041__BMORI:EF-hand_calcium-binding_domain-containing_protein_2-like, ID=evm.model.scaffold_157.8;evm.TU.scaffold_157.8;HaOG204506_DMELA:Q9VNB9_RE17737p, ID=evm.model.scaffold_15
GO:0005840	ribosome	C	0.00608	1.11e-05	13	175	170	10958	OVER	ID=evm.model.scaffold_20.63;evm.TU.scaffold_20.63;HaOG206360_DMELA:P17704_40S_ribosomal_protein_S17__BMORI:ribosomal_protein_S17, ID=evm.model.scaffold_111.12;evm.TU.scaffold_111.12;HaOG202511_DMELA:Q9VVU2_RE17611p, ID=evm.model.scaffold_283.3;evm.TU.scaffold_283.3;HaOG208694_DMELA:Q7JVK1_HL07956p, ID=evm.model.scaffold_13.77;evm.TU.scaffold_13.77;HaOG203305_DMELA:P39018_40S_ribosomal_protein_S19…	ID=evm.model.scaffold_157.8;evm.TU.scaffold_157.8;HaOG204506_DMELA:Q9VNB9_RE17737p, ID=evm.model.scaffold_98.13;evm.TU.scaffold_98.13;HaOG217195_DMELA:Q9W334_40S_ribosomal_protein_S28__BMORI:40S_ribosomal_protein_S28, ID=evm.model.scaffold_78.18;evm.TU.scaffold_78.18;HaOG215789_DMELA:Q9W5R8_60S_ribosomal_protein_L5__BMORI:60S_ribosomal_protein_L5, ID=evm.model.scaffold_383.5;evm.TU.scaffold_383.5…
GO:0044271	cellular nitrogen compound biosynthetic process	P	0.00764	1.46e-05	44	1386	139	9747	OVER	ID=evm.model.scaffold_15.55;evm.TU.scaffold_15.55;HaOG204232_BMORI:calcitonin_gene-related_peptide-receptor_component_protein, ID=evm.model.scaffold_20.63;evm.TU.scaffold_20.63;HaOG206360_DMELA:P17704_40S_ribosomal_protein_S17__BMORI:ribosomal_protein_S17, ID=evm.model.scaffold_83.37;evm.TU.scaffold_83.37;HaOG216223_DMELA:Q7KSW3_CG31472,_isoform_B, ID=evm.model.scaffold_56.77;evm.TU.scaffold_56.7…	ID=evm.model.scaffold_139.5;evm.TU.scaffold_139.5;HaOG203714_BMORI:zinc_finger_protein_208-like, ID=evm.model.scaffold_30.15;evm.TU.scaffold_30.15;HaOG209304_DMELA:A1ZBR3_CG11041__BMORI:EF-hand_calcium-binding_domain-containing_protein_2-like, ID=evm.mode
GO:0006412	translation	P	0.00807	1.62e-05	18	335	165	10798	OVER	ID=evm.model.scaffold_20.63;evm.TU.scaffold_20.63;HaOG206360_DMELA:P17704_40S_ribosomal_protein_S17__BMORI:ribosomal_protein_S17, ID=evm.model.scaffold_111.12;evm.TU.scaffold_111.12;HaOG202511_DMELA:Q9VVU2_RE17611p, ID=evm.model.scaffold_283.3;evm.TU.scaffold_283.3;HaOG208694_DMELA:Q7JVK1_HL07956p, ID=evm.model.scaffold_98.18;evm.TU.scaffold_98.18;HaOG217199_HSAPI:Q9BTE6_Alanyl-tRNA_editing_prote…	ID=evm.model.scaffold_30.15;evm.TU.scaffold_30.15;HaOG209304_DMELA:A1ZBR3_CG11041__BMORI:EF-hand_calcium-binding_domain-containing_protein_2-like, ID=evm.model.scaffold_157.8;evm.TU.scaffold_157.8;HaOG204506_DMELA:Q9VNB9_RE17737p, ID=evm.model.scaffold_98
GO:0006518	peptide metabolic process	P	0.00873	1.84e-05	19	372	164	10761	OVER	ID=evm.model.scaffold_20.63;evm.TU.scaffold_20.63;HaOG206360_DMELA:P17704_40S_ribosomal_protein_S17__BMORI:ribosomal_protein_S17, ID=evm.model.scaffold_111.12;evm.TU.scaffold_111.12;HaOG202511_DMELA:Q9VVU2_RE17611p, ID=evm.model.scaffold_283.3;evm.TU.scaffold_283.3;HaOG208694_DMELA:Q7JVK1_HL07956p, ID=evm.model.scaffold_98.18;evm.TU.scaffold_98.18;HaOG217199_HSAPI:Q9BTE6_Alanyl-tRNA_editing_prote…	ID=evm.model.scaffold_30.15;evm.TU.scaffold_30.15;HaOG209304_DMELA:A1ZBR3_CG11041__BMORI:EF-hand_calcium-binding_domain-containing_protein_2-like, ID=evm.model.scaffold_157.8;evm.TU.scaffold_157.8;HaOG204506_DMELA:Q9VNB9_RE17737p, ID=evm.model.scaffold_15
GO:0043603	cellular amide metabolic process	P	0.00908	2e-05	20	409	163	10724	OVER	ID=evm.model.scaffold_20.63;evm.TU.scaffold_20.63;HaOG206360_DMELA:P17704_40S_ribosomal_protein_S17__BMORI:ribosomal_protein_S17, ID=evm.model.scaffold_111.12;evm.TU.scaffold_111.12;HaOG202511_DMELA:Q9VVU2_RE17611p, ID=evm.model.scaffold_283.3;evm.TU.scaffold_283.3;HaOG208694_DMELA:Q7JVK1_HL07956p, ID=evm.model.scaffold_98.18;evm.TU.scaffold_98.18;HaOG217199_HSAPI:Q9BTE6_Alanyl-tRNA_editing_prote…	ID=evm.model.scaffold_30.15;evm.TU.scaffold_30.15;HaOG209304_DMELA:A1ZBR3_CG11041__BMORI:EF-hand_calcium-binding_domain-containing_protein_2-like, ID=evm.model.scaffold_157.8;evm.TU.scaffold_157.8;HaOG204506_DMELA:Q9VNB9_RE17737p, ID=evm.model.scaffold_15
GO:0044391	ribosomal subunit	C	0.0117	2.69e-05	8	67	175	11066	OVER	ID=evm.model.scaffold_111.12;evm.TU.scaffold_111.12;HaOG202511_DMELA:Q9VVU2_RE17611p, ID=evm.model.scaffold_283.3;evm.TU.scaffold_283.3;HaOG208694_DMELA:Q7JVK1_HL07956p, ID=evm.model.scaffold_13.77;evm.TU.scaffold_13.77;HaOG203305_DMELA:P39018_40S_ribosomal_protein_S19a__BMORI:ribosomal_protein_S19, ID=evm.model.scaffold_193.11;evm.TU.scaffold_193.11;HaOG205941_DMELA:P55830_40S_ribosomal_protein_…	ID=evm.model.scaffold_20.34;evm.TU.scaffold_20.34;HaOG206332_DMELA:Q9W3W8_60S_ribosomal_protein_L17__BMORI:60S_ribosomal_protein_L17, ID=evm.model.scaffold_296.26;evm.TU.scaffold_296.26;HaOG209026_DMELA:O76927_40S_ribosomal_protein_S21__BMORI:40S_ribosomal_protein_S21, ID=evm.model.scaffold_18.36;evm.TU.scaffold_18.36;HaOG205397_DMELA:Q9I7Q9_Ribosomal_protein__BMORI:39S_ribosomal_protein_L36,_mit…
GO:0005739	mitochondrion	C	0.0125	2.99e-05	19	386	164	10747	OVER	ID=evm.model.scaffold_18.9;evm.TU.scaffold_18.9;HaOG205372_HSAPI:O75521_Enoyl-CoA_delta_isomerase_2,_mitochondrial_BMORI:enoyl-CoA_delta_isomerase_2,_mitochondrial-like, ID=evm.model.scaffold_127.10;evm.TU.scaffold_127.10;HaOG203162_DMELA:Q9W3N7_CG18624,_isoform_A, ID=evm.model.scaffold_5.2;evm.TU.scaffold_5.2;HaOG212987_DMELA:Q6NN09_CG1746,_isoform_A, ID=evm.model.scaffold_132.56;evm.TU.scaffold…	ID=evm.model.scaffold_215.12;evm.TU.scaffold_215.12;HaOG206804_BMORI:probable_isocitrate_dehydrogenase_[NAD]_subunit_alpha,_mitochondrial-like, ID=evm.model.scaffold_634.5;evm.TU.scaffold_634.5;HaOG214666_DMELA:Q9VN13_AT24389p, ID=evm.model.scaffold_21.16
GO:0015934	large ribosomal subunit	C	0.0136	3.45e-05	6	33	177	11100	OVER	ID=evm.model.scaffold_111.12;evm.TU.scaffold_111.12;HaOG202511_DMELA:Q9VVU2_RE17611p, ID=evm.model.scaffold_283.3;evm.TU.scaffold_283.3;HaOG208694_DMELA:Q7JVK1_HL07956p, ID=evm.model.scaffold_40.51;evm.TU.scaffold_40.51;HaOG211550_DMELA:O76865_Csat,_isoform_B, ID=evm.model.scaffold_2.88;evm.TU.scaffold_2.88;HaOG206225_DMELA:Q9V9Z1_39S_ribosomal_protein_L32,_mitochondrial_BMORI:mitochondrial_ribos…	ID=evm.model.scaffold_20.34;evm.TU.scaffold_20.34;HaOG206332_DMELA:Q9W3W8_60S_ribosomal_protein_L17__BMORI:60S_ribosomal_protein_L17, ID=evm.model.scaffold_18.36;evm.TU.scaffold_18.36;HaOG205397_DMELA:Q9I7Q9_Ribosomal_protein__BMORI:39S_ribosomal_protein_L36,_mitochondrial-like, ID=evm.model.scaffold_56.108;evm.TU.scaffold_56.108;HaOG213881_DMELA:Q9VF89_39S_ribosomal_protein_L9,_mitochondrial__BM…
GO:0003735	structural constituent of ribosome	F	0.0136	3.51e-05	11	141	172	10992	OVER	ID=evm.model.scaffold_20.63;evm.TU.scaffold_20.63;HaOG206360_DMELA:P17704_40S_ribosomal_protein_S17__BMORI:ribosomal_protein_S17, ID=evm.model.scaffold_111.12;evm.TU.scaffold_111.12;HaOG202511_DMELA:Q9VVU2_RE17611p, ID=evm.model.scaffold_283.3;evm.TU.scaffold_283.3;HaOG208694_DMELA:Q7JVK1_HL07956p, ID=evm.model.scaffold_13.77;evm.TU.scaffold_13.77;HaOG203305_DMELA:P39018_40S_ribosomal_protein_S19…	ID=evm.model.scaffold_157.8;evm.TU.scaffold_157.8;HaOG204506_DMELA:Q9VNB9_RE17737p, ID=evm.model.scaffold_98.13;evm.TU.scaffold_98.13;HaOG217195_DMELA:Q9W334_40S_ribosomal_protein_S28__BMORI:40S_ribosomal_protein_S28, ID=evm.model.scaffold_78.18;evm.TU.scaffold_78.18;HaOG215789_DMELA:Q9W5R8_60S_ribosomal_protein_L5__BMORI:60S_ribosomal_protein_L5, ID=evm.model.scaffold_20.34;evm.TU.scaffold_20.34…
GO:0030529	ribonucleoprotein complex	C	0.0145	3.89e-05	18	359	165	10774	OVER	ID=evm.model.scaffold_20.63;evm.TU.scaffold_20.63;HaOG206360_DMELA:P17704_40S_ribosomal_protein_S17__BMORI:ribosomal_protein_S17, ID=evm.model.scaffold_111.12;evm.TU.scaffold_111.12;HaOG202511_DMELA:Q9VVU2_RE17611p, ID=evm.model.scaffold_283.3;evm.TU.scaffold_283.3;HaOG208694_DMELA:Q7JVK1_HL07956p, ID=evm.model.scaffold_13.77;evm.TU.scaffold_13.77;HaOG203305_DMELA:P39018_40S_ribosomal_protein_S19…	ID=evm.model.scaffold_157.8;evm.TU.scaffold_157.8;HaOG204506_DMELA:Q9VNB9_RE17737p, ID=evm.model.scaffold_13.83;evm.TU.scaffold_13.83;HaOG203308_DMELA:Q960H9_LP07547p__BMORI:telomerase_Cajal_body_protein_1-like, ID=evm.model.scaffold_196.23;evm.TU.scaffol
GO:0070013	intracellular organelle lumen	C	0.0171	4.76e-05	19	400	164	10733	OVER	ID=evm.model.scaffold_56.77;evm.TU.scaffold_56.77;HaOG213852_HSAPI:G3V4A5_Mediator_of_RNA_polymerase_II_transcription_subunit_6_BMORI:mediator_of_RNA_polymerase_II_transcription_subunit_6-like, ID=evm.model.scaffold_11.89;evm.TU.scaffold_11.89;HaOG202428_CELEG:F25B5.4a.3_NULL_NULL_BMORI:polyubiquitin-A-like_isoform_X1, ID=evm.model.scaffold_46.64;evm.TU.scaffold_46.64;HaOG212510_DMELA:E1JGK8_CG42…	ID=evm.model.scaffold_215.12;evm.TU.scaffold_215.12;HaOG206804_BMORI:probable_isocitrate_dehydrogenase_[NAD]_subunit_alpha,_mitochondrial-like, ID=evm.model.scaffold_13.83;evm.TU.scaffold_13.83;HaOG203308_DMELA:Q960H9_LP07547p__BMORI:telomerase_Cajal_body
GO:0043233	organelle lumen	C	0.0171	4.91e-05	19	401	164	10732	OVER	ID=evm.model.scaffold_56.77;evm.TU.scaffold_56.77;HaOG213852_HSAPI:G3V4A5_Mediator_of_RNA_polymerase_II_transcription_subunit_6_BMORI:mediator_of_RNA_polymerase_II_transcription_subunit_6-like, ID=evm.model.scaffold_11.89;evm.TU.scaffold_11.89;HaOG202428_CELEG:F25B5.4a.3_NULL_NULL_BMORI:polyubiquitin-A-like_isoform_X1, ID=evm.model.scaffold_46.64;evm.TU.scaffold_46.64;HaOG212510_DMELA:E1JGK8_CG42…	ID=evm.model.scaffold_215.12;evm.TU.scaffold_215.12;HaOG206804_BMORI:probable_isocitrate_dehydrogenase_[NAD]_subunit_alpha,_mitochondrial-like, ID=evm.model.scaffold_13.83;evm.TU.scaffold_13.83;HaOG203308_DMELA:Q960H9_LP07547p__BMORI:telomerase_Cajal_body
GO:0031974	membrane-enclosed lumen	C	0.0194	5.94e-05	19	407	164	10726	OVER	ID=evm.model.scaffold_56.77;evm.TU.scaffold_56.77;HaOG213852_HSAPI:G3V4A5_Mediator_of_RNA_polymerase_II_transcription_subunit_6_BMORI:mediator_of_RNA_polymerase_II_transcription_subunit_6-like, ID=evm.model.scaffold_11.89;evm.TU.scaffold_11.89;HaOG202428_CELEG:F25B5.4a.3_NULL_NULL_BMORI:polyubiquitin-A-like_isoform_X1, ID=evm.model.scaffold_46.64;evm.TU.scaffold_46.64;HaOG212510_DMELA:E1JGK8_CG42…	ID=evm.model.scaffold_215.12;evm.TU.scaffold_215.12;HaOG206804_BMORI:probable_isocitrate_dehydrogenase_[NAD]_subunit_alpha,_mitochondrial-like, ID=evm.model.scaffold_13.83;evm.TU.scaffold_13.83;HaOG203308_DMELA:Q960H9_LP07547p__BMORI:telomerase_Cajal_body
GO:0034660	ncRNA metabolic process	P	0.0194	5.95e-05	11	150	172	10983	OVER	ID=evm.model.scaffold_98.18;evm.TU.scaffold_98.18;HaOG217199_HSAPI:Q9BTE6_Alanyl-tRNA_editing_protein_Aarsd1_BMORI:alanine--glyoxylate_aminotransferase_2,_mitochondrial-like, ID=evm.model.scaffold_38.30;evm.TU.scaffold_38.30;HaOG210962, ID=evm.model.scaffold_291.19;evm.TU.scaffold_291.19;HaOG208948_DMELA:Q7KVW2_FI18256p1, ID=evm.model.scaffold_135.51;evm.TU.scaffold_135.51;HaOG203603_DMELA:Q8SXM8…	ID=evm.model.scaffold_147.34;evm.TU.scaffold_147.34;HaOG204126_HSAPI:Q8N201_Integrator_complex_subunit_1_BMORI:integrator_complex_subunit_1-like, ID=evm.model.scaffold_21.16;evm.TU.scaffold_21.16;HaOG206628_DMELA:Q8IRE4_tRNA_(guanine(37)-N1)-methyltransferase__BMORI:tRNA_(guanine(37)-N1)-methyltransferase-like, ID=evm.model.scaffold_84.40;evm.TU.scaffold_84.40;HaOG216297_DMELA:Q9VKQ3_Ribosome_bio…
aFDR = false discovery rate corrected P value
