# Supplementary material for: Genome-Wide Characterization of DNA Methylation in an Invasive Lepidopteran Pest, the Cotton Bollworm Helicoverpa armigera
Source: G3 (Bethesda). 2018 Jan 2;8(3):779–87. doi: 10.1534/g3.117.1112 (PMC5844299; doi:10.1534/g3.117.1112)
Supplement: Supplementary file 3 [file 779TableS3.xlsx]

## Sheet: TableS3_b2g
Table S3. Enriched GO-terms from genes exhibiting no intragenic methylation
GO-ID	Term	Category	FDRa	P-Value	#Test	#Ref	#notAnnotTest	#notAnnotRef	Over/Under	TestSeqs	RefSeqs
GO:0042302	structural constituent of cuticle	F	1.3e-24	1.25e-28	109	67	2502	8638	OVER	ID=evm.model.scaffold_6.134;evm.TU.scaffold_6.134;HaOG214385_BMORI:cuticular_protein_RR-2_motif_64_precursor, ID=evm.model.scaffold_94.16;evm.TU.scaffold_94.16;HaOG216926_BMORI:cuticular_protein_RR-2_motif_111_precursor, ID=evm.model.scaffold_132.26;evm.TU.scaffold_132.26;HaOG203446_BMORI:cuticular_protein_RR-2_motif_67_precursor, ID=evm.model.scaffold_94.46;evm.TU.scaffold_94.46;HaOG216956_BMORI…	ID=evm.model.scaffold_94.4;evm.TU.scaffold_94.4;HaOG216914_BMORI:cuticular_protein_RR-2_motif_121_precursor, ID=evm.model.scaffold_582.1;evm.TU.scaffold_582.1;HaOG214135_DMELA:Q9VB81_Cuticular_protein_97Eb, ID=evm.model.scaffold_33.75;evm.TU.scaffold_33.75;HaOG210084_DMELA:Q7K5J8_Cuticular_protein_57A,_isoform_A, ID=evm.model.scaffold_54.27;evm.TU.scaffold_54.27;HaOG213641_DMELA:Q24328_Transmembr…
GO:0005549	odorant binding	F	4.78e-19	2.1e-22	83	50	2528	8655	OVER	ID=1268424.mRNA;1268424;HaOG200988_HarmOR25, ID=62810.mRNA;62810;HaOG200966_HarmOBP34, ID=26425.mRNA;26425;HaOG200789_HarmOBP22, ID=evm.model.scaffold_439.4.1;evm.TU.scaffold_439.4;HaOG212112_BMORI:olfactory_receptor_41, ID=1235084.mRNA;1235084;HaOG200840_HarmOR55, ID=35312.mRNA;35312;HaOG200856_HarmOR7, ID=53355.mRNA;53355;HaOG200943_HarmOR49, ID=40606.mRNA;40606;HaOG200880_HarmOR35, ID=evm.mode…	ID=70042.mRNA;70042;HaOG201024_HarmOR32, ID=32730.mRNA;32730;HaOG200841_HarmOBP14, ID=46137.mRNA;46137;HaOG200930_HarmOR16, ID=1272247.mRNA;1272247;HaOG201019_HarmOR59, ID=evm.model.scaffold_168.2;evm.TU.scaffold_168.2;HaOG204911_BMORI:LOW_QUALITY_PROTEIN:_hydrocephalus-inducing_protein-like, ID=69145.mRNA;69145;HaOG201016_HarmOBP39, ID=1233665.mRNA;1233665;HaOG200821_HarmOR33, ID=evm.model.scaff…
GO:0004252	serine-type endopeptidase activity	F	4.78e-19	2.3e-22	153	170	2458	8535	OVER	ID=evm.model.scaffold_140.12;evm.TU.scaffold_140.12;HaOG203895_BMORI:uncharacterized_protein_LOC101743762, ID=evm.model.scaffold_140.20;evm.TU.scaffold_140.20;HaOG203903_BMORI:uncharacterized_protein_LOC101743483, ID=34448.mRNA;34448;HaOG200456_HaTryp113, ID=1214852.mRNA;1214852;HaOG200477_HaChym006, ID=1217130.mRNA;1217130;HaOG200509_HaChym012, ID=evm.model.scaffold_95.5;evm.TU.scaffold_95.5;HaO…	ID=evm.model.scaffold_196.5;evm.TU.scaffold_196.5;HaOG206017_BMORI:dynein_beta_chain,_ciliary-like, ID=evm.model.scaffold_7.144_evm.model.scaffold_7.145;evm.TU.scaffold_7.144_evm.TU.scaffold_7.145;HaOG215233_DMELA:Q9VYG9_CG42237__BMORI:uncharacterized_protein_LOC101739813, ID=evm.model.scaffold_134.27;evm.TU.scaffold_134.27;HaOG203550_HSAPI:P29120_Neuroendocrine_convertase_1_BMORI:neuroendocrine_…
GO:0050911	detection of chemical stimulus involved in sensory perception of smell	P	1.31e-08	1.43e-11	50	39	2561	8666	OVER	ID=1268424.mRNA;1268424;HaOG200988_HarmOR25, ID=evm.model.scaffold_439.4.1;evm.TU.scaffold_439.4;HaOG212112_BMORI:olfactory_receptor_41, ID=1235084.mRNA;1235084;HaOG200840_HarmOR55, ID=35312.mRNA;35312;HaOG200856_HarmOR7, ID=53355.mRNA;53355;HaOG200943_HarmOR49, ID=40606.mRNA;40606;HaOG200880_HarmOR35, ID=evm.model.scaffold_23.16;evm.TU.scaffold_23.16;HaOG207186_putative_odorant_receptor_85f-like…	ID=70042.mRNA;70042;HaOG201024_HarmOR32, ID=46137.mRNA;46137;HaOG200930_HarmOR16, ID=1272247.mRNA;1272247;HaOG201019_HarmOR59, ID=evm.model.scaffold_168.2;evm.TU.scaffold_168.2;HaOG204911_BMORI:LOW_QUALITY_PROTEIN:_hydrocephalus-inducing_protein-like, ID=1233665.mRNA;1233665;HaOG200821_HarmOR33, ID=evm.model.scaffold_264.4.1;evm.TU.scaffold_264.4;HaOG208187_BMORI:olfactory_receptor_37, ID=evm.mod…
GO:0004984	olfactory receptor activity	F	1.31e-08	1.43e-11	50	39	2561	8666	OVER	ID=1268424.mRNA;1268424;HaOG200988_HarmOR25, ID=evm.model.scaffold_439.4.1;evm.TU.scaffold_439.4;HaOG212112_BMORI:olfactory_receptor_41, ID=1235084.mRNA;1235084;HaOG200840_HarmOR55, ID=35312.mRNA;35312;HaOG200856_HarmOR7, ID=53355.mRNA;53355;HaOG200943_HarmOR49, ID=40606.mRNA;40606;HaOG200880_HarmOR35, ID=evm.model.scaffold_23.16;evm.TU.scaffold_23.16;HaOG207186_putative_odorant_receptor_85f-like…	ID=70042.mRNA;70042;HaOG201024_HarmOR32, ID=46137.mRNA;46137;HaOG200930_HarmOR16, ID=1272247.mRNA;1272247;HaOG201019_HarmOR59, ID=evm.model.scaffold_168.2;evm.TU.scaffold_168.2;HaOG204911_BMORI:LOW_QUALITY_PROTEIN:_hydrocephalus-inducing_protein-like, ID=1233665.mRNA;1233665;HaOG200821_HarmOR33, ID=evm.model.scaffold_264.4.1;evm.TU.scaffold_264.4;HaOG208187_BMORI:olfactory_receptor_37, ID=evm.mod…
GO:0004497	monooxygenase activity	F	3.48e-08	5.35e-11	78	93	2533	8612	OVER	ID=46716.mRNA;46716;HaOG200027_CYP338A1_Ha, ID=26713.mRNA;26713;HaOG200080_CYP4M7_Ha, ID=6173.mRNA;6173;HaOG200044_CYP340K12_Ha, ID=evm.model.scaffold_56.73;evm.TU.scaffold_56.73;HaOG213848_BMORI:luciferin_4-monooxygenase-like, ID=evm.model.scaffold_142.17;evm.TU.scaffold_142.17;HaOG203980_BMORI:uncharacterized_protein_LOC101739747, ID=1236114.mRNA;1236114;HaOG200085_CYP6AB38_Ha, ID=8478.mRNA;847…	ID=27325.mRNA;27325;HaOG200057_CYP341B6_Ha, ID=4558.mRNA;4558;HaOG200054_CYP341A14_Ha, ID=evm.model.scaffold_222.12;evm.TU.scaffold_222.12;HaOG207047_BMORI:protein_Skeletor,_isoforms_D/E-like, ID=evm.model.scaffold_138.31;evm.TU.scaffold_138.31;HaOG203707_DMELA:Q961A7_LD25514p__BMORI:NADPH-dependent_diflavin_oxidoreductase_1-like, ID=5018.mRNA;5018;HaOG200003_CYP18B1_Ha, ID=evm.model.scaffold_323…
GO:0006508	proteolysis	P	8.8e-08	1.44e-10	322	708	2289	7997	OVER	ID=evm.model.scaffold_85.48;evm.TU.scaffold_85.48;HaOG216358_BMORI:cuticular_protein_RR-2_motif_111_precursor, ID=evm.model.scaffold_140.12;evm.TU.scaffold_140.12;HaOG203895_BMORI:uncharacterized_protein_LOC101743762, ID=evm.model.scaffold_140.20;evm.TU.scaffold_140.20;HaOG203903_BMORI:uncharacterized_protein_LOC101743483, ID=evm.model.scaffold_22.62;evm.TU.scaffold_22.62;HaOG206956_BMORI:mast_ce…	ID=evm.model.scaffold_266.7;evm.TU.scaffold_266.7;HaOG208211_BMORI:spondin-1-like, ID=evm.model.scaffold_196.5;evm.TU.scaffold_196.5;HaOG206017_BMORI:dynein_beta_chain,_ciliary-like, ID=evm.model.scaffold_44.91;evm.TU.scaffold_44.91;HaOG212201_DMELA:Q9VJD0_CG5131, ID=evm.model.scaffold_7.144_evm.model.scaffold_7.145;evm.TU.scaffold_7.144_evm.TU.scaffold_7.145;HaOG215233_DMELA:Q9VYG9_CG42237__BMOR…
GO:0005506	iron ion binding	F	1.5e-07	2.59e-10	98	140	2513	8565	OVER	ID=46716.mRNA;46716;HaOG200027_CYP338A1_Ha, ID=26713.mRNA;26713;HaOG200080_CYP4M7_Ha, ID=6173.mRNA;6173;HaOG200044_CYP340K12_Ha, ID=evm.model.scaffold_142.17;evm.TU.scaffold_142.17;HaOG203980_BMORI:uncharacterized_protein_LOC101739747, ID=1236114.mRNA;1236114;HaOG200085_CYP6AB38_Ha, ID=evm.model.scaffold_69.49;evm.TU.scaffold_69.49;HaOG215063_BMORI:cytochrome_c-like_isoform_X3, ID=evm.model.scaff…	ID=27325.mRNA;27325;HaOG200057_CYP341B6_Ha, ID=evm.model.scaffold_138.29;evm.TU.scaffold_138.29;HaOG203705_BMORI:NADPH-dependent_diflavin_oxidoreductase_1-like, ID=4558.mRNA;4558;HaOG200054_CYP341A14_Ha, ID=evm.model.scaffold_444.1;evm.TU.scaffold_444.1;HaOG212267_DMELA:O44382_Slimb__BMORI:F-box/WD_repeat-containing_protein_1A-like, ID=evm.model.scaffold_138.31;evm.TU.scaffold_138.31;HaOG203707_D…
GO:0055114	oxidation-reduction process	P	1.74e-05	3.85e-08	302	700	2309	8005	OVER	ID=46716.mRNA;46716;HaOG200027_CYP338A1_Ha, ID=evm.model.scaffold_216.14;evm.TU.scaffold_216.14;HaOG206832_BMORI:60_kDa_heat_shock_protein,_mitochondrial-like, ID=26713.mRNA;26713;HaOG200080_CYP4M7_Ha, ID=6173.mRNA;6173;HaOG200044_CYP340K12_Ha, ID=evm.model.scaffold_56.73;evm.TU.scaffold_56.73;HaOG213848_BMORI:luciferin_4-monooxygenase-like, ID=evm.model.scaffold_614.5;evm.TU.scaffold_614.5;HaOG2…	ID=evm.model.scaffold_42.26;evm.TU.scaffold_42.26;HaOG211863_DMELA:Q9VKI8_CG6287, ID=27325.mRNA;27325;HaOG200057_CYP341B6_Ha, ID=evm.model.scaffold_24.123;evm.TU.scaffold_24.123;HaOG207539_DMELA:Q9VY09_CG9519, ID=evm.model.scaffold_37.59;evm.TU.scaffold_37.59;HaOG210843_DMELA:Q4TWT4_Suppressor-of-rudimentary_dihydropyrimidine_dehydrogenase_mutant__BMORI:dihydropyrimidine_dehydrogenase_[NADP(plus)…
GO:0020037	heme binding	F	3.28e-05	7.57e-08	92	149	2519	8556	OVER	ID=46716.mRNA;46716;HaOG200027_CYP338A1_Ha, ID=26713.mRNA;26713;HaOG200080_CYP4M7_Ha, ID=6173.mRNA;6173;HaOG200044_CYP340K12_Ha, ID=evm.model.scaffold_614.5;evm.TU.scaffold_614.5;HaOG214506_BMORI:U4/U6_small_nuclear_ribonucleoprotein_Prp3-like_isoform_X2, ID=evm.model.scaffold_142.17;evm.TU.scaffold_142.17;HaOG203980_BMORI:uncharacterized_protein_LOC101739747, ID=1236114.mRNA;1236114;HaOG200085_C…	ID=27325.mRNA;27325;HaOG200057_CYP341B6_Ha, ID=4558.mRNA;4558;HaOG200054_CYP341A14_Ha, ID=evm.model.scaffold_95.36;evm.TU.scaffold_95.36;HaOG217033_BMORI:soluble_guanylate_cyclase_89Db-like, ID=evm.model.scaffold_444.1;evm.TU.scaffold_444.1;HaOG212267_DMELA:O44382_Slimb__BMORI:F-box/WD_repeat-containing_protein_1A-like, ID=5018.mRNA;5018;HaOG200003_CYP18B1_Ha, ID=evm.model.scaffold_41.25;evm.TU.s…
GO:0016705	oxidoreductase activity, acting on paired donors, with incorporation or reduction of molecular oxygen	F	0.000103	2.68e-07	90	150	2521	8555	OVER	ID=46716.mRNA;46716;HaOG200027_CYP338A1_Ha, ID=26713.mRNA;26713;HaOG200080_CYP4M7_Ha, ID=6173.mRNA;6173;HaOG200044_CYP340K12_Ha, ID=evm.model.scaffold_142.17;evm.TU.scaffold_142.17;HaOG203980_BMORI:uncharacterized_protein_LOC101739747, ID=1236114.mRNA;1236114;HaOG200085_CYP6AB38_Ha, ID=8478.mRNA;8478;HaOG200070_CYP4CG14_Ha, ID=39783.mRNA;39783;HaOG200038_CYP340H7_Ha, ID=evm.model.scaffold_142.23;…	ID=27325.mRNA;27325;HaOG200057_CYP341B6_Ha, ID=4558.mRNA;4558;HaOG200054_CYP341A14_Ha, ID=evm.model.scaffold_444.1;evm.TU.scaffold_444.1;HaOG212267_DMELA:O44382_Slimb__BMORI:F-box/WD_repeat-containing_protein_1A-like, ID=evm.model.scaffold_222.12;evm.TU.scaffold_222.12;HaOG207047_BMORI:protein_Skeletor,_isoforms_D/E-like, ID=evm.model.scaffold_46.14;evm.TU.scaffold_46.14;HaOG212460_DMELA:Q8MR16_L…
GO:0004364	glutathione transferase activity	F	0.000148	4.12e-07	25	17	2586	8688	OVER	ID=31812.mRNA;31812;HaOG200229_HaGSTe14, ID=1249066.mRNA;1249066;HaOG200246_HaGSTs07, ID=1249082.mRNA;1249082;HaOG200247_HaGSTs08, ID=1225872.mRNA;1225872;HaOG200223_HaGSTe08, ID=1249059.mRNA;1249059;HaOG200245_HaGSTe19, ID=1208376.mRNA;1208376;HaOG200214_HaGSTe01, ID=45787.mRNA;45787;HaOG200240_HaGSTs02, ID=1225883.mRNA;1225883;HaOG200224_HaGSTe09, ID=evm.model.scaffold_190.14;evm.TU.scaffold_19…	ID=1210141.mRNA;1210141;HaOG200218_HaGSTe04, ID=45835.mRNA;45835;HaOG200244_HaGSTs06, ID=1227318.mRNA;1227318;HaOG200226_HaGSTe11, ID=evm.model.scaffold_140.16;evm.TU.scaffold_140.16;HaOG203899_BMORI:uncharacterized_protein_LOC101743618, ID=45797.mRNA;45797;HaOG200241_HaGSTs03, ID=1241983.mRNA;1241983;HaOG200236_HaGSTz01, ID=31841.mRNA;31841;HaOG200231_HaGSTe16, ID=4994.mRNA;4994;HaOG200217_HaGST…
GO:0008010	structural constituent of chitin-based larval cuticle	F	0.000521	1.5e-06	21	13	2590	8692	OVER	ID=evm.model.scaffold_94.46;evm.TU.scaffold_94.46;HaOG216956_BMORI:uncharacterized_protein_LOC101742123, ID=evm.model.scaffold_10.126;evm.TU.scaffold_10.126;HaOG201895_BMORI:larval_cuticle_protein_LCP-22_precursor, ID=evm.model.scaffold_6.38;evm.TU.scaffold_6.38;HaOG214288_BMORI:cuticular_protein_RR-1_motif_4_precursor, ID=evm.model.scaffold_10.101;evm.TU.scaffold_10.101;HaOG201870_BMORI:cuticula…	ID=evm.model.scaffold_33.75;evm.TU.scaffold_33.75;HaOG210084_DMELA:Q7K5J8_Cuticular_protein_57A,_isoform_A, ID=evm.model.scaffold_94.23;evm.TU.scaffold_94.23;HaOG216933_BMORI:cuticular_protein_RR-2_motif_99_precursor, ID=evm.model.scaffold_85.42;evm.TU.scaffold_85.42;HaOG216352_BMORI:cuticle_protein_19-like, ID=evm.model.scaffold_20.56;evm.TU.scaffold_20.56;HaOG206353_BMORI:cuticular_protein_RR-2…
GO:0005213	structural constituent of chorion	F	0.00074	2.2e-06	17	8	2594	8697	OVER	ID=evm.model.scaffold_267.3;evm.TU.scaffold_267.3;HaOG208215_BMORI:chorion_class_A_protein_L12-like, ID=evm.model.scaffold_267.9;evm.TU.scaffold_267.9;HaOG208221_BMORI:chorion_class_CB_protein_M5H4-like, ID=evm.model.scaffold_399.11;evm.TU.scaffold_399.11;HaOG211324_BMORI:chorion_class_CB_protein_M5H4-like, ID=evm.model.scaffold_399.8;evm.TU.scaffold_399.8;HaOG211321_BMORI:chorion_class_A_protein…	ID=evm.model.scaffold_267.11;evm.TU.scaffold_267.11;HaOG208223_BMORI:putative_uncharacterized_protein_DDB_G0289263-like, ID=evm.model.scaffold_399.12;evm.TU.scaffold_399.12;HaOG211325_BMORI:uncharacterized_protein_LOC101740664, ID=evm.model.scaffold_267.2;evm.TU.scaffold_267.2;HaOG208214_BMORI:chorion_class_CB_protein_M5H4-like, ID=evm.model.scaffold_399.4;evm.TU.scaffold_399.4;HaOG211317_BMORI:c…
GO:0042600	chorion	C	0.00183	5.63e-06	19	12	2592	8693	OVER	ID=evm.model.scaffold_267.3;evm.TU.scaffold_267.3;HaOG208215_BMORI:chorion_class_A_protein_L12-like, ID=evm.model.scaffold_267.9;evm.TU.scaffold_267.9;HaOG208221_BMORI:chorion_class_CB_protein_M5H4-like, ID=evm.model.scaffold_399.11;evm.TU.scaffold_399.11;HaOG211324_BMORI:chorion_class_CB_protein_M5H4-like, ID=evm.model.scaffold_399.8;evm.TU.scaffold_399.8;HaOG211321_BMORI:chorion_class_A_protein…	ID=evm.model.scaffold_267.11;evm.TU.scaffold_267.11;HaOG208223_BMORI:putative_uncharacterized_protein_DDB_G0289263-like, ID=evm.model.scaffold_5.117;evm.TU.scaffold_5.117;HaOG213095_DMELA:Q01603_Peroxidase__BMORI:peroxidase-like, ID=evm.model.scaffold_158.4;evm.TU.scaffold_158.4;HaOG204525_BMORI:peroxidase-like, ID=evm.model.scaffold_399.12;evm.TU.scaffold_399.12;HaOG211325_BMORI:uncharacterized_…
GO:0007304	chorion-containing eggshell formation	P	0.00243	7.95e-06	26	24	2585	8681	OVER	ID=evm.model.scaffold_267.3;evm.TU.scaffold_267.3;HaOG208215_BMORI:chorion_class_A_protein_L12-like, ID=evm.model.scaffold_267.9;evm.TU.scaffold_267.9;HaOG208221_BMORI:chorion_class_CB_protein_M5H4-like, ID=evm.model.scaffold_399.11;evm.TU.scaffold_399.11;HaOG211324_BMORI:chorion_class_CB_protein_M5H4-like, ID=evm.model.scaffold_6.125;evm.TU.scaffold_6.125;HaOG214376_BMORI:protein_spire-like, ID=…	ID=evm.model.scaffold_175.4;evm.TU.scaffold_175.4;HaOG205242_DMELA:O01667_Homeoprotein_Sail, ID=evm.model.scaffold_267.11;evm.TU.scaffold_267.11;HaOG208223_BMORI:putative_uncharacterized_protein_DDB_G0289263-like, ID=evm.model.scaffold_158.4;evm.TU.scaffold_158.4;HaOG204525_BMORI:peroxidase-like, ID=evm.model.scaffold_399.12;evm.TU.scaffold_399.12;HaOG211325_BMORI:uncharacterized_protein_LOC10174…
GO:0050909	sensory perception of taste	P	0.00427	1.52e-05	18	12	2593	8693	OVER	ID=1207473.mRNA;1207473;HaOG200632_HarmGR68, ID=1226562.mRNA;1226562;HaOG200769_HarmGR62, ID=1226444.mRNA;1226444;HaOG200767_HarmGR61, ID=1226160.mRNA;1226160;HaOG200764_HarmGR65, ID=1206763.mRNA;1206763;HaOG200626_HarmGR4, ID=1226336.mRNA;1226336;HaOG200766_HarmGR59, ID=evm.model.scaffold_83.45.1;evm.TU.scaffold_83.45;HaOG216231_gustatory_receptor_68, ID=23071.mRNA;23071;HaOG200770_HarmGR60, ID=…	ID=evm.model.scaffold_245.12;evm.TU.scaffold_245.12;HaOG207703_DMELA:P20354_Guanine_nucleotide-binding_protein_G(s)_subunit_alpha__BMORI:guanine_nucleotide-binding_protein_G(s)_subunit_alpha-like, ID=1222141.mRNA;1222141;HaOG200746_HarmGR3, ID=1206958.mRNA;1206958;HaOG200628_HarmGR7, ID=1269664.mRNA;1269664;HaOG200991_HarmGR2, ID=4518.mRNA;4518;HaOG200647_HarmGR72, ID=evm.model.scaffold_101.17.1;…
GO:0004930	G-protein coupled receptor activity	F	0.018	6.57e-05	83	162	2528	8543	OVER	ID=1268424.mRNA;1268424;HaOG200988_HarmOR25, ID=evm.model.scaffold_41.44;evm.TU.scaffold_41.44;HaOG211725_BMORI:acyl-CoA-binding_domain-containing_protein_6-like, ID=evm.model.scaffold_489.7;evm.TU.scaffold_489.7;HaOG212896_BMORI:gamma-aminobutyric_acid_type_B_receptor_subunit_2-like, ID=1235084.mRNA;1235084;HaOG200840_HarmOR55, ID=35312.mRNA;35312;HaOG200856_HarmOR7, ID=53355.mRNA;53355;HaOG2009…	ID=70042.mRNA;70042;HaOG201024_HarmOR32, ID=evm.model.scaffold_50.17;evm.TU.scaffold_50.17;HaOG213134_BMORI:melatonin_receptor-like, ID=evm.model.scaffold_126.23;evm.TU.scaffold_126.23;HaOG203147_BMORI:neuropeptide_receptor_A5_precursor, ID=evm.model.scaffold_105.8;evm.TU.scaffold_105.8;HaOG202166_DMELA:NULL_:_NULL_BMORI:uncharacterized_protein_LOC101736772, ID=evm.model.scaffold_198.17;evm.TU.sc…
GO:0005576	extracellular region	C	0.0218	8.15e-05	171	403	2440	8302	OVER	ID=evm.model.scaffold_344.13;evm.TU.scaffold_344.13;HaOG210347_BMORI:probable_chitinase_3-like_isoform_X2, ID=evm.model.scaffold_19.43;evm.TU.scaffold_19.43;HaOG205824_DMELA:NULL_:_NULL_BMORI:partner_of_bursicon_precursor, ID=1267986.mRNA;1267986;HaOG200613_HaLipase86, ID=evm.model.scaffold_34.49;evm.TU.scaffold_34.49;HaOG210269_BMORI:uncharacterized_protein_LOC101744560, ID=evm.model.scaffold_26…	ID=evm.model.scaffold_7.144_evm.model.scaffold_7.145;evm.TU.scaffold_7.144_evm.TU.scaffold_7.145;HaOG215233_DMELA:Q9VYG9_CG42237__BMORI:uncharacterized_protein_LOC101739813, ID=evm.model.scaffold_4.24;evm.TU.scaffold_4.24;HaOG211353_DMELA:Q9VZV2_Cht7, ID=evm.model.scaffold_26.22;evm.TU.scaffold_26.22;HaOG208033_DMELA:Q9VM25_Protein_Wnt__BMORI:protein_Wnt-10b-like, ID=evm.model.scaffold_13.109;evm…
GO:0009072	aromatic amino acid family metabolic process	P	0.0282	0.000111	14	9	2597	8696	OVER	ID=evm.model.scaffold_135.46;evm.TU.scaffold_135.46;HaOG203598_DMELA:Q9VY42_CG1461, ID=evm.model.scaffold_160.10;evm.TU.scaffold_160.10;HaOG204664_DMELA:Q9VKJ0_Homogentisate_1,2-dioxygenase__BMORI:homogentisate_1,2-dioxygenase-like, ID=evm.model.scaffold_179.7.1;evm.TU.scaffold_179.7;HaOG205339_BMORI:tryptophan_5-hydroxylase_1-like, ID=evm.model.scaffold_50.38;evm.TU.scaffold_50.38;HaOG213154_DME…	ID=evm.model.scaffold_233.14;evm.TU.scaffold_233.14;HaOG207306_DMELA:P17276_Protein_henna__BMORI:protein_henna-like_isoform_X3, ID=evm.model.scaffold_422.7.1;evm.TU.scaffold_422.7;HaOG211924_DMELA:Q9VMC9_Kynurenine_formamidase__BMORI:kynurenine_formamidase-like, ID=evm.model.scaffold_163.33;evm.TU.scaffold_163.33;HaOG204787_DMELA:P18459_Tyrosine_3-monooxygenase__BMORI:tyrosine_hydroxylase, ID=evm…
GO:0007186	G-protein coupled receptor signaling pathway	P	0.0361	0.000146	100	212	2511	8493	OVER	ID=1268424.mRNA;1268424;HaOG200988_HarmOR25, ID=evm.model.scaffold_41.44;evm.TU.scaffold_41.44;HaOG211725_BMORI:acyl-CoA-binding_domain-containing_protein_6-like, ID=evm.model.scaffold_489.7;evm.TU.scaffold_489.7;HaOG212896_BMORI:gamma-aminobutyric_acid_type_B_receptor_subunit_2-like, ID=evm.model.scaffold_84.23;evm.TU.scaffold_84.23;HaOG216280_BMORI:allatostatin_C_precursor, ID=1235084.mRNA;1235…	ID=evm.model.scaffold_3.61;evm.TU.scaffold_3.61;HaOG209123_DMELA:O44334_Diacylglycerol_kinase_epsilon__BMORI:diacylglycerol_kinase_epsilon-like, ID=evm.model.scaffold_279.11;evm.TU.scaffold_279.11;HaOG208506_BMORI:regulator_of_G-protein_signaling_7-like, ID=evm.model.scaffold_161.3;evm.TU.scaffold_161.3;HaOG204690_HSAPI:Q8NBT3_Transmembrane_protein_145_BMORI:transmembrane_protein_145-like, ID=evm…
aFDR = false discovery rate corrected P value
