# Supplementary material for: Genome-Wide Characterization of DNA Methylation in an Invasive Lepidopteran Pest, the Cotton Bollworm Helicoverpa armigera
Source: G3 (Bethesda). 2018 Jan 2;8(3):779–87. doi: 10.1534/g3.117.1112 (PMC5844299; doi:10.1534/g3.117.1112)
Supplement: Supplementary file 4 [file 779TableS4.xlsx]

## Sheet: meth_data3
Table S4. The top twenty-five candidate genes for flight activity per exon methylation levels
Gene name	Description	mCpGsc	mCpGs/kbd	CpG O/E	Exonic methylation ratio
HaOG208753	BMORIa:uncharacterized protein LOC101735858	26	37.9009	0.483296	0.684211
HaOG207620	BMORI:dynein light chain roadblock-type 2	11	9.45017	0.597291	0.571429
HaOG208245	BMORI:probable NADH dehydrogenase [ubiquinone] 1 alpha subcomplex subunit 12-like	19	6.34179	0.855577	0.529412
HaOG212852	BMORI:KDM4	78	28.8675	0.584799	0.506494
HaOG210853	DMELAb: CG4365 isoform C	32	12.6532	0.612909	0.410256
HaOG206346	BMORI:probable bifunctional methylenetetrahydrofolate dehydrogenase/cyclohydrolase 2-like	40	0.723733	1.01826	0.33
HaOG211574	BMORI:centrin	5	5.18135	0.470636	0.3125
HaOG203399	BMORI:ras-like protein 2	19	4.55854	0.767631	0.258065
HaOG212457	BMORI:phosphatidylinositol 4 5-bisphosphate 3-kinase catalytic subunit delta isoform-like	21	5.24214	0.84133	0.25
HaOG207031	BMORI:frataxin homolog	15	12.605	1.05203	0.234375
HaOG210553	DMELA: CG34228	9	4.01965	0.664415	0.222222
HaOG208751	BMORI:3-hydroxyacyl-CoA dehydrogenase	23	3.49279	0.947914	0.196429
HaOG210481	BMORI:S-adenosyl-L-homocysteine hydrolase	28	4.97336	0.958386	0.194444
HaOG203600	BMORI:NADH dehydrogenase (ubiquinone) complex I assembly factor 6-like	7	5.57769	0.384688	0.181818
HaOG202350	BMORI:phosphoribosyl pyrophosphate synthetase	13	13.5983	0.7273	0.1625
HaOG213872	DMELA: CG1753 isoform A	23	3.64097	0.92712	0.150685
HaOG206745	BMORI:succinyl-CoA:3-ketoacid coenzyme A transferase 1	14	3.46449	0.56381	0.148936
HaOG213578	BMORI:tak1	17	4.56744	0.808647	0.144068
HaOG212003	DMELA: CG6049 isoform A	6	3.24675	0.355854	0.142857
HaOG209232	DMELA: CG3011 isoform B	29	4.6452	0.871229	0.141975
HaOG201543	BMORI:zinc finger protein 16-like	12	3.52837	0.624281	0.141026
HaOG213260	BMORI:probable alpha-aspartyl dipeptidase-like	5	2.35738	0.335189	0.138889
HaOG203570	BMORI:transmembrane BAX inhibitor motif-containing protein 5	17	3.16928	0.911219	0.109589
HaOG206723	BMORI:phosphoribosylformylglycinamidine synthase-like	40	4.48229	0.7919	0.106952
HaOG215892	BMORI:mitochondrial folate transporter/carrier-like isoform X1	19	0.983895	0.927494	0.105263
aBMORI: orthologue of Bombyx mori; bDMEL: orthologue of Drosophila melanogaster; cmCpGs, methylated CpG; dmCpGs/kb, number of methylated CpGs per kb of the gene
