# Supplementary material for: Genome-Wide Characterization of DNA Methylation in an Invasive Lepidopteran Pest, the Cotton Bollworm Helicoverpa armigera
Source: G3 (Bethesda). 2018 Jan 2;8(3):779–87. doi: 10.1534/g3.117.1112 (PMC5844299; doi:10.1534/g3.117.1112)
Supplement: Supplementary file 5 [file 779TableS5.xlsx]

## Sheet: Sheet1
Table S5. Selected loci for targeted bisulfite sequencing
GeneID	Description	Exon	Scaffold	Exon start	Exon end	No. CpGs	Exon methylationa
HaOG201543	BMORI:zinc finger protein 16-like	3	scaffold_0	4748615	4748825	3	1
HaOG201543	BMORI:zinc finger protein 16-like	5	scaffold_0	4747751	4747835	1	0.25
HaOG201543	BMORI:zinc finger protein 16-like	4	scaffold_0	4748002	4748137	6	0.166667
HaOG202339	BMORI:RNA-directed DNA polymerase from mobile element jockey-like	2	scaffold_109	666620	668108	69	0.0494505
HaOG202350	BMORI:phosphoribosyl pyrophosphate synthetase	1	scaffold_11	222975	223932	40	0.1625
HaOG203600	BMORI:NADH dehydrogenase (ubiquinone) complex I assembly factor 6-like	3	scaffold_135	496754	496917	2	0.5
HaOG203600	BMORI:NADH dehydrogenase (ubiquinone) complex I assembly factor 6-like	4	scaffold_135	497233	497413	2	0.5
HaOG204139	BMORI:cyclic AMP response element-binding protein A-like	1	scaffold_148	36619	39238	5	0.0205479
HaOG206659	BMORI:elongation of very long chain fatty acids protein 2-like	1	scaffold_21	1318252	1318709	4	0.0555556
HaOG206745	BMORI:succinyl-CoA:3-ketoacid coenzyme A transferase 1	4	scaffold_211	282305	282446	3	1
HaOG206745	BMORI:succinyl-CoA:3-ketoacid coenzyme A transferase 1	5	scaffold_211	282559	282974	3	0.833333
HaOG206745	BMORI:succinyl-CoA:3-ketoacid coenzyme A transferase 1	6	scaffold_211	283054	283210	2	0.5
HaOG206745	BMORI:succinyl-CoA:3-ketoacid coenzyme A transferase 1	7	scaffold_211	283298	283420	3	0.166667
HaOG206723	BMORI:phosphoribosylformylglycinamidine synthase-like	3	scaffold_211	76599	76913	6	0.583333
HaOG206723	BMORI:phosphoribosylformylglycinamidine synthase-like	6	scaffold_211	77798	77900	8	0.25
HaOG206723	BMORI:phosphoribosylformylglycinamidine synthase-like	23	scaffold_211	83295	83531	18	0.0555556
HaOG207620	BMORI:dynein light chain roadblock-type 2 isoform X1	2	scaffold_240	20370	20471	3	0.333333
HaOG208245	BMORI:probable NADH dehydrogenase [ubiquinone] 1 alpha subcomplex subunit 12-like	1	scaffold_267	242704	242854	3	0.0833333
HaOG208751	BMORI:3-hydroxyacyl-CoA dehydrogenase	2	scaffold_285	236119	236392	5	0.875
HaOG212457	BMORI:phosphatidylinositol 4 5-bisphosphate 3-kinase catalytic subunit delta isoform-like	2	scaffold_46	414369	414601	10	0.9
HaOG212852	DMELA:Q9V6L0 Probable lysine-specific demethylase 4B BMORI:KDM4	1	scaffold_480	6810	9513	66	0.506494
HaOG215659	BMORI:acyl-CoA Delta(11) desaturase	2	scaffold_76	566924	567055	5	0.1
HaOG215955	DMELA:A8DYP4 CG2765 isoform C	2	scaffold_8	1783849	1784471	34	0.0833333
HaOG215955	DMELA:A8DYP4 CG2765 isoform C	1	scaffold_8	1786038	1786250	15	0.03125
HaOG216422	BMORI:phosphorylated CTD-interacting factor 1-like	1	scaffold_86	1009412	1010069	5	0.0227273
aexon methylation according to methylome data
