# Supplementary material for: Genome-Wide Characterization of DNA Methylation in an Invasive Lepidopteran Pest, the Cotton Bollworm Helicoverpa armigera
Source: G3 (Bethesda). 2018 Jan 2;8(3):779–87. doi: 10.1534/g3.117.1112 (PMC5844299; doi:10.1534/g3.117.1112)
Supplement: Supplementary file 6 [file 779TableS6.xlsx]

## Sheet: cpg_raw
chrom	pos	strand	meth_count	total_count	pvalue	FDR	perc_meth
scaffold_18	2195542	+	0	729	0.000549707	0.046871	0
scaffold_167	62852	-	0	729	0.000549707	0.046871	0
scaffold_20	2110005	+	0	730	0.000549754	0.0468747	0
scaffold_71	181817	+	0	731	0.0005499	0.0468858	0
scaffold_101	573465	+	0	731	0.0005499	0.0468858	0
scaffold_281	250472	+	0	731	0.0005499	0.0468858	0
scaffold_381	150095	+	0	731	0.0005499	0.0468858	0
scaffold_465	130952	+	0	731	0.0005499	0.0468858	0
scaffold_17	258719	-	0	732	0.000550144	0.0469055	0
scaffold_305	223797	+	0	732	0.000550144	0.0469055	0
scaffold_319	141428	-	0	732	0.000550144	0.0469055	0
scaffold_413	276744	+	0	732	0.000550144	0.0469055	0
scaffold_85	353393	-	0	733	0.000550488	0.0469339	0
scaffold_93	729671	-	0	733	0.000550488	0.0469339	0
scaffold_365	254	+	0	733	0.000550488	0.0469339	0
scaffold_33	1396983	+	0	735	0.000551473	0.0469582	0
scaffold_459	99386	+	0	735	0.000551473	0.0469582	0
scaffold_8	2479897	+	0	736	0.000552116	0.0470126	0
scaffold_44	659392	-	0	737	0.000552859	0.0470748	0
scaffold_585	75066	-	0	737	0.000552859	0.0470748	0
scaffold_76	245	+	0	738	0.000553703	0.0471458	0
scaffold_365	298	-	0	738	0.000553703	0.0471458	0
scaffold_63	787865	+	0	739	0.000554648	0.0472252	0
scaffold_259	314053	+	0	739	0.000554648	0.0472252	0
scaffold_229	354046	+	0	740	0.000555695	0.0473116	0
scaffold_450	118000	-	0	740	0.000555695	0.0473116	0
scaffold_0	157098	-	0	741	0.000556845	0.0474069	0
scaffold_8	1153337	-	0	741	0.000556845	0.0474069	0
scaffold_229	354024	+	0	741	0.000556845	0.0474069	0
scaffold_240	242503	-	0	741	0.000556845	0.0474069	0
scaffold_346	211696	-	0	741	0.000556845	0.0474069	0
scaffold_223	1734	+	0	742	0.000558097	0.047513	0
scaffold_709	2354	-	0	742	0.000558097	0.047513	0
scaffold_173	390600	-	0	743	0.000559452	0.047628	0
scaffold_428	149679	+	0	744	0.00056091	0.0477508	0
scaffold_686	49368	-	0	744	0.00056091	0.0477508	0
scaffold_93	728937	+	0	745	0.000562473	0.0478822	0
scaffold_156	454816	+	0	745	0.000562473	0.0478822	0
scaffold_191	217676	+	0	746	0.00056414	0.0478944	0
scaffold_741	288	-	0	746	0.00056414	0.0478944	0
scaffold_14	2436529	-	0	747	0.000565912	0.0480348	0
scaffold_42	281347	+	0	747	0.000565912	0.0480348	0
scaffold_111	117057	-	0	747	0.000565912	0.0480348	0
scaffold_161	507058	+	0	747	0.000565912	0.0480348	0
scaffold_223	1448	-	0	747	0.000565912	0.0480348	0
scaffold_41	6960	+	0	748	0.00056779	0.0481905	0
scaffold_2	1203961	+	0	749	0.000569774	0.0483348	0
scaffold_241	131363	+	0	750	0.000571865	0.0485104	0
scaffold_480	116781	-	0	750	0.000571865	0.0485104	0
scaffold_12	2207362	+	0	751	0.000574063	0.0486957	0
scaffold_17	499378	+	0	751	0.000574063	0.0486957	0
scaffold_28	1861219	-	0	751	0.000574063	0.0486957	0
scaffold_560	71059	+	0	751	0.000574063	0.0486957	0
scaffold_123	447677	+	0	752	0.000576368	0.0488813	0
scaffold_242	20911	+	0	752	0.000576368	0.0488813	0
scaffold_104	382970	+	0	753	0.000578782	0.0490852	0
scaffold_26	626132	+	0	754	0.000581306	0.0492983	0
scaffold_84	817334	-	0	754	0.000581306	0.0492983	0
scaffold_1	3507002	-	0	756	0.000586681	0.0497504	0
scaffold_518	30649	+	0	756	0.000586681	0.0497504	0
scaffold_641	8453	+	0	756	0.000586681	0.0497504	0
scaffold_3	1469301	-	0	764	0.000376056	0.0332448	0
scaffold_20	2211520	+	0	764	0.000376056	0.0332448	0
scaffold_88	1038	-	0	764	0.000376056	0.0332448	0
scaffold_14	2436542	-	0	765	0.000376118	0.0332496	0
scaffold_33	1397995	+	0	765	0.000376118	0.0332496	0
scaffold_754	16401	-	0	765	0.000376118	0.0332496	0
scaffold_40	1518809	+	0	767	0.000376445	0.0332782	0
scaffold_190	309422	+	0	768	0.000376711	0.0333015	0
scaffold_49	773336	+	0	771	0.000377921	0.0334048	0
scaffold_59	50930	-	0	771	0.000377921	0.0334048	0
scaffold_603	51560	-	0	771	0.000377921	0.0334048	0
scaffold_603	51741	-	0	772	0.000378463	0.0334523	0
scaffold_27	537322	-	0	773	0.000379075	0.0335047	0
scaffold_53	572897	-	0	773	0.000379075	0.0335047	0
scaffold_156	454709	-	0	773	0.000379075	0.0335047	0
scaffold_434	52830	-	0	773	0.000379075	0.0335047	0
scaffold_578	79393	+	0	773	0.000379075	0.0335047	0
scaffold_94	323734	+	0	775	0.000380508	0.0336295	0
scaffold_173	482832	-	0	775	0.000380508	0.0336295	0
scaffold_246	340134	+	0	775	0.000380508	0.0336295	0
scaffold_480	116772	-	0	775	0.000380508	0.0336295	0
scaffold_510	43222	+	0	775	0.000380508	0.0336295	0
scaffold_511	43618	-	0	775	0.000380508	0.0336295	0
scaffold_8	1153236	+	0	776	0.00038133	0.0337005	0
scaffold_135	41718	+	0	776	0.00038133	0.0337005	0
scaffold_176	116676	-	0	776	0.00038133	0.0337005	0
scaffold_222	439497	+	0	776	0.00038133	0.0337005	0
scaffold_23	364769	-	0	777	0.000382224	0.0337774	0
scaffold_84	816870	+	0	777	0.000382224	0.0337774	0
scaffold_518	26513	+	0	777	0.000382224	0.0337774	0
scaffold_223	1736	+	0	778	0.000383188	0.033862	0
scaffold_450	118024	-	0	778	0.000383188	0.033862	0
scaffold_567	79028	-	0	779	0.000384225	0.033953	0
scaffold_123	447568	+	0	781	0.000386513	0.0341536	0
scaffold_723	158	+	0	782	0.000387767	0.0342635	0
scaffold_26	626576	+	0	783	0.000389093	0.0343801	0
scaffold_63	42670	+	0	783	0.000389093	0.0343801	0
scaffold_555	3340	+	0	784	0.000390493	0.0345033	0
scaffold_4	1125579	-	0	785	0.000391967	0.0346262	0
scaffold_523	55907	+	0	785	0.000391967	0.0346262	0
scaffold_63	42676	+	0	786	0.000393515	0.0347615	0
scaffold_523	149289	-	0	787	0.000395138	0.0348997	0
scaffold_244	196555	-	0	788	0.000396836	0.0350238	0
scaffold_729	28600	-	0	788	0.000396836	0.0350238	0
scaffold_368	7002	+	0	790	0.00040046	0.0352467	0
scaffold_21	246975	+	0	792	0.000404389	0.0355387	0
scaffold_53	1248986	-	0	792	0.000404389	0.0355387	0
scaffold_53	1248990	-	0	792	0.000404389	0.0355387	0
scaffold_81	93935	-	0	793	0.00040647	0.0357197	0
scaffold_301	153274	-	0	793	0.00040647	0.0357197	0
scaffold_518	67657	+	0	793	0.00040647	0.0357197	0
scaffold_26	628653	+	0	794	0.000408629	0.0359074	0
scaffold_125	7955	+	0	794	0.000408629	0.0359074	0
scaffold_90	954267	-	0	795	0.000410866	0.0361007	0
scaffold_165	485930	+	0	797	0.000415578	0.0365061	0
scaffold_44	115	-	0	798	0.000257349	0.0243327	0
scaffold_85	145854	-	0	798	0.000257349	0.0243327	0
scaffold_371	176365	+	0	798	0.000257349	0.0243327	0
scaffold_0	3602888	+	0	799	0.000257366	0.024334	0
scaffold_567	79024	+	0	799	0.000257366	0.024334	0
scaffold_26	625375	+	0	801	0.000257541	0.0243499	0
scaffold_39	1672134	+	0	801	0.000257541	0.0243499	0
scaffold_365	362	+	0	801	0.000257541	0.0243499	0
scaffold_4	267969	+	0	802	0.000257699	0.0243643	0
scaffold_30	1821645	+	0	804	0.000258156	0.0244018	0
scaffold_1	3507251	-	0	806	0.000258802	0.0244617	0
scaffold_117	17486	+	0	806	0.000258802	0.0244617	0
scaffold_175	490674	+	0	806	0.000258802	0.0244617	0
scaffold_677	1459	+	0	806	0.000258802	0.0244617	0
scaffold_93	499752	-	0	807	0.000259198	0.0244985	0
scaffold_523	103876	-	0	807	0.000259198	0.0244985	0
scaffold_39	1513987	+	0	808	0.000259641	0.0245396	0
scaffold_53	1248976	-	0	808	0.000259641	0.0245396	0
scaffold_481	110953	+	0	808	0.000259641	0.0245396	0
scaffold_560	48613	-	0	808	0.000259641	0.0245396	0
scaffold_39	1672333	+	0	809	0.000260133	0.0245856	0
scaffold_563	16127	+	0	809	0.000260133	0.0245856	0
scaffold_265	318323	-	0	810	0.000260673	0.024636	0
scaffold_83	1048355	-	0	811	0.000261262	0.0246537	0
scaffold_41	300085	-	0	812	0.0002619	0.0247134	0
scaffold_585	75885	+	0	813	0.000262587	0.0247691	0
scaffold_6	929078	+	0	814	0.000263324	0.0247691	0
scaffold_22	2184636	+	0	815	0.000264111	0.0247691	0
scaffold_4	1125572	-	0	816	0.000264948	0.0247957	0
scaffold_72	392233	+	0	816	0.000264948	0.0247957	0
scaffold_167	507731	-	0	817	0.000265835	0.0248782	0
scaffold_222	439509	-	0	817	0.000265835	0.0248782	0
scaffold_304	63232	+	0	817	0.000265835	0.0248782	0
scaffold_135	134703	+	0	818	0.000266773	0.0249629	0
scaffold_30	15823	-	0	819	0.000267761	0.0250549	0
scaffold_241	79826	-	0	819	0.000267761	0.0250549	0
scaffold_254	39622	+	0	819	0.000267761	0.0250549	0
scaffold_17	111592	+	0	820	0.000268801	0.0251499	0
scaffold_59	50889	-	0	820	0.000268801	0.0251499	0
scaffold_129	495719	+	0	820	0.000268801	0.0251499	0
scaffold_296	182609	+	0	821	0.000269893	0.0251766	0
scaffold_105	795946	-	0	822	0.000271036	0.0252655	0
scaffold_510	2241	+	0	823	0.000272231	0.0253672	0
scaffold_270	73451	-	0	824	0.000273479	0.0254816	0
scaffold_26	626178	+	0	826	0.000276133	0.0257275	0
scaffold_128	133598	-	0	828	0.000279002	0.0259908	0
scaffold_413	218853	-	0	832	0.000285391	0.0265767	0
scaffold_365	24091	-	0	833	0.000176177	0.0171531	0
scaffold_523	151380	+	0	833	0.000176177	0.0171531	0
scaffold_3	1103255	-	0	834	0.000176204	0.0171556	0
scaffold_22	1993304	+	0	834	0.000176204	0.0171556	0
scaffold_65	592967	-	0	837	0.00017648	0.0171819	0
scaffold_265	318397	-	0	837	0.00017648	0.0171819	0
scaffold_274	216627	+	0	837	0.00017648	0.0171819	0
scaffold_390	49508	-	0	837	0.00017648	0.0171819	0
scaffold_0	5475072	+	0	838	0.000176637	0.0171967	0
scaffold_65	592980	-	0	838	0.000176637	0.0171967	0
scaffold_99	104125	+	0	838	0.000176637	0.0171967	0
scaffold_206	384092	+	0	838	0.000176637	0.0171967	0
scaffold_95	937388	-	0	840	0.000177049	0.0172364	0
scaffold_103	778996	-	0	840	0.000177049	0.0172364	0
scaffold_39	1513991	+	0	841	0.000177304	0.0172609	0
scaffold_44	658833	+	0	841	0.000177304	0.0172609	0
scaffold_772	8872	-	0	841	0.000177304	0.0172609	0
scaffold_304	63728	+	0	842	0.000177592	0.0172763	0
scaffold_518	27211	+	0	843	0.000177914	0.0173071	0
scaffold_560	71020	-	0	843	0.000177914	0.0173071	0
scaffold_262	23416	-	0	846	0.000179079	0.0173929	0
scaffold_1	3370664	-	0	847	0.000179535	0.0174359	0
scaffold_36	943168	-	0	847	0.000179535	0.0174359	0
scaffold_102	688119	-	0	849	0.00018055	0.0175327	0
scaffold_225	7006	+	0	849	0.00018055	0.0175327	0
scaffold_686	49719	+	0	850	0.000181109	0.017586	0
scaffold_682	3474	-	0	851	0.000181702	0.0176434	0
scaffold_1	3370655	-	0	854	0.000183693	0.0178323	0
scaffold_5	2480801	+	0	854	0.000183693	0.0178323	0
scaffold_37	1330481	+	0	854	0.000183693	0.0178323	0
scaffold_42	1540845	+	0	854	0.000183693	0.0178323	0
scaffold_356	81302	-	0	854	0.000183693	0.0178323	0
scaffold_84	817451	+	0	856	0.000185197	0.0179725	0
scaffold_216	407452	-	0	856	0.000185197	0.0179725	0
scaffold_86	751845	+	0	857	0.000186003	0.0180501	0
scaffold_149	620309	+	0	859	0.000187723	0.0182164	0
scaffold_222	9471	+	0	859	0.000187723	0.0182164	0
scaffold_206	384114	+	0	862	0.000190579	0.0184926	0
scaffold_65	415088	+	0	863	0.000191605	0.0185808	0
scaffold_345	201220	-	0	863	0.000191605	0.0185808	0
scaffold_99	362876	-	0	865	0.000193771	0.0187887	0
scaffold_429	144495	-	0	866	0.000194911	0.0188985	0
scaffold_665	3781	-	0	866	0.000194911	0.0188985	0
scaffold_8	2748754	+	0	871	0.000120808	0.0121576	0
scaffold_126	633117	-	0	874	0.000121167	0.0121839	0
scaffold_518	31264	-	0	874	0.000121167	0.0121839	0
scaffold_217	164375	-	0	876	0.000121519	0.012219	0
scaffold_25	852320	-	0	879	0.000122218	0.0122887	0
scaffold_30	59413	-	0	879	0.000122218	0.0122887	0
scaffold_225	6952	-	0	879	0.000122218	0.0122887	0
scaffold_187	450	-	0	880	0.000122497	0.0123167	0
scaffold_8	1153256	-	0	881	0.0001228	0.0123469	0
scaffold_26	2031209	-	0	882	0.000123126	0.012378	0
scaffold_567	79021	-	0	882	0.000123126	0.012378	0
scaffold_854	8976	+	0	883	0.000123476	0.012413	0
scaffold_23	365039	+	0	884	0.000123849	0.0124502	0
scaffold_819	18445	-	0	884	0.000123849	0.0124502	0
scaffold_2	2775719	-	0	886	0.000124668	0.0125318	0
scaffold_43	1262617	-	0	888	0.000125583	0.0126171	0
scaffold_54	704430	+	0	889	0.000126077	0.0126275	0
scaffold_187	505767	-	0	889	0.000126077	0.0126275	0
scaffold_33	401869	-	0	890	0.000126596	0.0126792	0
scaffold_27	537291	-	0	893	0.000128301	0.0128492	0
scaffold_30	59416	-	0	894	0.000128919	0.0129064	0
scaffold_11	1977253	+	0	895	0.000129564	0.0129694	0
scaffold_42	725824	+	0	896	0.000130233	0.0130355	0
scaffold_397	26773	-	0	896	0.000130233	0.0130355	0
scaffold_0	3576088	+	0	897	0.000130929	0.0130805	0
scaffold_730	2931	-	0	899	0.000132397	0.0132174	0
scaffold_39	1673137	-	0	900	0.000133171	0.013294	0
scaffold_51	1290286	+	0	900	0.000133171	0.013294	0
scaffold_518	38226	-	0	900	0.000133171	0.013294	0
scaffold_644	149	-	0	901	0.000133971	0.0133736	0
scaffold_33	1529836	-	0	902	8.26395e-05	0.0089328	0
scaffold_365	33260	+	0	902	8.26395e-05	0.0089328	0
scaffold_377	26180	+	0	902	8.26395e-05	0.0089328	0
scaffold_95	316594	+	0	903	8.26533e-05	0.00893416	0
scaffold_138	95681	+	0	905	8.27266e-05	0.00894201	0
scaffold_49	1341555	+	0	906	8.27862e-05	0.00894818	0
scaffold_86	752774	+	0	906	8.27862e-05	0.00894818	0
scaffold_518	29550	-	0	906	8.27862e-05	0.00894818	0
scaffold_322	267340	-	0	907	8.28612e-05	0.00895616	0
scaffold_6	908573	+	0	908	8.29516e-05	0.0089658	0
scaffold_4	3122941	-	0	909	8.30576e-05	0.00897049	0
scaffold_21	246946	+	0	909	8.30576e-05	0.00897049	0
scaffold_534	120117	+	0	911	8.33166e-05	0.00898853	0
scaffold_4	2404624	+	0	913	8.36387e-05	0.00902294	0
scaffold_138	474308	-	0	913	8.36387e-05	0.00902294	0
scaffold_322	267333	-	0	913	8.36387e-05	0.00902294	0
scaffold_113	535226	+	0	914	8.38236e-05	0.00904283	0
scaffold_365	24146	-	0	923	8.62206e-05	0.00929794	0
scaffold_24	981534	+	0	924	8.65701e-05	0.0093355	0
scaffold_518	13660	-	0	924	8.65701e-05	0.0093355	0
scaffold_22	1993456	-	0	925	8.69367e-05	0.00937468	0
scaffold_62	236650	-	0	925	8.69367e-05	0.00937468	0
scaffold_222	51733	+	0	926	8.73204e-05	0.00940849	0
scaffold_188	443515	-	0	928	8.81398e-05	0.00946456	0
scaffold_84	817864	+	0	937	5.66257e-05	0.00632899	0
scaffold_95	316547	+	0	940	5.67031e-05	0.00633754	0
scaffold_22	1925310	-	0	941	5.675e-05	0.00634195	0
scaffold_133	80291	+	0	941	5.675e-05	0.00634195	0
scaffold_152	160914	-	0	942	5.68075e-05	0.00634832	0
scaffold_1	3507318	-	0	943	5.68757e-05	0.0063559	0
scaffold_86	751869	+	0	946	5.71449e-05	0.0063829	0
scaffold_138	639661	-	0	948	5.73788e-05	0.00640016	0
scaffold_588	69132	+	0	948	5.73788e-05	0.00640016	0
scaffold_523	149268	-	0	951	5.78125e-05	0.00644594	0
scaffold_44	659101	+	0	952	5.79794e-05	0.0064645	0
scaffold_7	2399789	+	0	955	5.8548e-05	0.00652705	0
scaffold_355	161576	+	0	957	5.89844e-05	0.0065756	0
scaffold_138	95866	-	0	959	5.94675e-05	0.00660256	0
scaffold_1	3507306	-	0	964	6.0883e-05	0.00675748	0
scaffold_8	2175056	-	0	967	6.18784e-05	0.00686049	0
scaffold_44	658834	-	0	969	6.26044e-05	0.00693773	0
scaffold_441	125067	-	0	969	6.26044e-05	0.00693773	0
scaffold_58	400096	+	0	979	3.90684e-05	0.00449559	0
scaffold_12	1741672	-	0	980	3.91345e-05	0.00450312	0
scaffold_0	3572908	+	0	981	3.9208e-05	0.00451151	0
scaffold_149	462854	+	0	981	3.9208e-05	0.00451151	0
scaffold_819	16805	-	0	985	3.95779e-05	0.00455302	0
scaffold_191	503790	-	0	986	3.96895e-05	0.00456575	0
scaffold_240	242529	+	0	986	3.96895e-05	0.00456575	0
scaffold_538	806	-	0	987	3.98089e-05	0.00457748	0
scaffold_319	106546	+	0	988	3.99361e-05	0.00459203	0
scaffold_223	80776	+	0	989	4.00711e-05	0.00460745	0
scaffold_66	936090	+	0	991	4.0365e-05	0.00464113	0
scaffold_262	14097	-	0	992	4.05239e-05	0.00465937	0
scaffold_178	51292	+	0	993	4.06909e-05	0.00467846	0
scaffold_150	442479	-	0	994	4.0866e-05	0.00469825	0
scaffold_337	173723	+	0	994	4.0866e-05	0.00469825	0
scaffold_216	408039	-	0	995	4.10493e-05	0.00471925	0
scaffold_238	225887	-	0	997	4.14407e-05	0.00476402	0
scaffold_334	2327	+	0	997	4.14407e-05	0.00476402	0
scaffold_274	216574	-	0	998	4.16489e-05	0.00478791	0
scaffold_8	1840260	+	0	1001	4.23242e-05	0.00485926	0
scaffold_52	1236260	+	0	1001	4.23242e-05	0.00485926	0
scaffold_234	34221	-	0	1001	4.23242e-05	0.00485926	0
scaffold_428	150553	+	0	1001	4.23242e-05	0.00485926	0
scaffold_585	75366	+	0	1002	4.25665e-05	0.00488688	0
scaffold_148	572495	-	0	1003	4.28174e-05	0.00491561	0
scaffold_8	1840291	-	0	1007	2.66111e-05	0.00313778	0
scaffold_133	124707	-	0	1011	2.66933e-05	0.00314514	0
scaffold_22	1925945	+	0	1013	2.67646e-05	0.0031535	0
scaffold_843	17672	-	0	1016	2.69102e-05	0.00317054	0
scaffold_518	28676	+	0	1018	2.70332e-05	0.00318488	0
scaffold_187	1131	-	0	1020	2.71773e-05	0.0032018	0
scaffold_518	29560	-	0	1031	2.83588e-05	0.00332959	0
scaffold_7	662809	-	0	1032	2.84999e-05	0.00334521	0
scaffold_57	1242955	-	0	1034	2.87996e-05	0.00338008	0
scaffold_57	86862	+	0	1035	2.89582e-05	0.00339773	0
scaffold_686	50183	-	0	1036	2.91228e-05	0.00341602	0
scaffold_3	396740	-	0	1038	2.947e-05	0.0034566	0
scaffold_54	704602	-	0	1039	1.82379e-05	0.00221814	0
scaffold_187	271	-	0	1040	1.82387e-05	0.00221822	0
scaffold_547	89723	-	0	1041	1.82429e-05	0.00221872	0
scaffold_91	794087	-	0	1044	1.82761e-05	0.00222268	0
scaffold_730	434	-	0	1046	1.83155e-05	0.00222742	0
scaffold_730	431	-	0	1047	1.83405e-05	0.00223043	0
scaffold_138	96093	-	0	1048	1.83689e-05	0.00223384	0
scaffold_120	558151	-	0	1052	1.85184e-05	0.00225186	0
scaffold_173	357918	+	0	1056	1.87257e-05	0.00227685	0
scaffold_365	24225	-	0	1057	1.87868e-05	0.00228425	0
scaffold_17	499353	-	0	1058	1.88516e-05	0.00229207	0
scaffold_586	43478	-	0	1059	1.89202e-05	0.00229968	0
scaffold_102	897145	+	0	1060	1.89925e-05	0.00230739	0
scaffold_179	64432	-	0	1063	1.92326e-05	0.00233646	0
scaffold_10	1749546	-	0	1065	1.94122e-05	0.00235811	0
scaffold_284	104017	+	0	1070	1.99308e-05	0.00241807	0
scaffold_500	50254	+	0	1070	1.99308e-05	0.00241807	0
scaffold_518	46152	-	0	1071	2.00467e-05	0.00243201	0
scaffold_262	23428	-	0	1075	1.25091e-05	0.00158038	0
scaffold_282	254956	-	0	1076	1.25135e-05	0.00158092	0
scaffold_138	96116	+	0	1078	1.25293e-05	0.0015829	0
scaffold_600	76937	-	0	1080	1.25546e-05	0.00158609	0
scaffold_109	666966	-	0	1081	1.25709e-05	0.00158813	0
scaffold_74	88976	+	0	1086	1.26887e-05	0.00158813	0
scaffold_557	38387	+	0	1092	1.29125e-05	0.00160465	0
scaffold_33	302816	-	0	1094	1.30076e-05	0.00161214	0
scaffold_562	10220	+	0	1094	1.30076e-05	0.00161214	0
scaffold_23	1964571	+	0	1095	1.3059e-05	0.00161849	0
scaffold_155	209490	-	0	1104	1.36438e-05	0.00168905	0
scaffold_7	662773	+	0	1105	1.37226e-05	0.00169869	0
scaffold_222	52653	+	0	1111	8.58574e-06	0.00110731	0
scaffold_2	3213962	+	0	1112	8.59141e-06	0.00110803	0
scaffold_682	3091	-	0	1116	8.63051e-06	0.00111307	0
scaffold_807	249	-	0	1120	8.69633e-06	0.00112147	0
scaffold_225	6924	-	0	1142	5.88502e-06	0.00077417	0
scaffold_234	34220	+	0	1144	5.88649e-06	0.000774356	0
scaffold_82	686990	+	0	1147	5.89703e-06	0.000775729	0
scaffold_129	702298	-	0	1147	5.89703e-06	0.000775729	0
scaffold_82	873330	+	0	1151	5.92692e-06	0.000778936	0
scaffold_26	628098	+	0	1167	6.23599e-06	0.000819253	0
scaffold_28	214965	-	0	1167	6.23599e-06	0.000819253	0
scaffold_22	1931817	+	0	1168	6.26587e-06	0.000823126	0
scaffold_462	127134	+	0	1169	6.29705e-06	0.000826195	0
scaffold_179	71501	-	0	1176	6.55262e-06	0.000854335	0
scaffold_148	572374	-	0	1178	4.03851e-06	0.000551617	0
scaffold_429	142187	-	0	1185	4.06452e-06	0.000555159	0
scaffold_10	1466478	+	0	1190	4.1068e-06	0.000560886	0
scaffold_33	1529746	+	0	1202	4.29315e-06	0.000585806	0
scaffold_176	113713	+	0	1202	4.29315e-06	0.000585806	0
scaffold_22	1926536	+	0	1213	2.77196e-06	0.000386228	0
scaffold_549	118228	-	0	1218	2.78387e-06	0.000387873	0
scaffold_730	794	-	0	1225	2.82339e-06	0.000390739	0
scaffold_97	879989	+	0	1227	2.83973e-06	0.000392991	0
scaffold_872	10229	+	0	1229	2.85835e-06	0.000395554	0
scaffold_39	1673219	-	0	1240	3.00343e-06	0.000414406	0
scaffold_210	53993	+	0	1240	3.00343e-06	0.000414406	0
scaffold_523	103634	+	0	1241	3.02033e-06	0.000416726	0
scaffold_55	489433	-	0	1252	1.90992e-06	0.000270341	0
scaffold_389	114396	+	0	1276	2.08182e-06	0.000292809	0
scaffold_138	95716	-	0	1290	1.31904e-06	0.000190468	0
scaffold_262	23462	+	0	1292	1.32485e-06	0.000191296	0
scaffold_518	31494	+	0	1297	1.34406e-06	0.000194041	0
scaffold_518	30112	-	0	1312	1.44413e-06	0.000207836	0
scaffold_304	63662	-	0	1331	9.21905e-07	0.000139268	0
scaffold_211	290417	-	0	1350	6.15529e-07	9.439e-05	0
scaffold_73	969313	+	0	1358	6.21092e-07	9.52399e-05	0
scaffold_589	39670	-	0	1363	6.28566e-07	9.63708e-05	0
scaffold_39	1377203	+	0	1371	6.47243e-07	9.9034e-05	0
scaffold_85	35772	+	0	1373	6.53255e-07	9.99e-05	0
scaffold_149	464169	-	0	1383	4.2255e-07	6.62159e-05	0
scaffold_518	32068	-	0	1421	2.907e-07	4.62555e-05	0
scaffold_84	817544	-	0	1424	2.91681e-07	4.64019e-05	0
scaffold_13	2673616	+	0	1430	2.95211e-07	4.6962e-05	0
scaffold_762	18715	-	0	1437	3.02073e-07	4.7995e-05	0
scaffold_588	5167	+	0	1447	3.17319e-07	5.03642e-05	0
scaffold_184	287042	+	0	1474	2.09926e-07	3.37695e-05	0
scaffold_588	1479	+	0	1489	1.37096e-07	2.26753e-05	0
scaffold_555	55183	+	0	1495	1.3819e-07	2.28556e-05	0
scaffold_347	3472	-	0	1622	3.05062e-08	5.38609e-06	0
scaffold_44	658838	+	0	1659	2.09791e-08	3.74509e-06	0
scaffold_128	133580	-	0	1696	1.44506e-08	2.62353e-06	0
scaffold_222	53096	+	0	1732	9.95469e-09	1.85997e-06	0
scaffold_2	1203766	+	0	1788	7.40515e-09	1.40394e-06	0
scaffold_818	14663	+	0	1791	7.54089e-09	1.42883e-06	0
scaffold_184	288871	-	0	1845	3.31905e-09	6.43506e-07	0
scaffold_332	76265	+	0	3057	4.5827e-15	1.32087e-12	0
scaffold_51	538766	-	0	5009	2.74878e-24	1.22765e-21	0
scaffold_1	2803221	+	1	960	0.000522279	0.0449273	0.104167
scaffold_24	786580	-	1	961	0.000522353	0.0449334	0.104058
scaffold_47	1178625	-	1	962	0.0005225	0.0449455	0.10395
scaffold_206	346281	-	1	962	0.0005225	0.0449455	0.10395
scaffold_206	346314	-	1	963	0.00052272	0.0449642	0.103842
scaffold_27	836414	-	1	965	0.000523382	0.0450136	0.103627
scaffold_95	619655	-	1	965	0.000523382	0.0450136	0.103627
scaffold_534	120508	+	1	967	0.00052434	0.0450914	0.103413
scaffold_9	282891	+	1	968	0.00052493	0.0451408	0.103306
scaffold_71	1142205	-	1	968	0.00052493	0.0451408	0.103306
scaffold_27	1672087	-	1	971	0.000527149	0.0453292	0.102987
scaffold_727	8243	+	1	971	0.000527149	0.0453292	0.102987
scaffold_807	235	+	1	972	0.000528039	0.045405	0.102881
scaffold_82	687000	+	1	973	0.000529005	0.0454867	0.102775
scaffold_126	523706	+	1	973	0.000529005	0.0454867	0.102775
scaffold_707	373	-	1	973	0.000529005	0.0454867	0.102775
scaffold_102	687985	+	1	974	0.000530047	0.0455751	0.102669
scaffold_518	28664	-	1	974	0.000530047	0.0455751	0.102669
scaffold_588	5026	-	1	974	0.000530047	0.0455751	0.102669
scaffold_19	436574	-	1	975	0.000531164	0.0455912	0.102564
scaffold_603	51577	+	1	975	0.000531164	0.0455912	0.102564
scaffold_6	79832	-	1	976	0.000532358	0.0455912	0.102459
scaffold_83	144298	-	1	976	0.000532358	0.0455912	0.102459
scaffold_27	1365802	+	1	978	0.000534977	0.0456621	0.102249
scaffold_557	38354	+	1	978	0.000534977	0.0456621	0.102249
scaffold_39	814052	+	1	979	0.000536402	0.0457824	0.102145
scaffold_381	82244	-	1	980	0.000537905	0.0458838	0.102041
scaffold_24	1816267	-	1	981	0.000539485	0.0460176	0.101937
scaffold_430	25827	+	1	981	0.000539485	0.0460176	0.101937
scaffold_24	1816291	-	1	982	0.000541144	0.0461569	0.101833
scaffold_399	49721	+	1	982	0.000541144	0.0461569	0.101833
scaffold_6	2812175	+	1	985	0.000546594	0.0466151	0.101523
scaffold_222	52465	-	1	985	0.000546594	0.0466151	0.101523
scaffold_807	86	-	1	985	0.000546594	0.0466151	0.101523
scaffold_176	113423	+	1	986	0.000548569	0.046775	0.10142
scaffold_184	285324	-	1	988	0.00055276	0.0470669	0.101215
scaffold_64	818802	+	1	989	0.000554976	0.0472526	0.101112
scaffold_71	551316	+	1	991	0.000559652	0.0476443	0.100908
scaffold_123	82105	-	1	991	0.000559652	0.0476443	0.100908
scaffold_187	601	-	1	991	0.000559652	0.0476443	0.100908
scaffold_87	483045	-	1	992	0.000562113	0.0478521	0.100806
scaffold_26	628080	+	1	993	0.000564656	0.0479295	0.100705
scaffold_86	752873	-	1	994	0.000567282	0.0481476	0.100604
scaffold_234	32887	-	1	994	0.000567282	0.0481476	0.100604
scaffold_14	1801136	+	1	995	0.000365773	0.0324129	0.100503
scaffold_411	158535	+	1	996	0.000365804	0.0324153	0.100402
scaffold_727	8181	-	1	996	0.000365804	0.0324153	0.100402
scaffold_4	1705561	+	1	997	0.000365887	0.0324222	0.100301
scaffold_176	113435	+	1	997	0.000365887	0.0324222	0.100301
scaffold_297	210205	-	1	998	0.000366022	0.032434	0.1002
scaffold_99	517299	+	1	999	0.000366208	0.0324501	0.1001
scaffold_304	147700	-	1	999	0.000366208	0.0324501	0.1001
scaffold_518	31022	+	1	1000	0.000366448	0.0324711	0.1
scaffold_252	165011	-	1	1001	0.000366739	0.0324964	0.0999001
scaffold_14	1659448	-	1	1004	0.00036793	0.0326011	0.0996016
scaffold_72	392207	-	1	1004	0.00036793	0.0326011	0.0996016
scaffold_22	1993444	+	1	1005	0.000368433	0.0326453	0.0995025
scaffold_241	79828	+	1	1006	0.000368989	0.0326942	0.0994036
scaffold_163	504844	-	1	1008	0.000370262	0.032762	0.0992063
scaffold_14	282184	-	1	1010	0.000371751	0.0328929	0.0990099
scaffold_27	359320	+	1	1010	0.000371751	0.0328929	0.0990099
scaffold_57	208253	-	1	1010	0.000371751	0.0328929	0.0990099
scaffold_262	14086	-	1	1010	0.000371751	0.0328929	0.0990099
scaffold_686	50179	-	1	1012	0.000373456	0.0330365	0.0988142
scaffold_102	687988	+	1	1013	0.000374391	0.0330991	0.0987167
scaffold_170	447352	+	1	1014	0.00037538	0.0331856	0.0986193
scaffold_152	583986	-	1	1015	0.000376425	0.0332766	0.0985222
scaffold_86	752608	-	1	1018	0.000379892	0.0335763	0.0982318
scaffold_321	150921	+	1	1018	0.000379892	0.0335763	0.0982318
scaffold_506	89494	-	1	1018	0.000379892	0.0335763	0.0982318
scaffold_279	33131	-	1	1021	0.000383865	0.0339214	0.0979432
scaffold_0	5129528	-	1	1022	0.000385302	0.0340472	0.0978474
scaffold_15	1218743	-	1	1023	0.000386797	0.034178	0.0977517
scaffold_39	1672227	+	1	1023	0.000386797	0.034178	0.0977517
scaffold_518	38315	+	1	1023	0.000386797	0.034178	0.0977517
scaffold_381	129552	-	1	1026	0.000391627	0.0345966	0.0974659
scaffold_39	1208112	-	1	1027	0.000393353	0.0347474	0.097371
scaffold_170	342958	+	1	1027	0.000393353	0.0347474	0.097371
scaffold_12	2559071	+	1	1028	0.000395138	0.0348997	0.0972763
scaffold_588	71475	+	1	1029	0.000396982	0.0350238	0.0971817
scaffold_0	4132713	-	1	1030	0.000256048	0.0242119	0.0970874
scaffold_45	503214	+	1	1031	0.000256056	0.0242124	0.0969932
scaffold_71	865477	-	1	1031	0.000256056	0.0242124	0.0969932
scaffold_10	1749638	+	1	1032	0.000256102	0.0242164	0.0968992
scaffold_222	52555	+	1	1032	0.000256102	0.0242164	0.0968992
scaffold_259	220258	+	1	1034	0.000256303	0.0242351	0.0967118
scaffold_8	1840237	+	1	1035	0.000256459	0.0242497	0.0966184
scaffold_716	2008	+	1	1037	0.000256882	0.0242895	0.096432
scaffold_22	1931799	+	1	1038	0.00025715	0.0243145	0.0963391
scaffold_432	86823	-	1	1038	0.00025715	0.0243145	0.0963391
scaffold_66	446194	-	1	1039	0.000257455	0.0243423	0.0962464
scaffold_88	416	-	1	1042	0.000258597	0.0244429	0.0959693
scaffold_636	20129	-	1	1043	0.000259053	0.0244852	0.0958773
scaffold_86	662380	-	1	1044	0.000259548	0.0245315	0.0957854
scaffold_304	63834	+	1	1045	0.000260081	0.0245811	0.0956938
scaffold_86	753383	-	1	1046	0.000260652	0.0246343	0.0956023
scaffold_163	503824	-	1	1046	0.000260652	0.0246343	0.0956023
scaffold_7	662770	+	1	1047	0.000261262	0.0246537	0.095511
scaffold_70	1161151	-	1	1047	0.000261262	0.0246537	0.095511
scaffold_393	215006	-	1	1047	0.000261262	0.0246537	0.095511
scaffold_518	31005	-	1	1047	0.000261262	0.0246537	0.095511
scaffold_39	1209536	-	1	1048	0.000261911	0.0247143	0.0954198
scaffold_27	1383096	-	1	1049	0.000262599	0.0247691	0.0953289
scaffold_102	128315	+	1	1049	0.000262599	0.0247691	0.0953289
scaffold_43	1263283	-	1	1050	0.000263326	0.0247691	0.0952381
scaffold_16	2267644	+	1	1057	0.000269524	0.0251499	0.0946074
scaffold_12	1741617	+	1	1058	0.000270571	0.0252298	0.094518
scaffold_22	1933131	-	1	1058	0.000270571	0.0252298	0.094518
scaffold_72	393326	-	1	1058	0.000270571	0.0252298	0.094518
scaffold_39	1208669	+	1	1061	0.000273956	0.0255255	0.0942507
scaffold_518	31680	-	1	1061	0.000273956	0.0255255	0.0942507
scaffold_518	32067	+	1	1062	0.000275167	0.025638	0.094162
scaffold_33	1396950	-	1	1063	0.00027642	0.025754	0.0940734
scaffold_0	3590703	+	1	1064	0.000277714	0.0258733	0.093985
scaffold_265	320323	-	1	1064	0.000277714	0.0258733	0.093985
scaffold_0	2200475	-	1	1066	0.000179158	0.0174001	0.0938086
scaffold_44	658570	-	1	1066	0.000179158	0.0174001	0.0938086
scaffold_523	103925	-	1	1066	0.000179158	0.0174001	0.0938086
scaffold_167	495860	+	1	1067	0.000179182	0.0174023	0.0937207
scaffold_0	2200483	-	1	1070	0.000179409	0.0174239	0.0934579
scaffold_102	688490	-	1	1071	0.000179538	0.0174359	0.0933707
scaffold_183	77764	-	1	1071	0.000179538	0.0174359	0.0933707
scaffold_464	22576	+	1	1072	0.000179693	0.0174504	0.0932836
scaffold_588	2339	+	1	1074	0.000180081	0.0174878	0.0931099
scaffold_584	64068	+	1	1075	0.000180316	0.0175104	0.0930233
scaffold_1	3507220	-	1	1076	0.000180577	0.017535	0.0929368
scaffold_109	877396	+	1	1077	0.000180864	0.0175627	0.0928505
scaffold_93	729499	-	1	1080	0.00018189	0.0176614	0.0925926
scaffold_8	1153260	+	1	1081	0.000182286	0.0176995	0.0925069
scaffold_222	51720	+	1	1082	0.000182709	0.0177397	0.0924214
scaffold_144	123909	-	1	1083	0.00018316	0.0177833	0.0923361
scaffold_138	95977	+	1	1084	0.000183638	0.0178276	0.0922509
scaffold_30	1904396	+	1	1088	0.000185831	0.0180335	0.0919118
scaffold_138	96145	-	1	1088	0.000185831	0.0180335	0.0919118
scaffold_110	195654	-	1	1091	0.000187771	0.018221	0.091659
scaffold_136	79564	+	1	1092	0.000188475	0.0182889	0.0915751
scaffold_586	43461	-	1	1092	0.000188475	0.0182889	0.0915751
scaffold_265	320095	+	1	1095	0.000190761	0.01851	0.0913242
scaffold_246	340090	-	1	1096	0.000191581	0.0185787	0.0912409
scaffold_270	72732	-	1	1099	0.000194219	0.0188319	0.0909918
scaffold_173	357947	+	1	1100	0.000195158	0.0189165	0.0909091
scaffold_523	103817	-	1	1101	0.000125302	0.0125953	0.0908265
scaffold_39	1672475	-	1	1102	0.000125314	0.0125963	0.0907441
scaffold_73	1071999	+	1	1102	0.000125314	0.0125963	0.0907441
scaffold_67	693827	+	1	1103	0.000125344	0.0125992	0.0906618
scaffold_74	88970	+	1	1103	0.000125344	0.0125992	0.0906618
scaffold_20	797430	-	1	1104	0.000125393	0.012604	0.0905797
scaffold_462	129233	-	1	1106	0.000125545	0.0126171	0.0904159
scaffold_518	30069	-	1	1106	0.000125545	0.0126171	0.0904159
scaffold_184	286772	+	1	1107	0.00012565	0.0126171	0.0903342
scaffold_585	76021	+	1	1108	0.000125773	0.0126171	0.0902527
scaffold_1	2803062	+	1	1109	0.000125915	0.0126171	0.0901713
scaffold_500	115022	+	1	1109	0.000125915	0.0126171	0.0901713
scaffold_262	23437	-	1	1112	0.000126453	0.0126651	0.0899281
scaffold_600	77881	-	1	1114	0.000126907	0.0127102	0.0897666
scaffold_518	13479	-	1	1115	0.000127162	0.0127356	0.0896861
scaffold_518	29063	+	1	1115	0.000127162	0.0127356	0.0896861
scaffold_10	1749551	-	1	1117	0.000127732	0.0127924	0.0895255
scaffold_45	94109	+	1	1118	0.000128045	0.0128237	0.0894454
scaffold_138	96312	-	1	1119	0.000128379	0.0128567	0.0893655
scaffold_128	614082	-	1	1122	0.000129497	0.0129627	0.0891266
scaffold_682	932	-	1	1122	0.000129497	0.0129627	0.0891266
scaffold_43	1262740	-	1	1124	0.000130341	0.013046	0.088968
scaffold_557	38380	+	1	1124	0.000130341	0.013046	0.088968
scaffold_730	814	-	1	1129	0.000132806	0.0132581	0.088574
scaffold_72	392391	+	1	1133	0.00013515	0.0134904	0.0882613
scaffold_156	432563	-	1	1133	0.00013515	0.0134904	0.0882613
scaffold_42	282634	-	1	1135	0.000136448	0.0136168	0.0881057
scaffold_13	2038839	+	1	1137	8.76064e-05	0.00943578	0.0879507
scaffold_365	24084	-	1	1137	8.76064e-05	0.00943578	0.0879507
scaffold_113	394803	+	1	1141	8.77582e-05	0.009452	0.0876424
scaffold_128	614339	+	1	1141	8.77582e-05	0.009452	0.0876424
scaffold_10	1749576	+	1	1144	8.80098e-05	0.00946456	0.0874126
scaffold_198	468562	-	1	1146	8.82438e-05	0.00946478	0.08726
scaffold_10	1749579	+	1	1147	8.83809e-05	0.00947934	0.087184
scaffold_518	28736	+	1	1147	8.83809e-05	0.00947934	0.087184
scaffold_51	1290442	+	1	1148	8.85314e-05	0.00949513	0.087108
scaffold_332	11200	-	1	1148	8.85314e-05	0.00949513	0.087108
scaffold_144	123911	-	1	1149	8.86954e-05	0.00951265	0.0870322
scaffold_10	98575	+	1	1151	8.90641e-05	0.00955199	0.086881
scaffold_523	55883	-	1	1151	8.90641e-05	0.00955199	0.086881
scaffold_125	16541	-	1	1155	8.99662e-05	0.0096468	0.0865801
scaffold_109	877410	+	1	1156	9.02264e-05	0.00967463	0.0865052
scaffold_835	16540	-	1	1160	9.1408e-05	0.00980096	0.0862069
scaffold_140	25565	-	1	1164	9.28184e-05	0.00995174	0.0859107
scaffold_133	71343	-	1	1165	9.32073e-05	0.00999337	0.0858369
scaffold_10	1749552	+	1	1167	9.40294e-05	0.0100603	0.0856898
scaffold_57	86615	-	1	1168	9.44627e-05	0.0101049	0.0856164
scaffold_2	2531217	+	1	1170	9.53744e-05	0.0101937	0.0854701
scaffold_523	103484	+	1	1170	9.53744e-05	0.0101937	0.0854701
scaffold_138	96550	-	1	1171	6.12208e-05	0.00678903	0.0853971
scaffold_44	659236	+	1	1174	6.12546e-05	0.00679268	0.0851789
scaffold_84	817543	+	1	1174	6.12546e-05	0.00679268	0.0851789
scaffold_148	572300	-	1	1178	6.14286e-05	0.00681182	0.0848896
scaffold_298	18944	-	1	1180	6.15714e-05	0.00682697	0.0847458
scaffold_296	201951	-	1	1181	6.16569e-05	0.0068363	0.084674
scaffold_304	62147	-	1	1181	6.16569e-05	0.0068363	0.084674
scaffold_523	42033	-	1	1181	6.16569e-05	0.0068363	0.084674
scaffold_198	468565	-	1	1182	6.17519e-05	0.00684661	0.0846024
scaffold_462	129407	-	1	1182	6.17519e-05	0.00684661	0.0846024
scaffold_518	31681	+	1	1183	6.18563e-05	0.00685809	0.0845309
scaffold_22	1927014	-	1	1191	6.30383e-05	0.00698534	0.0839631
scaffold_321	150877	-	1	1195	6.38652e-05	0.00707513	0.083682
scaffold_645	45860	+	1	1196	6.40971e-05	0.00710049	0.083612
scaffold_10	1466485	+	1	1197	6.43392e-05	0.00712709	0.0835422
scaffold_43	1262786	-	1	1199	6.4854e-05	0.00718313	0.0834028
scaffold_518	31171	+	1	1201	6.54102e-05	0.00723039	0.0832639
scaffold_26	628589	-	1	1202	6.57039e-05	0.00726259	0.0831947
scaffold_90	955874	-	1	1202	6.57039e-05	0.00726259	0.0831947
scaffold_762	19258	+	1	1202	6.57039e-05	0.00726259	0.0831947
scaffold_754	22124	-	1	1203	6.60082e-05	0.007296	0.0831255
scaffold_47	439288	+	1	1205	6.66486e-05	0.00736347	0.0829876
scaffold_518	29790	-	1	1205	6.66486e-05	0.00736347	0.0829876
scaffold_240	177738	+	1	1208	4.27771e-05	0.00491102	0.0827815
scaffold_270	73411	-	1	1211	4.28368e-05	0.0049178	0.0825764
scaffold_44	1750	+	1	1215	4.30079e-05	0.0049347	0.0823045
scaffold_184	285327	-	1	1215	4.30079e-05	0.0049347	0.0823045
scaffold_429	142162	-	1	1218	4.32057e-05	0.00495708	0.0821018
scaffold_234	34226	-	1	1222	4.35636e-05	0.00496251	0.0818331
scaffold_40	5561	-	1	1224	4.37835e-05	0.00496251	0.0816993
scaffold_383	181985	-	1	1224	4.37835e-05	0.00496251	0.0816993
scaffold_53	508625	+	1	1232	4.49426e-05	0.00508333	0.0811688
scaffold_518	31736	-	1	1233	4.51196e-05	0.00510331	0.081103
scaffold_837	16299	+	1	1236	4.56942e-05	0.00516742	0.0809061
scaffold_164	51882	+	1	1242	2.98692e-05	0.00350125	0.0805153
scaffold_152	161301	+	1	1245	2.98959e-05	0.00350125	0.0803213
scaffold_258	94843	+	1	1248	2.99639e-05	0.00350125	0.0801282
scaffold_518	32094	+	1	1248	2.99639e-05	0.00350125	0.0801282
scaffold_304	63633	-	1	1249	2.99958e-05	0.00350212	0.0800641
scaffold_441	132710	-	1	1249	2.99958e-05	0.00350212	0.0800641
scaffold_18	1946130	-	1	1250	3.00323e-05	0.00350633	0.08
scaffold_123	163152	+	1	1250	3.00323e-05	0.00350633	0.08
scaffold_234	32863	-	1	1253	3.017e-05	0.00352224	0.0798085
scaffold_26	626192	+	1	1254	3.02254e-05	0.00352867	0.0797448
scaffold_128	133595	-	1	1263	3.09402e-05	0.00360718	0.0791766
scaffold_523	103675	+	1	1264	3.10442e-05	0.00361927	0.0791139
scaffold_15	29589	+	1	1272	3.2059e-05	0.00373592	0.0786164
scaffold_97	879985	+	1	1273	3.22091e-05	0.00375321	0.0785546
scaffold_102	128319	+	1	1273	3.22091e-05	0.00375321	0.0785546
scaffold_128	614807	-	1	1276	3.26915e-05	0.00380896	0.0783699
scaffold_518	30628	-	1	1276	3.26915e-05	0.00380896	0.0783699
scaffold_44	658667	+	1	1280	2.0871e-05	0.00252441	0.078125
scaffold_82	211863	-	1	1289	2.11004e-05	0.00255179	0.0775795
scaffold_140	25494	-	1	1293	2.12888e-05	0.00257453	0.0773395
scaffold_415	67860	+	1	1294	2.13444e-05	0.00258121	0.0772798
scaffold_588	2015	+	1	1294	2.13444e-05	0.00258121	0.0772798
scaffold_175	490703	+	1	1302	2.19144e-05	0.00264881	0.0768049
scaffold_198	468503	+	1	1303	2.20016e-05	0.00265929	0.076746
scaffold_259	220301	+	1	1303	2.20016e-05	0.00265929	0.076746
scaffold_274	124912	+	1	1310	2.27147e-05	0.00274083	0.0763359
scaffold_1	3311640	-	1	1314	1.45599e-05	0.00179848	0.0761035
scaffold_800	46	+	1	1314	1.45599e-05	0.00179848	0.0761035
scaffold_518	30449	-	1	1316	1.45749e-05	0.00180032	0.0759878
scaffold_273	223880	-	1	1317	1.45858e-05	0.00180165	0.0759301
scaffold_148	572384	+	1	1322	1.46747e-05	0.00181018	0.075643
scaffold_441	132664	-	1	1329	1.48976e-05	0.00183591	0.0752445
scaffold_138	96171	-	1	1331	1.49828e-05	0.0018464	0.0751315
scaffold_240	241823	+	1	1332	1.50291e-05	0.00185209	0.0750751
scaffold_17	111731	+	1	1338	1.5359e-05	0.00189196	0.0747384
scaffold_6	518564	-	1	1345	1.58603e-05	0.00195116	0.0743494
scaffold_518	31645	-	1	1345	1.58603e-05	0.00195116	0.0743494
scaffold_179	60881	+	1	1350	1.01633e-05	0.00129464	0.0740741
scaffold_33	1396953	+	1	1358	1.02566e-05	0.0013059	0.0736377
scaffold_22	1927094	+	1	1359	1.02756e-05	0.00130826	0.0735835
scaffold_518	29089	+	1	1359	1.02756e-05	0.00130826	0.0735835
scaffold_754	17069	-	1	1359	1.02756e-05	0.00130826	0.0735835
scaffold_30	1066779	+	1	1362	1.03426e-05	0.00131669	0.0734214
scaffold_6	908594	-	1	1364	1.03957e-05	0.00132334	0.0733138
scaffold_16	830974	-	1	1364	1.03957e-05	0.00132334	0.0733138
scaffold_11	2774468	-	1	1371	1.06356e-05	0.00135343	0.0729395
scaffold_589	39662	-	1	1372	1.06769e-05	0.00135852	0.0728863
scaffold_66	452874	-	1	1377	1.09103e-05	0.00138654	0.0726216
scaffold_222	52298	+	1	1382	7.08336e-06	0.000920035	0.0723589
scaffold_62	235945	-	1	1383	7.08426e-06	0.000920143	0.0723066
scaffold_26	628707	+	1	1388	7.10548e-06	0.000922882	0.0720461
scaffold_22	1925430	-	1	1389	7.11309e-06	0.000923855	0.0719942
scaffold_90	957560	-	1	1398	7.2335e-06	0.000938154	0.0715308
scaffold_26	1629228	-	1	1402	7.3177e-06	0.00094865	0.0713267
scaffold_158	283532	+	1	1413	7.6513e-06	0.000991318	0.0707714
scaffold_523	103759	+	1	1430	5.00984e-06	0.000674618	0.0699301
scaffold_140	26319	+	1	1432	5.03276e-06	0.000677559	0.0698324
scaffold_265	320248	-	1	1441	5.17768e-06	0.000684936	0.0693963
scaffold_90	957129	+	1	1454	3.44538e-06	0.00047384	0.0687758
scaffold_187	686	+	1	1457	3.45179e-06	0.000474708	0.0686342
scaffold_562	10193	-	1	1459	3.45884e-06	0.000475672	0.0685401
scaffold_73	1072488	-	1	1463	3.47968e-06	0.00047693	0.0683527
scaffold_8	1153270	+	1	1476	3.61172e-06	0.000494929	0.0677507
scaffold_523	103647	+	1	1480	3.67298e-06	0.000503266	0.0675676
scaffold_588	1461	-	1	1484	3.7444e-06	0.000513004	0.0673854
scaffold_462	129278	-	1	1495	2.41425e-06	0.000338657	0.0668896
scaffold_114	737737	-	1	1497	2.42163e-06	0.000339685	0.0668003
scaffold_240	241856	+	1	1497	2.42163e-06	0.000339685	0.0668003
scaffold_222	52705	-	1	1498	2.42591e-06	0.000340276	0.0667557
scaffold_209	86609	+	1	1502	2.44708e-06	0.000343212	0.0665779
scaffold_518	30906	-	1	1503	2.45339e-06	0.000344094	0.0665336
scaffold_184	289031	+	1	1509	2.50004e-06	0.000350103	0.0662691
scaffold_52	1236335	+	1	1511	2.51899e-06	0.000352747	0.0661813
scaffold_67	1071809	+	1	1519	2.61242e-06	0.000365523	0.0658328
scaffold_415	67861	-	1	1530	1.68269e-06	0.000240887	0.0653595
scaffold_518	30123	-	1	1531	1.68516e-06	0.000241239	0.0653168
scaffold_222	52689	-	1	1541	1.72548e-06	0.000245043	0.0648929
scaffold_82	686967	+	1	1561	1.16749e-06	0.000173813	0.0640615
scaffold_518	28445	+	1	1574	1.19553e-06	0.000177166	0.0635324
scaffold_26	626230	+	1	1578	1.211e-06	0.000179246	0.0633714
scaffold_588	69	-	1	1580	1.21999e-06	0.00018057	0.0632911
scaffold_134	44475	-	1	1583	1.23508e-06	0.000182796	0.0631712
scaffold_25	2102825	-	1	1590	1.27798e-06	0.000187044	0.0628931
scaffold_25	340551	-	1	1600	8.16973e-07	0.000124212	0.0625
scaffold_124	78621	+	1	1603	8.21138e-07	0.000124844	0.062383
scaffold_118	45831	+	1	1610	8.35745e-07	0.000126978	0.0621118
scaffold_57	86525	+	1	1627	5.65378e-07	8.72709e-05	0.0614628
scaffold_518	30920	-	1	1631	5.66497e-07	8.74362e-05	0.0613121
scaffold_163	504761	+	1	1657	6.11865e-07	9.38302e-05	0.06035
scaffold_97	283316	-	1	1672	3.9773e-07	6.27868e-05	0.0598086
scaffold_138	96142	+	1	1674	3.99341e-07	6.30116e-05	0.0597372
scaffold_17	507348	-	1	1678	4.03389e-07	6.36496e-05	0.0595948
scaffold_22	1926663	-	1	1688	4.18494e-07	6.58376e-05	0.0592417
scaffold_108	320583	-	1	1695	4.3352e-07	6.79143e-05	0.0589971
scaffold_420	165809	+	1	1698	2.7416e-07	4.38358e-05	0.0588928
scaffold_72	392636	+	1	1704	2.75637e-07	4.40716e-05	0.0586854
scaffold_384	187946	-	1	1737	1.91431e-07	3.11902e-05	0.0575705
scaffold_51	1290290	-	1	1762	2.07341e-07	3.34706e-05	0.0567537
scaffold_84	817521	-	1	1770	1.32996e-07	2.19987e-05	0.0564972
scaffold_588	55	-	1	1817	9.46669e-08	1.5874e-05	0.0550358
scaffold_187	146	-	1	1819	9.52488e-08	1.5971e-05	0.0549753
scaffold_475	144	-	1	1819	9.52488e-08	1.5971e-05	0.0549753
scaffold_462	129289	-	1	1834	1.0186e-07	1.70526e-05	0.0545256
scaffold_140	25521	-	1	1879	4.50477e-08	7.83459e-06	0.0532198
scaffold_135	134422	-	1	1926	3.23921e-08	5.71592e-06	0.0519211
scaffold_82	211873	-	1	1937	3.41024e-08	6.01662e-06	0.0516262
scaffold_222	53026	+	1	1977	1.50445e-08	2.73058e-06	0.0505817
scaffold_462	129359	-	1	1982	1.51237e-08	2.74492e-06	0.0504541
scaffold_588	5829	+	1	1985	1.52029e-08	2.75822e-06	0.0503778
scaffold_184	287624	+	1	1991	1.54346e-08	2.80016e-06	0.050226
scaffold_2	2531715	-	1	2108	5.47768e-09	1.04561e-06	0.0474383
scaffold_518	31191	+	1	2160	2.47593e-09	4.89043e-07	0.0462963
scaffold_4	1729832	-	1	2237	1.22411e-09	2.46845e-07	0.0447027
scaffold_22	1925946	-	1	2331	3.98806e-10	8.3304e-08	0.0429
scaffold_315	45824	-	1	2436	1.33922e-10	2.93018e-08	0.0410509
scaffold_1222	11251	-	1	2454	1.4375e-10	3.12428e-08	0.0407498
scaffold_184	287919	-	1	2493	6.35802e-11	1.41602e-08	0.0401123
scaffold_25	1534077	+	1	3094	1.29998e-13	3.45569e-11	0.0323206
scaffold_377	94273	-	1	3744	1.21565e-16	3.80736e-14	0.0267094
scaffold_0	43739	+	2	2	0.00011881	0.0119595	100
scaffold_0	211130	+	2	2	0.00011881	0.0119595	100
scaffold_0	220608	+	2	2	0.00011881	0.0119595	100
scaffold_0	223663	+	2	2	0.00011881	0.0119595	100
scaffold_0	240446	-	2	2	0.00011881	0.0119595	100
scaffold_0	243281	-	2	2	0.00011881	0.0119595	100
scaffold_0	250440	-	2	2	0.00011881	0.0119595	100
scaffold_0	256736	+	2	2	0.00011881	0.0119595	100
scaffold_0	302862	+	2	2	0.00011881	0.0119595	100
scaffold_0	339390	+	2	2	0.00011881	0.0119595	100
scaffold_0	681220	-	2	2	0.00011881	0.0119595	100
scaffold_0	713927	-	2	2	0.00011881	0.0119595	100
scaffold_0	715162	+	2	2	0.00011881	0.0119595	100
scaffold_0	721356	-	2	2	0.00011881	0.0119595	100
scaffold_0	723692	-	2	2	0.00011881	0.0119595	100
scaffold_0	774192	-	2	2	0.00011881	0.0119595	100
scaffold_0	776886	+	2	2	0.00011881	0.0119595	100
scaffold_0	779047	+	2	2	0.00011881	0.0119595	100
scaffold_0	807698	+	2	2	0.00011881	0.0119595	100
scaffold_0	840941	+	2	2	0.00011881	0.0119595	100
scaffold_0	840943	+	2	2	0.00011881	0.0119595	100
scaffold_0	912220	+	2	2	0.00011881	0.0119595	100
scaffold_0	1071767	+	2	2	0.00011881	0.0119595	100
scaffold_0	1089380	-	2	2	0.00011881	0.0119595	100
scaffold_0	1095873	+	2	2	0.00011881	0.0119595	100
scaffold_0	1095880	+	2	2	0.00011881	0.0119595	100
scaffold_0	1117647	-	2	2	0.00011881	0.0119595	100
scaffold_0	1168608	+	2	2	0.00011881	0.0119595	100
scaffold_0	1177363	-	2	2	0.00011881	0.0119595	100
scaffold_0	1207432	-	2	2	0.00011881	0.0119595	100
scaffold_0	1352551	-	2	2	0.00011881	0.0119595	100
scaffold_0	1363896	+	2	2	0.00011881	0.0119595	100
scaffold_0	1364293	+	2	2	0.00011881	0.0119595	100
scaffold_0	1376503	+	2	2	0.00011881	0.0119595	100
scaffold_0	1438108	+	2	2	0.00011881	0.0119595	100
scaffold_0	1474202	-	2	2	0.00011881	0.0119595	100
scaffold_0	1488615	-	2	2	0.00011881	0.0119595	100
scaffold_0	1490233	+	2	2	0.00011881	0.0119595	100
scaffold_0	1490242	+	2	2	0.00011881	0.0119595	100
scaffold_0	1504827	-	2	2	0.00011881	0.0119595	100
scaffold_0	1508728	-	2	2	0.00011881	0.0119595	100
scaffold_0	1545363	+	2	2	0.00011881	0.0119595	100
scaffold_0	1623209	-	2	2	0.00011881	0.0119595	100
scaffold_0	1669075	-	2	2	0.00011881	0.0119595	100
scaffold_0	1670617	-	2	2	0.00011881	0.0119595	100
scaffold_0	1671800	+	2	2	0.00011881	0.0119595	100
scaffold_0	1693257	-	2	2	0.00011881	0.0119595	100
scaffold_0	1696535	+	2	2	0.00011881	0.0119595	100
scaffold_0	1739477	-	2	2	0.00011881	0.0119595	100
scaffold_0	1739488	-	2	2	0.00011881	0.0119595	100
scaffold_0	1740081	-	2	2	0.00011881	0.0119595	100
scaffold_0	1742868	-	2	2	0.00011881	0.0119595	100
scaffold_0	1767372	+	2	2	0.00011881	0.0119595	100
scaffold_0	1772322	+	2	2	0.00011881	0.0119595	100
scaffold_0	1772390	-	2	2	0.00011881	0.0119595	100
scaffold_0	1782091	-	2	2	0.00011881	0.0119595	100
scaffold_0	1786458	-	2	2	0.00011881	0.0119595	100
scaffold_0	2031630	-	2	2	0.00011881	0.0119595	100
scaffold_0	2039860	-	2	2	0.00011881	0.0119595	100
scaffold_0	2076675	-	2	2	0.00011881	0.0119595	100
scaffold_0	2089654	+	2	2	0.00011881	0.0119595	100
scaffold_0	2233609	-	2	2	0.00011881	0.0119595	100
scaffold_0	2233631	-	2	2	0.00011881	0.0119595	100
scaffold_0	2314092	-	2	2	0.00011881	0.0119595	100
scaffold_0	2314123	-	2	2	0.00011881	0.0119595	100
scaffold_0	2357112	+	2	2	0.00011881	0.0119595	100
scaffold_0	2652212	-	2	2	0.00011881	0.0119595	100
scaffold_0	2660151	+	2	2	0.00011881	0.0119595	100
scaffold_0	2695410	+	2	2	0.00011881	0.0119595	100
scaffold_0	2780195	-	2	2	0.00011881	0.0119595	100
scaffold_0	2833958	+	2	2	0.00011881	0.0119595	100
scaffold_0	2884850	-	2	2	0.00011881	0.0119595	100
scaffold_0	2907812	-	2	2	0.00011881	0.0119595	100
scaffold_0	2919484	-	2	2	0.00011881	0.0119595	100
scaffold_0	2934561	-	2	2	0.00011881	0.0119595	100
scaffold_0	3032631	+	2	2	0.00011881	0.0119595	100
scaffold_0	3113993	+	2	2	0.00011881	0.0119595	100
scaffold_0	3169497	+	2	2	0.00011881	0.0119595	100
scaffold_0	3230680	-	2	2	0.00011881	0.0119595	100
scaffold_0	3348747	-	2	2	0.00011881	0.0119595	100
scaffold_0	3444406	+	2	2	0.00011881	0.0119595	100
scaffold_0	3453550	+	2	2	0.00011881	0.0119595	100
scaffold_0	3454812	-	2	2	0.00011881	0.0119595	100
scaffold_0	3480067	-	2	2	0.00011881	0.0119595	100
scaffold_0	3512616	+	2	2	0.00011881	0.0119595	100
scaffold_0	3614231	-	2	2	0.00011881	0.0119595	100
scaffold_0	3744058	-	2	2	0.00011881	0.0119595	100
scaffold_0	3744072	-	2	2	0.00011881	0.0119595	100
scaffold_0	3744084	-	2	2	0.00011881	0.0119595	100
scaffold_0	3817297	-	2	2	0.00011881	0.0119595	100
scaffold_0	3842994	-	2	2	0.00011881	0.0119595	100
scaffold_0	3866974	-	2	2	0.00011881	0.0119595	100
scaffold_0	3930908	-	2	2	0.00011881	0.0119595	100
scaffold_0	4026035	+	2	2	0.00011881	0.0119595	100
scaffold_0	4027501	-	2	2	0.00011881	0.0119595	100
scaffold_0	4122452	+	2	2	0.00011881	0.0119595	100
scaffold_0	4126810	-	2	2	0.00011881	0.0119595	100
scaffold_0	4161632	+	2	2	0.00011881	0.0119595	100
scaffold_0	4178243	+	2	2	0.00011881	0.0119595	100
scaffold_0	4369360	-	2	2	0.00011881	0.0119595	100
scaffold_0	4376762	+	2	2	0.00011881	0.0119595	100
scaffold_0	4405273	-	2	2	0.00011881	0.0119595	100
scaffold_0	4420020	+	2	2	0.00011881	0.0119595	100
scaffold_0	4420034	+	2	2	0.00011881	0.0119595	100
scaffold_0	4427375	+	2	2	0.00011881	0.0119595	100
scaffold_0	4427823	+	2	2	0.00011881	0.0119595	100
scaffold_0	4427905	+	2	2	0.00011881	0.0119595	100
scaffold_0	4502416	+	2	2	0.00011881	0.0119595	100
scaffold_0	4502417	-	2	2	0.00011881	0.0119595	100
scaffold_0	4529325	-	2	2	0.00011881	0.0119595	100
scaffold_0	4570401	+	2	2	0.00011881	0.0119595	100
scaffold_0	4693796	+	2	2	0.00011881	0.0119595	100
scaffold_0	4752536	+	2	2	0.00011881	0.0119595	100
scaffold_0	4763189	+	2	2	0.00011881	0.0119595	100
scaffold_0	4786437	+	2	2	0.00011881	0.0119595	100
scaffold_0	4803082	-	2	2	0.00011881	0.0119595	100
scaffold_0	4826123	+	2	2	0.00011881	0.0119595	100
scaffold_0	4888789	-	2	2	0.00011881	0.0119595	100
scaffold_0	4888792	-	2	2	0.00011881	0.0119595	100
scaffold_0	4925908	-	2	2	0.00011881	0.0119595	100
scaffold_0	5138808	-	2	2	0.00011881	0.0119595	100
scaffold_0	5172706	+	2	2	0.00011881	0.0119595	100
scaffold_0	5215191	-	2	2	0.00011881	0.0119595	100
scaffold_0	5428408	+	2	2	0.00011881	0.0119595	100
scaffold_0	5545704	-	2	2	0.00011881	0.0119595	100
scaffold_0	5575158	+	2	2	0.00011881	0.0119595	100
scaffold_0	5583061	-	2	2	0.00011881	0.0119595	100
scaffold_0	5597630	-	2	2	0.00011881	0.0119595	100
scaffold_0	5597799	-	2	2	0.00011881	0.0119595	100
scaffold_0	5818945	+	2	2	0.00011881	0.0119595	100
scaffold_0	5845653	+	2	2	0.00011881	0.0119595	100
scaffold_0	5845802	+	2	2	0.00011881	0.0119595	100
scaffold_0	5845804	+	2	2	0.00011881	0.0119595	100
scaffold_0	5922511	-	2	2	0.00011881	0.0119595	100
scaffold_0	5994902	+	2	2	0.00011881	0.0119595	100
scaffold_0	6032738	-	2	2	0.00011881	0.0119595	100
scaffold_1	112388	-	2	2	0.00011881	0.0119595	100
scaffold_1	136691	+	2	2	0.00011881	0.0119595	100
scaffold_1	272493	-	2	2	0.00011881	0.0119595	100
scaffold_1	424507	+	2	2	0.00011881	0.0119595	100
scaffold_1	563712	+	2	2	0.00011881	0.0119595	100
scaffold_1	669749	-	2	2	0.00011881	0.0119595	100
scaffold_1	700029	-	2	2	0.00011881	0.0119595	100
scaffold_1	718497	+	2	2	0.00011881	0.0119595	100
scaffold_1	736623	-	2	2	0.00011881	0.0119595	100
scaffold_1	895015	+	2	2	0.00011881	0.0119595	100
scaffold_1	937167	-	2	2	0.00011881	0.0119595	100
scaffold_1	984588	-	2	2	0.00011881	0.0119595	100
scaffold_1	1158817	-	2	2	0.00011881	0.0119595	100
scaffold_1	1222731	-	2	2	0.00011881	0.0119595	100
scaffold_1	1223123	+	2	2	0.00011881	0.0119595	100
scaffold_1	1301852	+	2	2	0.00011881	0.0119595	100
scaffold_1	1399603	+	2	2	0.00011881	0.0119595	100
scaffold_1	1406154	-	2	2	0.00011881	0.0119595	100
scaffold_1	1467594	-	2	2	0.00011881	0.0119595	100
scaffold_1	1554340	-	2	2	0.00011881	0.0119595	100
scaffold_1	1621918	-	2	2	0.00011881	0.0119595	100
scaffold_1	1645276	+	2	2	0.00011881	0.0119595	100
scaffold_1	1646972	+	2	2	0.00011881	0.0119595	100
scaffold_1	1646975	+	2	2	0.00011881	0.0119595	100
scaffold_1	1674886	-	2	2	0.00011881	0.0119595	100
scaffold_1	1991392	-	2	2	0.00011881	0.0119595	100
scaffold_1	1993704	-	2	2	0.00011881	0.0119595	100
scaffold_1	1993712	-	2	2	0.00011881	0.0119595	100
scaffold_1	2160186	+	2	2	0.00011881	0.0119595	100
scaffold_1	2167024	+	2	2	0.00011881	0.0119595	100
scaffold_1	2174600	-	2	2	0.00011881	0.0119595	100
scaffold_1	2196588	-	2	2	0.00011881	0.0119595	100
scaffold_1	2243006	+	2	2	0.00011881	0.0119595	100
scaffold_1	2245414	-	2	2	0.00011881	0.0119595	100
scaffold_1	2304735	-	2	2	0.00011881	0.0119595	100
scaffold_1	2304755	-	2	2	0.00011881	0.0119595	100
scaffold_1	2304759	-	2	2	0.00011881	0.0119595	100
scaffold_1	2493721	+	2	2	0.00011881	0.0119595	100
scaffold_1	2546143	+	2	2	0.00011881	0.0119595	100
scaffold_1	2559391	+	2	2	0.00011881	0.0119595	100
scaffold_1	2560705	-	2	2	0.00011881	0.0119595	100
scaffold_1	2609390	-	2	2	0.00011881	0.0119595	100
scaffold_1	2666556	-	2	2	0.00011881	0.0119595	100
scaffold_1	2691781	+	2	2	0.00011881	0.0119595	100
scaffold_1	2691800	+	2	2	0.00011881	0.0119595	100
scaffold_1	2721474	-	2	2	0.00011881	0.0119595	100
scaffold_1	2725496	-	2	2	0.00011881	0.0119595	100
scaffold_1	2746173	+	2	2	0.00011881	0.0119595	100
scaffold_1	2755205	-	2	2	0.00011881	0.0119595	100
scaffold_1	2794424	+	2	2	0.00011881	0.0119595	100
scaffold_1	2810331	-	2	2	0.00011881	0.0119595	100
scaffold_1	2879955	+	2	2	0.00011881	0.0119595	100
scaffold_1	2896279	-	2	2	0.00011881	0.0119595	100
scaffold_1	3252397	-	2	2	0.00011881	0.0119595	100
scaffold_1	3512575	+	2	2	0.00011881	0.0119595	100
scaffold_1	3585581	+	2	2	0.00011881	0.0119595	100
scaffold_1	3813879	+	2	2	0.00011881	0.0119595	100
scaffold_1	3929949	-	2	2	0.00011881	0.0119595	100
scaffold_1	3963457	+	2	2	0.00011881	0.0119595	100
scaffold_1	3976622	-	2	2	0.00011881	0.0119595	100
scaffold_1	4019240	-	2	2	0.00011881	0.0119595	100
scaffold_1	4033925	-	2	2	0.00011881	0.0119595	100
scaffold_1	4077037	+	2	2	0.00011881	0.0119595	100
scaffold_1	4214814	-	2	2	0.00011881	0.0119595	100
scaffold_2	127209	-	2	2	0.00011881	0.0119595	100
scaffold_2	151726	-	2	2	0.00011881	0.0119595	100
scaffold_2	279833	+	2	2	0.00011881	0.0119595	100
scaffold_2	280925	+	2	2	0.00011881	0.0119595	100
scaffold_2	297527	+	2	2	0.00011881	0.0119595	100
scaffold_2	297528	-	2	2	0.00011881	0.0119595	100
scaffold_2	393854	+	2	2	0.00011881	0.0119595	100
scaffold_2	499133	+	2	2	0.00011881	0.0119595	100
scaffold_2	552856	-	2	2	0.00011881	0.0119595	100
scaffold_2	555607	+	2	2	0.00011881	0.0119595	100
scaffold_2	771468	-	2	2	0.00011881	0.0119595	100
scaffold_2	1038693	-	2	2	0.00011881	0.0119595	100
scaffold_2	1039287	-	2	2	0.00011881	0.0119595	100
scaffold_2	1039293	-	2	2	0.00011881	0.0119595	100
scaffold_2	1055563	-	2	2	0.00011881	0.0119595	100
scaffold_2	1096056	+	2	2	0.00011881	0.0119595	100
scaffold_2	1108111	-	2	2	0.00011881	0.0119595	100
scaffold_2	1375988	-	2	2	0.00011881	0.0119595	100
scaffold_2	1442175	+	2	2	0.00011881	0.0119595	100
scaffold_2	1506136	-	2	2	0.00011881	0.0119595	100
scaffold_2	1511416	-	2	2	0.00011881	0.0119595	100
scaffold_2	1518837	-	2	2	0.00011881	0.0119595	100
scaffold_2	1606919	-	2	2	0.00011881	0.0119595	100
scaffold_2	1687023	+	2	2	0.00011881	0.0119595	100
scaffold_2	1758439	+	2	2	0.00011881	0.0119595	100
scaffold_2	1801321	+	2	2	0.00011881	0.0119595	100
scaffold_2	1910492	+	2	2	0.00011881	0.0119595	100
scaffold_2	2088128	+	2	2	0.00011881	0.0119595	100
scaffold_2	2166884	-	2	2	0.00011881	0.0119595	100
scaffold_2	2535221	-	2	2	0.00011881	0.0119595	100
scaffold_2	2535225	-	2	2	0.00011881	0.0119595	100
scaffold_2	2553355	-	2	2	0.00011881	0.0119595	100
scaffold_2	2553368	-	2	2	0.00011881	0.0119595	100
scaffold_2	2553370	-	2	2	0.00011881	0.0119595	100
scaffold_2	2590210	-	2	2	0.00011881	0.0119595	100
scaffold_2	2627660	-	2	2	0.00011881	0.0119595	100
scaffold_2	2757749	-	2	2	0.00011881	0.0119595	100
scaffold_2	2804967	+	2	2	0.00011881	0.0119595	100
scaffold_2	2838717	+	2	2	0.00011881	0.0119595	100
scaffold_2	2869475	-	2	2	0.00011881	0.0119595	100
scaffold_2	2976049	-	2	2	0.00011881	0.0119595	100
scaffold_2	3094433	-	2	2	0.00011881	0.0119595	100
scaffold_2	3099310	+	2	2	0.00011881	0.0119595	100
scaffold_2	3099331	+	2	2	0.00011881	0.0119595	100
scaffold_2	3126227	+	2	2	0.00011881	0.0119595	100
scaffold_2	3147262	+	2	2	0.00011881	0.0119595	100
scaffold_2	3167939	-	2	2	0.00011881	0.0119595	100
scaffold_2	3185023	-	2	2	0.00011881	0.0119595	100
scaffold_2	3281974	-	2	2	0.00011881	0.0119595	100
scaffold_2	3310109	+	2	2	0.00011881	0.0119595	100
scaffold_2	3334112	-	2	2	0.00011881	0.0119595	100
scaffold_2	3408167	+	2	2	0.00011881	0.0119595	100
scaffold_2	3629635	-	2	2	0.00011881	0.0119595	100
scaffold_2	3778141	-	2	2	0.00011881	0.0119595	100
scaffold_2	3779680	+	2	2	0.00011881	0.0119595	100
scaffold_2	3789268	+	2	2	0.00011881	0.0119595	100
scaffold_2	3794568	+	2	2	0.00011881	0.0119595	100
scaffold_2	3794570	+	2	2	0.00011881	0.0119595	100
scaffold_2	3797023	+	2	2	0.00011881	0.0119595	100
scaffold_3	8683	+	2	2	0.00011881	0.0119595	100
scaffold_3	173242	+	2	2	0.00011881	0.0119595	100
scaffold_3	202045	-	2	2	0.00011881	0.0119595	100
scaffold_3	223820	+	2	2	0.00011881	0.0119595	100
scaffold_3	232523	-	2	2	0.00011881	0.0119595	100
scaffold_3	249079	+	2	2	0.00011881	0.0119595	100
scaffold_3	250160	+	2	2	0.00011881	0.0119595	100
scaffold_3	338351	-	2	2	0.00011881	0.0119595	100
scaffold_3	384060	+	2	2	0.00011881	0.0119595	100
scaffold_3	436000	+	2	2	0.00011881	0.0119595	100
scaffold_3	617951	+	2	2	0.00011881	0.0119595	100
scaffold_3	640354	-	2	2	0.00011881	0.0119595	100
scaffold_3	649903	+	2	2	0.00011881	0.0119595	100
scaffold_3	819700	-	2	2	0.00011881	0.0119595	100
scaffold_3	826254	+	2	2	0.00011881	0.0119595	100
scaffold_3	1017636	-	2	2	0.00011881	0.0119595	100
scaffold_3	1056992	-	2	2	0.00011881	0.0119595	100
scaffold_3	1140884	-	2	2	0.00011881	0.0119595	100
scaffold_3	1141783	-	2	2	0.00011881	0.0119595	100
scaffold_3	1334822	+	2	2	0.00011881	0.0119595	100
scaffold_3	1402007	+	2	2	0.00011881	0.0119595	100
scaffold_3	1428725	-	2	2	0.00011881	0.0119595	100
scaffold_3	1434890	-	2	2	0.00011881	0.0119595	100
scaffold_3	1634847	-	2	2	0.00011881	0.0119595	100
scaffold_3	1776156	-	2	2	0.00011881	0.0119595	100
scaffold_3	1816757	+	2	2	0.00011881	0.0119595	100
scaffold_3	2097259	+	2	2	0.00011881	0.0119595	100
scaffold_3	2114626	-	2	2	0.00011881	0.0119595	100
scaffold_3	2427188	+	2	2	0.00011881	0.0119595	100
scaffold_3	2436122	+	2	2	0.00011881	0.0119595	100
scaffold_3	2481812	+	2	2	0.00011881	0.0119595	100
scaffold_3	2536324	-	2	2	0.00011881	0.0119595	100
scaffold_3	2595638	+	2	2	0.00011881	0.0119595	100
scaffold_3	2660629	+	2	2	0.00011881	0.0119595	100
scaffold_3	2717970	+	2	2	0.00011881	0.0119595	100
scaffold_3	2747809	-	2	2	0.00011881	0.0119595	100
scaffold_3	2759769	-	2	2	0.00011881	0.0119595	100
scaffold_3	2968040	+	2	2	0.00011881	0.0119595	100
scaffold_3	3009968	-	2	2	0.00011881	0.0119595	100
scaffold_3	3056721	-	2	2	0.00011881	0.0119595	100
scaffold_3	3060702	-	2	2	0.00011881	0.0119595	100
scaffold_3	3101112	-	2	2	0.00011881	0.0119595	100
scaffold_3	3206734	-	2	2	0.00011881	0.0119595	100
scaffold_3	3317709	-	2	2	0.00011881	0.0119595	100
scaffold_3	3363331	-	2	2	0.00011881	0.0119595	100
scaffold_3	3585901	-	2	2	0.00011881	0.0119595	100
scaffold_3	3586329	-	2	2	0.00011881	0.0119595	100
scaffold_3	3601130	+	2	2	0.00011881	0.0119595	100
scaffold_3	3607512	+	2	2	0.00011881	0.0119595	100
scaffold_3	3767469	+	2	2	0.00011881	0.0119595	100
scaffold_3	3809821	+	2	2	0.00011881	0.0119595	100
scaffold_3	3824687	+	2	2	0.00011881	0.0119595	100
scaffold_3	3844461	+	2	2	0.00011881	0.0119595	100
scaffold_3	3848475	+	2	2	0.00011881	0.0119595	100
scaffold_3	3884571	-	2	2	0.00011881	0.0119595	100
scaffold_4	9442	-	2	2	0.00011881	0.0119595	100
scaffold_4	128706	-	2	2	0.00011881	0.0119595	100
scaffold_4	129412	+	2	2	0.00011881	0.0119595	100
scaffold_4	281006	+	2	2	0.00011881	0.0119595	100
scaffold_4	315267	+	2	2	0.00011881	0.0119595	100
scaffold_4	570564	-	2	2	0.00011881	0.0119595	100
scaffold_4	595989	-	2	2	0.00011881	0.0119595	100
scaffold_4	631297	-	2	2	0.00011881	0.0119595	100
scaffold_4	644355	-	2	2	0.00011881	0.0119595	100
scaffold_4	674024	+	2	2	0.00011881	0.0119595	100
scaffold_4	773066	-	2	2	0.00011881	0.0119595	100
scaffold_4	827056	+	2	2	0.00011881	0.0119595	100
scaffold_4	854670	-	2	2	0.00011881	0.0119595	100
scaffold_4	854698	-	2	2	0.00011881	0.0119595	100
scaffold_4	856627	+	2	2	0.00011881	0.0119595	100
scaffold_4	856658	+	2	2	0.00011881	0.0119595	100
scaffold_4	859853	-	2	2	0.00011881	0.0119595	100
scaffold_4	889820	-	2	2	0.00011881	0.0119595	100
scaffold_4	1013598	+	2	2	0.00011881	0.0119595	100
scaffold_4	1032045	-	2	2	0.00011881	0.0119595	100
scaffold_4	1032267	+	2	2	0.00011881	0.0119595	100
scaffold_4	1066322	-	2	2	0.00011881	0.0119595	100
scaffold_4	1090647	+	2	2	0.00011881	0.0119595	100
scaffold_4	1143552	+	2	2	0.00011881	0.0119595	100
scaffold_4	1143553	-	2	2	0.00011881	0.0119595	100
scaffold_4	1340783	-	2	2	0.00011881	0.0119595	100
scaffold_4	1346279	+	2	2	0.00011881	0.0119595	100
scaffold_4	1415940	+	2	2	0.00011881	0.0119595	100
scaffold_4	1514864	+	2	2	0.00011881	0.0119595	100
scaffold_4	1523442	-	2	2	0.00011881	0.0119595	100
scaffold_4	1530668	-	2	2	0.00011881	0.0119595	100
scaffold_4	1552249	+	2	2	0.00011881	0.0119595	100
scaffold_4	1555103	-	2	2	0.00011881	0.0119595	100
scaffold_4	1576043	+	2	2	0.00011881	0.0119595	100
scaffold_4	1599610	-	2	2	0.00011881	0.0119595	100
scaffold_4	1599618	-	2	2	0.00011881	0.0119595	100
scaffold_4	1599625	-	2	2	0.00011881	0.0119595	100
scaffold_4	1599632	-	2	2	0.00011881	0.0119595	100
scaffold_4	1629073	+	2	2	0.00011881	0.0119595	100
scaffold_4	1671354	+	2	2	0.00011881	0.0119595	100
scaffold_4	1786707	+	2	2	0.00011881	0.0119595	100
scaffold_4	1849741	+	2	2	0.00011881	0.0119595	100
scaffold_4	1875869	-	2	2	0.00011881	0.0119595	100
scaffold_4	2027333	+	2	2	0.00011881	0.0119595	100
scaffold_4	2027978	-	2	2	0.00011881	0.0119595	100
scaffold_4	2092912	+	2	2	0.00011881	0.0119595	100
scaffold_4	2118218	+	2	2	0.00011881	0.0119595	100
scaffold_4	2122460	-	2	2	0.00011881	0.0119595	100
scaffold_4	2130599	+	2	2	0.00011881	0.0119595	100
scaffold_4	2288156	-	2	2	0.00011881	0.0119595	100
scaffold_4	2366954	-	2	2	0.00011881	0.0119595	100
scaffold_4	2383804	-	2	2	0.00011881	0.0119595	100
scaffold_4	2518904	+	2	2	0.00011881	0.0119595	100
scaffold_4	2523595	-	2	2	0.00011881	0.0119595	100
scaffold_4	2529230	+	2	2	0.00011881	0.0119595	100
scaffold_4	2529254	+	2	2	0.00011881	0.0119595	100
scaffold_4	2557342	+	2	2	0.00011881	0.0119595	100
scaffold_4	2618272	-	2	2	0.00011881	0.0119595	100
scaffold_4	2622930	+	2	2	0.00011881	0.0119595	100
scaffold_4	2652305	+	2	2	0.00011881	0.0119595	100
scaffold_4	2694615	-	2	2	0.00011881	0.0119595	100
scaffold_4	2811137	+	2	2	0.00011881	0.0119595	100
scaffold_4	2975736	+	2	2	0.00011881	0.0119595	100
scaffold_4	3028879	+	2	2	0.00011881	0.0119595	100
scaffold_4	3069857	+	2	2	0.00011881	0.0119595	100
scaffold_4	3105111	+	2	2	0.00011881	0.0119595	100
scaffold_4	3114653	-	2	2	0.00011881	0.0119595	100
scaffold_4	3129104	-	2	2	0.00011881	0.0119595	100
scaffold_4	3249407	-	2	2	0.00011881	0.0119595	100
scaffold_4	3416434	+	2	2	0.00011881	0.0119595	100
scaffold_4	3518295	-	2	2	0.00011881	0.0119595	100
scaffold_4	3518466	-	2	2	0.00011881	0.0119595	100
scaffold_4	3589547	-	2	2	0.00011881	0.0119595	100
scaffold_5	38061	+	2	2	0.00011881	0.0119595	100
scaffold_5	284920	-	2	2	0.00011881	0.0119595	100
scaffold_5	300111	+	2	2	0.00011881	0.0119595	100
scaffold_5	395774	-	2	2	0.00011881	0.0119595	100
scaffold_5	618799	+	2	2	0.00011881	0.0119595	100
scaffold_5	622677	-	2	2	0.00011881	0.0119595	100
scaffold_5	646266	-	2	2	0.00011881	0.0119595	100
scaffold_5	646999	+	2	2	0.00011881	0.0119595	100
scaffold_5	685185	-	2	2	0.00011881	0.0119595	100
scaffold_5	786064	-	2	2	0.00011881	0.0119595	100
scaffold_5	904158	-	2	2	0.00011881	0.0119595	100
scaffold_5	1018143	+	2	2	0.00011881	0.0119595	100
scaffold_5	1236421	-	2	2	0.00011881	0.0119595	100
scaffold_5	1332543	-	2	2	0.00011881	0.0119595	100
scaffold_5	1635301	-	2	2	0.00011881	0.0119595	100
scaffold_5	1642265	+	2	2	0.00011881	0.0119595	100
scaffold_5	1687690	+	2	2	0.00011881	0.0119595	100
scaffold_5	1941897	-	2	2	0.00011881	0.0119595	100
scaffold_5	1944145	-	2	2	0.00011881	0.0119595	100
scaffold_5	1989231	-	2	2	0.00011881	0.0119595	100
scaffold_5	1991259	-	2	2	0.00011881	0.0119595	100
scaffold_5	1991293	-	2	2	0.00011881	0.0119595	100
scaffold_5	2020729	-	2	2	0.00011881	0.0119595	100
scaffold_5	2057282	-	2	2	0.00011881	0.0119595	100
scaffold_5	2057310	-	2	2	0.00011881	0.0119595	100
scaffold_5	2070938	-	2	2	0.00011881	0.0119595	100
scaffold_5	2122870	+	2	2	0.00011881	0.0119595	100
scaffold_5	2335884	+	2	2	0.00011881	0.0119595	100
scaffold_5	2466902	+	2	2	0.00011881	0.0119595	100
scaffold_5	2523820	+	2	2	0.00011881	0.0119595	100
scaffold_5	2523958	-	2	2	0.00011881	0.0119595	100
scaffold_5	2687124	-	2	2	0.00011881	0.0119595	100
scaffold_5	2697018	+	2	2	0.00011881	0.0119595	100
scaffold_5	2753444	+	2	2	0.00011881	0.0119595	100
scaffold_5	2810199	+	2	2	0.00011881	0.0119595	100
scaffold_5	2832360	-	2	2	0.00011881	0.0119595	100
scaffold_5	2844612	+	2	2	0.00011881	0.0119595	100
scaffold_5	2871073	+	2	2	0.00011881	0.0119595	100
scaffold_5	2967228	+	2	2	0.00011881	0.0119595	100
scaffold_6	81504	-	2	2	0.00011881	0.0119595	100
scaffold_6	120960	-	2	2	0.00011881	0.0119595	100
scaffold_6	139960	-	2	2	0.00011881	0.0119595	100
scaffold_6	227929	-	2	2	0.00011881	0.0119595	100
scaffold_6	227956	-	2	2	0.00011881	0.0119595	100
scaffold_6	295562	-	2	2	0.00011881	0.0119595	100
scaffold_6	351119	-	2	2	0.00011881	0.0119595	100
scaffold_6	353664	-	2	2	0.00011881	0.0119595	100
scaffold_6	394383	+	2	2	0.00011881	0.0119595	100
scaffold_6	550075	-	2	2	0.00011881	0.0119595	100
scaffold_6	706750	+	2	2	0.00011881	0.0119595	100
scaffold_6	766656	-	2	2	0.00011881	0.0119595	100
scaffold_6	821574	+	2	2	0.00011881	0.0119595	100
scaffold_6	906436	+	2	2	0.00011881	0.0119595	100
scaffold_6	1208007	-	2	2	0.00011881	0.0119595	100
scaffold_6	1407533	+	2	2	0.00011881	0.0119595	100
scaffold_6	1407744	-	2	2	0.00011881	0.0119595	100
scaffold_6	1407761	-	2	2	0.00011881	0.0119595	100
scaffold_6	1492561	-	2	2	0.00011881	0.0119595	100
scaffold_6	1591371	-	2	2	0.00011881	0.0119595	100
scaffold_6	1619743	+	2	2	0.00011881	0.0119595	100
scaffold_6	1725394	+	2	2	0.00011881	0.0119595	100
scaffold_6	1750272	-	2	2	0.00011881	0.0119595	100
scaffold_6	1863506	-	2	2	0.00011881	0.0119595	100
scaffold_6	1931609	-	2	2	0.00011881	0.0119595	100
scaffold_6	1971459	-	2	2	0.00011881	0.0119595	100
scaffold_6	2066005	-	2	2	0.00011881	0.0119595	100
scaffold_6	2072009	+	2	2	0.00011881	0.0119595	100
scaffold_6	2077715	-	2	2	0.00011881	0.0119595	100
scaffold_6	2151363	+	2	2	0.00011881	0.0119595	100
scaffold_6	2189676	+	2	2	0.00011881	0.0119595	100
scaffold_6	2251254	-	2	2	0.00011881	0.0119595	100
scaffold_6	2277446	-	2	2	0.00011881	0.0119595	100
scaffold_6	2280292	-	2	2	0.00011881	0.0119595	100
scaffold_6	2304890	+	2	2	0.00011881	0.0119595	100
scaffold_6	2327620	+	2	2	0.00011881	0.0119595	100
scaffold_6	2341210	-	2	2	0.00011881	0.0119595	100
scaffold_6	2389381	+	2	2	0.00011881	0.0119595	100
scaffold_6	2487617	+	2	2	0.00011881	0.0119595	100
scaffold_6	2493749	+	2	2	0.00011881	0.0119595	100
scaffold_6	2722748	+	2	2	0.00011881	0.0119595	100
scaffold_6	2777728	+	2	2	0.00011881	0.0119595	100
scaffold_6	2777991	+	2	2	0.00011881	0.0119595	100
scaffold_6	2978072	-	2	2	0.00011881	0.0119595	100
scaffold_6	3023121	+	2	2	0.00011881	0.0119595	100
scaffold_7	1195	-	2	2	0.00011881	0.0119595	100
scaffold_7	28812	-	2	2	0.00011881	0.0119595	100
scaffold_7	407582	-	2	2	0.00011881	0.0119595	100
scaffold_7	686571	-	2	2	0.00011881	0.0119595	100
scaffold_7	897201	-	2	2	0.00011881	0.0119595	100
scaffold_7	927098	-	2	2	0.00011881	0.0119595	100
scaffold_7	950681	+	2	2	0.00011881	0.0119595	100
scaffold_7	980072	-	2	2	0.00011881	0.0119595	100
scaffold_7	993363	-	2	2	0.00011881	0.0119595	100
scaffold_7	1006515	-	2	2	0.00011881	0.0119595	100
scaffold_7	1006519	-	2	2	0.00011881	0.0119595	100
scaffold_7	1012658	+	2	2	0.00011881	0.0119595	100
scaffold_7	1059587	-	2	2	0.00011881	0.0119595	100
scaffold_7	1227477	+	2	2	0.00011881	0.0119595	100
scaffold_7	1284040	+	2	2	0.00011881	0.0119595	100
scaffold_7	1323047	-	2	2	0.00011881	0.0119595	100
scaffold_7	1345879	-	2	2	0.00011881	0.0119595	100
scaffold_7	1422284	-	2	2	0.00011881	0.0119595	100
scaffold_7	1556095	-	2	2	0.00011881	0.0119595	100
scaffold_7	1581052	+	2	2	0.00011881	0.0119595	100
scaffold_7	1671472	-	2	2	0.00011881	0.0119595	100
scaffold_7	1776158	-	2	2	0.00011881	0.0119595	100
scaffold_7	1986001	-	2	2	0.00011881	0.0119595	100
scaffold_7	1994451	-	2	2	0.00011881	0.0119595	100
scaffold_7	1994457	-	2	2	0.00011881	0.0119595	100
scaffold_7	1994463	-	2	2	0.00011881	0.0119595	100
scaffold_7	1994465	-	2	2	0.00011881	0.0119595	100
scaffold_7	1995367	-	2	2	0.00011881	0.0119595	100
scaffold_7	2018734	+	2	2	0.00011881	0.0119595	100
scaffold_7	2090175	-	2	2	0.00011881	0.0119595	100
scaffold_7	2167038	+	2	2	0.00011881	0.0119595	100
scaffold_7	2205674	-	2	2	0.00011881	0.0119595	100
scaffold_7	2217778	-	2	2	0.00011881	0.0119595	100
scaffold_7	2221441	-	2	2	0.00011881	0.0119595	100
scaffold_7	2223020	-	2	2	0.00011881	0.0119595	100
scaffold_7	2233861	+	2	2	0.00011881	0.0119595	100
scaffold_7	2243573	-	2	2	0.00011881	0.0119595	100
scaffold_7	2323514	-	2	2	0.00011881	0.0119595	100
scaffold_7	2363303	-	2	2	0.00011881	0.0119595	100
scaffold_7	2373366	-	2	2	0.00011881	0.0119595	100
scaffold_7	2416602	-	2	2	0.00011881	0.0119595	100
scaffold_7	2435892	-	2	2	0.00011881	0.0119595	100
scaffold_7	2443842	-	2	2	0.00011881	0.0119595	100
scaffold_7	2443852	-	2	2	0.00011881	0.0119595	100
scaffold_7	2517643	+	2	2	0.00011881	0.0119595	100
scaffold_7	2618249	-	2	2	0.00011881	0.0119595	100
scaffold_7	2652747	-	2	2	0.00011881	0.0119595	100
scaffold_7	2661349	-	2	2	0.00011881	0.0119595	100
scaffold_7	2729658	-	2	2	0.00011881	0.0119595	100
scaffold_7	2798070	-	2	2	0.00011881	0.0119595	100
scaffold_7	2836820	+	2	2	0.00011881	0.0119595	100
scaffold_7	2837061	-	2	2	0.00011881	0.0119595	100
scaffold_7	2844058	+	2	2	0.00011881	0.0119595	100
scaffold_7	2844615	-	2	2	0.00011881	0.0119595	100
scaffold_7	2854068	-	2	2	0.00011881	0.0119595	100
scaffold_7	2854131	-	2	2	0.00011881	0.0119595	100
scaffold_7	2953053	+	2	2	0.00011881	0.0119595	100
scaffold_7	2972644	+	2	2	0.00011881	0.0119595	100
scaffold_7	3085376	-	2	2	0.00011881	0.0119595	100
scaffold_8	99288	-	2	2	0.00011881	0.0119595	100
scaffold_8	102779	+	2	2	0.00011881	0.0119595	100
scaffold_8	117786	+	2	2	0.00011881	0.0119595	100
scaffold_8	211915	+	2	2	0.00011881	0.0119595	100
scaffold_8	224539	+	2	2	0.00011881	0.0119595	100
scaffold_8	397932	+	2	2	0.00011881	0.0119595	100
scaffold_8	408111	+	2	2	0.00011881	0.0119595	100
scaffold_8	411926	-	2	2	0.00011881	0.0119595	100
scaffold_8	437527	-	2	2	0.00011881	0.0119595	100
scaffold_8	455627	+	2	2	0.00011881	0.0119595	100
scaffold_8	472969	-	2	2	0.00011881	0.0119595	100
scaffold_8	510147	+	2	2	0.00011881	0.0119595	100
scaffold_8	581179	-	2	2	0.00011881	0.0119595	100
scaffold_8	635366	-	2	2	0.00011881	0.0119595	100
scaffold_8	651689	+	2	2	0.00011881	0.0119595	100
scaffold_8	661806	+	2	2	0.00011881	0.0119595	100
scaffold_8	753316	-	2	2	0.00011881	0.0119595	100
scaffold_8	894163	-	2	2	0.00011881	0.0119595	100
scaffold_8	1017224	+	2	2	0.00011881	0.0119595	100
scaffold_8	1042598	+	2	2	0.00011881	0.0119595	100
scaffold_8	1161959	+	2	2	0.00011881	0.0119595	100
scaffold_8	1165571	-	2	2	0.00011881	0.0119595	100
scaffold_8	1240273	-	2	2	0.00011881	0.0119595	100
scaffold_8	1250301	+	2	2	0.00011881	0.0119595	100
scaffold_8	1352881	-	2	2	0.00011881	0.0119595	100
scaffold_8	1407403	+	2	2	0.00011881	0.0119595	100
scaffold_8	1569836	-	2	2	0.00011881	0.0119595	100
scaffold_8	1631385	+	2	2	0.00011881	0.0119595	100
scaffold_8	1646906	-	2	2	0.00011881	0.0119595	100
scaffold_8	1707327	-	2	2	0.00011881	0.0119595	100
scaffold_8	1784938	-	2	2	0.00011881	0.0119595	100
scaffold_8	1914860	-	2	2	0.00011881	0.0119595	100
scaffold_8	1965681	-	2	2	0.00011881	0.0119595	100
scaffold_8	1976222	-	2	2	0.00011881	0.0119595	100
scaffold_8	2093801	-	2	2	0.00011881	0.0119595	100
scaffold_8	2136385	-	2	2	0.00011881	0.0119595	100
scaffold_8	2136387	-	2	2	0.00011881	0.0119595	100
scaffold_8	2153265	-	2	2	0.00011881	0.0119595	100
scaffold_8	2204369	-	2	2	0.00011881	0.0119595	100
scaffold_8	2447758	+	2	2	0.00011881	0.0119595	100
scaffold_8	2449975	+	2	2	0.00011881	0.0119595	100
scaffold_8	2501138	+	2	2	0.00011881	0.0119595	100
scaffold_8	2552429	+	2	2	0.00011881	0.0119595	100
scaffold_8	2669306	-	2	2	0.00011881	0.0119595	100
scaffold_8	2669623	-	2	2	0.00011881	0.0119595	100
scaffold_8	2763645	-	2	2	0.00011881	0.0119595	100
scaffold_8	2817956	-	2	2	0.00011881	0.0119595	100
scaffold_8	2997247	+	2	2	0.00011881	0.0119595	100
scaffold_9	27247	-	2	2	0.00011881	0.0119595	100
scaffold_9	147323	-	2	2	0.00011881	0.0119595	100
scaffold_9	187422	-	2	2	0.00011881	0.0119595	100
scaffold_9	187831	-	2	2	0.00011881	0.0119595	100
scaffold_9	196187	-	2	2	0.00011881	0.0119595	100
scaffold_9	433636	-	2	2	0.00011881	0.0119595	100
scaffold_9	525395	-	2	2	0.00011881	0.0119595	100
scaffold_9	604304	+	2	2	0.00011881	0.0119595	100
scaffold_9	616801	-	2	2	0.00011881	0.0119595	100
scaffold_9	686849	+	2	2	0.00011881	0.0119595	100
scaffold_9	727635	+	2	2	0.00011881	0.0119595	100
scaffold_9	756104	-	2	2	0.00011881	0.0119595	100
scaffold_9	796689	+	2	2	0.00011881	0.0119595	100
scaffold_9	807673	+	2	2	0.00011881	0.0119595	100
scaffold_9	898228	-	2	2	0.00011881	0.0119595	100
scaffold_9	1102605	+	2	2	0.00011881	0.0119595	100
scaffold_9	1126099	-	2	2	0.00011881	0.0119595	100
scaffold_9	1126119	-	2	2	0.00011881	0.0119595	100
scaffold_9	1156525	-	2	2	0.00011881	0.0119595	100
scaffold_9	1260640	-	2	2	0.00011881	0.0119595	100
scaffold_9	1330581	-	2	2	0.00011881	0.0119595	100
scaffold_9	1449875	+	2	2	0.00011881	0.0119595	100
scaffold_9	1457736	+	2	2	0.00011881	0.0119595	100
scaffold_9	1596527	-	2	2	0.00011881	0.0119595	100
scaffold_9	1632466	+	2	2	0.00011881	0.0119595	100
scaffold_9	1735147	-	2	2	0.00011881	0.0119595	100
scaffold_9	1832941	+	2	2	0.00011881	0.0119595	100
scaffold_9	1929682	-	2	2	0.00011881	0.0119595	100
scaffold_9	1989269	-	2	2	0.00011881	0.0119595	100
scaffold_9	1996562	-	2	2	0.00011881	0.0119595	100
scaffold_9	2118935	+	2	2	0.00011881	0.0119595	100
scaffold_9	2123481	+	2	2	0.00011881	0.0119595	100
scaffold_9	2179479	+	2	2	0.00011881	0.0119595	100
scaffold_9	2452321	+	2	2	0.00011881	0.0119595	100
scaffold_9	2452990	-	2	2	0.00011881	0.0119595	100
scaffold_9	2501589	-	2	2	0.00011881	0.0119595	100
scaffold_9	2540529	-	2	2	0.00011881	0.0119595	100
scaffold_9	2558332	+	2	2	0.00011881	0.0119595	100
scaffold_9	2660031	+	2	2	0.00011881	0.0119595	100
scaffold_9	2715458	+	2	2	0.00011881	0.0119595	100
scaffold_9	2715465	+	2	2	0.00011881	0.0119595	100
scaffold_9	2715474	+	2	2	0.00011881	0.0119595	100
scaffold_9	2742026	-	2	2	0.00011881	0.0119595	100
scaffold_9	2756187	+	2	2	0.00011881	0.0119595	100
scaffold_9	2947793	-	2	2	0.00011881	0.0119595	100
scaffold_9	2948142	-	2	2	0.00011881	0.0119595	100
scaffold_9	3008117	-	2	2	0.00011881	0.0119595	100
scaffold_10	76255	+	2	2	0.00011881	0.0119595	100
scaffold_10	105759	+	2	2	0.00011881	0.0119595	100
scaffold_10	109006	-	2	2	0.00011881	0.0119595	100
scaffold_10	187582	+	2	2	0.00011881	0.0119595	100
scaffold_10	408926	-	2	2	0.00011881	0.0119595	100
scaffold_10	471639	-	2	2	0.00011881	0.0119595	100
scaffold_10	564778	-	2	2	0.00011881	0.0119595	100
scaffold_10	616503	-	2	2	0.00011881	0.0119595	100
scaffold_10	694179	-	2	2	0.00011881	0.0119595	100
scaffold_10	1007536	-	2	2	0.00011881	0.0119595	100
scaffold_10	1124949	-	2	2	0.00011881	0.0119595	100
scaffold_10	1181222	-	2	2	0.00011881	0.0119595	100
scaffold_10	1221866	+	2	2	0.00011881	0.0119595	100
scaffold_10	1271498	-	2	2	0.00011881	0.0119595	100
scaffold_10	1422940	-	2	2	0.00011881	0.0119595	100
scaffold_10	1430751	-	2	2	0.00011881	0.0119595	100
scaffold_10	1598888	+	2	2	0.00011881	0.0119595	100
scaffold_10	1666645	+	2	2	0.00011881	0.0119595	100
scaffold_10	1732471	+	2	2	0.00011881	0.0119595	100
scaffold_10	1740797	-	2	2	0.00011881	0.0119595	100
scaffold_10	1798165	+	2	2	0.00011881	0.0119595	100
scaffold_10	1826520	+	2	2	0.00011881	0.0119595	100
scaffold_10	1951982	-	2	2	0.00011881	0.0119595	100
scaffold_10	1970737	-	2	2	0.00011881	0.0119595	100
scaffold_10	1974760	+	2	2	0.00011881	0.0119595	100
scaffold_10	2156010	-	2	2	0.00011881	0.0119595	100
scaffold_10	2431935	-	2	2	0.00011881	0.0119595	100
scaffold_10	2476456	+	2	2	0.00011881	0.0119595	100
scaffold_10	2483911	-	2	2	0.00011881	0.0119595	100
scaffold_10	2483920	-	2	2	0.00011881	0.0119595	100
scaffold_10	2489713	-	2	2	0.00011881	0.0119595	100
scaffold_10	2489732	-	2	2	0.00011881	0.0119595	100
scaffold_10	2534833	-	2	2	0.00011881	0.0119595	100
scaffold_10	2567337	+	2	2	0.00011881	0.0119595	100
scaffold_10	2619084	-	2	2	0.00011881	0.0119595	100
scaffold_10	2733268	-	2	2	0.00011881	0.0119595	100
scaffold_10	2756778	+	2	2	0.00011881	0.0119595	100
scaffold_10	2791479	+	2	2	0.00011881	0.0119595	100
scaffold_10	2896266	-	2	2	0.00011881	0.0119595	100
scaffold_10	2901526	-	2	2	0.00011881	0.0119595	100
scaffold_11	29813	+	2	2	0.00011881	0.0119595	100
scaffold_11	143824	+	2	2	0.00011881	0.0119595	100
scaffold_11	154727	+	2	2	0.00011881	0.0119595	100
scaffold_11	212092	-	2	2	0.00011881	0.0119595	100
scaffold_11	212095	-	2	2	0.00011881	0.0119595	100
scaffold_11	336022	+	2	2	0.00011881	0.0119595	100
scaffold_11	353554	+	2	2	0.00011881	0.0119595	100
scaffold_11	559116	+	2	2	0.00011881	0.0119595	100
scaffold_11	600798	-	2	2	0.00011881	0.0119595	100
scaffold_11	704977	-	2	2	0.00011881	0.0119595	100
scaffold_11	725539	+	2	2	0.00011881	0.0119595	100
scaffold_11	736978	+	2	2	0.00011881	0.0119595	100
scaffold_11	779172	-	2	2	0.00011881	0.0119595	100
scaffold_11	779316	+	2	2	0.00011881	0.0119595	100
scaffold_11	791422	+	2	2	0.00011881	0.0119595	100
scaffold_11	825571	-	2	2	0.00011881	0.0119595	100
scaffold_11	839254	+	2	2	0.00011881	0.0119595	100
scaffold_11	880042	-	2	2	0.00011881	0.0119595	100
scaffold_11	919089	-	2	2	0.00011881	0.0119595	100
scaffold_11	1008729	-	2	2	0.00011881	0.0119595	100
scaffold_11	1211087	+	2	2	0.00011881	0.0119595	100
scaffold_11	1212630	-	2	2	0.00011881	0.0119595	100
scaffold_11	1234980	+	2	2	0.00011881	0.0119595	100
scaffold_11	1340133	-	2	2	0.00011881	0.0119595	100
scaffold_11	1375639	+	2	2	0.00011881	0.0119595	100
scaffold_11	1462629	-	2	2	0.00011881	0.0119595	100
scaffold_11	1497830	+	2	2	0.00011881	0.0119595	100
scaffold_11	1537715	+	2	2	0.00011881	0.0119595	100
scaffold_11	1643144	+	2	2	0.00011881	0.0119595	100
scaffold_11	1670293	+	2	2	0.00011881	0.0119595	100
scaffold_11	1732142	-	2	2	0.00011881	0.0119595	100
scaffold_11	1788475	+	2	2	0.00011881	0.0119595	100
scaffold_11	1853083	+	2	2	0.00011881	0.0119595	100
scaffold_11	1952259	-	2	2	0.00011881	0.0119595	100
scaffold_11	2050170	+	2	2	0.00011881	0.0119595	100
scaffold_11	2067133	+	2	2	0.00011881	0.0119595	100
scaffold_11	2144479	-	2	2	0.00011881	0.0119595	100
scaffold_11	2156729	+	2	2	0.00011881	0.0119595	100
scaffold_11	2195781	+	2	2	0.00011881	0.0119595	100
scaffold_11	2238812	-	2	2	0.00011881	0.0119595	100
scaffold_11	2296536	+	2	2	0.00011881	0.0119595	100
scaffold_11	2371082	+	2	2	0.00011881	0.0119595	100
scaffold_11	2371222	+	2	2	0.00011881	0.0119595	100
scaffold_11	2424781	-	2	2	0.00011881	0.0119595	100
scaffold_11	2424795	-	2	2	0.00011881	0.0119595	100
scaffold_11	2424817	-	2	2	0.00011881	0.0119595	100
scaffold_11	2425728	+	2	2	0.00011881	0.0119595	100
scaffold_11	2597434	+	2	2	0.00011881	0.0119595	100
scaffold_11	2629762	+	2	2	0.00011881	0.0119595	100
scaffold_11	2711372	-	2	2	0.00011881	0.0119595	100
scaffold_11	2894990	+	2	2	0.00011881	0.0119595	100
scaffold_12	18885	+	2	2	0.00011881	0.0119595	100
scaffold_12	164447	+	2	2	0.00011881	0.0119595	100
scaffold_12	208410	-	2	2	0.00011881	0.0119595	100
scaffold_12	228524	-	2	2	0.00011881	0.0119595	100
scaffold_12	229948	+	2	2	0.00011881	0.0119595	100
scaffold_12	282600	-	2	2	0.00011881	0.0119595	100
scaffold_12	339006	+	2	2	0.00011881	0.0119595	100
scaffold_12	461982	-	2	2	0.00011881	0.0119595	100
scaffold_12	517925	+	2	2	0.00011881	0.0119595	100
scaffold_12	692269	-	2	2	0.00011881	0.0119595	100
scaffold_12	722929	+	2	2	0.00011881	0.0119595	100
scaffold_12	878803	-	2	2	0.00011881	0.0119595	100
scaffold_12	1009314	+	2	2	0.00011881	0.0119595	100
scaffold_12	1011819	+	2	2	0.00011881	0.0119595	100
scaffold_12	1014273	+	2	2	0.00011881	0.0119595	100
scaffold_12	1052642	-	2	2	0.00011881	0.0119595	100
scaffold_12	1073223	+	2	2	0.00011881	0.0119595	100
scaffold_12	1081874	-	2	2	0.00011881	0.0119595	100
scaffold_12	1137205	-	2	2	0.00011881	0.0119595	100
scaffold_12	1250566	-	2	2	0.00011881	0.0119595	100
scaffold_12	1262685	+	2	2	0.00011881	0.0119595	100
scaffold_12	1351733	+	2	2	0.00011881	0.0119595	100
scaffold_12	1510364	+	2	2	0.00011881	0.0119595	100
scaffold_12	1511121	+	2	2	0.00011881	0.0119595	100
scaffold_12	1705513	+	2	2	0.00011881	0.0119595	100
scaffold_12	1735901	+	2	2	0.00011881	0.0119595	100
scaffold_12	1757042	+	2	2	0.00011881	0.0119595	100
scaffold_12	1818979	-	2	2	0.00011881	0.0119595	100
scaffold_12	1837161	+	2	2	0.00011881	0.0119595	100
scaffold_12	1989651	-	2	2	0.00011881	0.0119595	100
scaffold_12	2072879	+	2	2	0.00011881	0.0119595	100
scaffold_12	2226914	-	2	2	0.00011881	0.0119595	100
scaffold_12	2469225	-	2	2	0.00011881	0.0119595	100
scaffold_12	2585960	+	2	2	0.00011881	0.0119595	100
scaffold_12	2720276	-	2	2	0.00011881	0.0119595	100
scaffold_12	2748494	+	2	2	0.00011881	0.0119595	100
scaffold_12	2804557	+	2	2	0.00011881	0.0119595	100
scaffold_12	2821635	-	2	2	0.00011881	0.0119595	100
scaffold_12	2851284	+	2	2	0.00011881	0.0119595	100
scaffold_12	2860628	-	2	2	0.00011881	0.0119595	100
scaffold_13	161856	-	2	2	0.00011881	0.0119595	100
scaffold_13	258910	-	2	2	0.00011881	0.0119595	100
scaffold_13	359880	+	2	2	0.00011881	0.0119595	100
scaffold_13	387706	-	2	2	0.00011881	0.0119595	100
scaffold_13	639119	-	2	2	0.00011881	0.0119595	100
scaffold_13	670476	-	2	2	0.00011881	0.0119595	100
scaffold_13	717495	-	2	2	0.00011881	0.0119595	100
scaffold_13	803133	-	2	2	0.00011881	0.0119595	100
scaffold_13	1380128	-	2	2	0.00011881	0.0119595	100
scaffold_13	1463570	-	2	2	0.00011881	0.0119595	100
scaffold_13	1521741	-	2	2	0.00011881	0.0119595	100
scaffold_13	1531234	-	2	2	0.00011881	0.0119595	100
scaffold_13	1552343	-	2	2	0.00011881	0.0119595	100
scaffold_13	1625619	+	2	2	0.00011881	0.0119595	100
scaffold_13	1685540	-	2	2	0.00011881	0.0119595	100
scaffold_13	1694002	+	2	2	0.00011881	0.0119595	100
scaffold_13	1717862	-	2	2	0.00011881	0.0119595	100
scaffold_13	1812577	+	2	2	0.00011881	0.0119595	100
scaffold_13	1842506	-	2	2	0.00011881	0.0119595	100
scaffold_13	1914354	+	2	2	0.00011881	0.0119595	100
scaffold_13	1926618	+	2	2	0.00011881	0.0119595	100
scaffold_13	2169932	-	2	2	0.00011881	0.0119595	100
scaffold_13	2169934	-	2	2	0.00011881	0.0119595	100
scaffold_13	2299815	+	2	2	0.00011881	0.0119595	100
scaffold_13	2362649	-	2	2	0.00011881	0.0119595	100
scaffold_13	2388057	-	2	2	0.00011881	0.0119595	100
scaffold_13	2487732	+	2	2	0.00011881	0.0119595	100
scaffold_13	2557496	-	2	2	0.00011881	0.0119595	100
scaffold_13	2676064	-	2	2	0.00011881	0.0119595	100
scaffold_13	2772536	-	2	2	0.00011881	0.0119595	100
scaffold_14	32955	+	2	2	0.00011881	0.0119595	100
scaffold_14	220523	+	2	2	0.00011881	0.0119595	100
scaffold_14	220592	+	2	2	0.00011881	0.0119595	100
scaffold_14	243992	+	2	2	0.00011881	0.0119595	100
scaffold_14	248804	-	2	2	0.00011881	0.0119595	100
scaffold_14	282666	+	2	2	0.00011881	0.0119595	100
scaffold_14	335305	+	2	2	0.00011881	0.0119595	100
scaffold_14	436026	+	2	2	0.00011881	0.0119595	100
scaffold_14	440005	-	2	2	0.00011881	0.0119595	100
scaffold_14	490416	+	2	2	0.00011881	0.0119595	100
scaffold_14	503195	-	2	2	0.00011881	0.0119595	100
scaffold_14	506306	+	2	2	0.00011881	0.0119595	100
scaffold_14	589627	+	2	2	0.00011881	0.0119595	100
scaffold_14	687040	+	2	2	0.00011881	0.0119595	100
scaffold_14	868139	-	2	2	0.00011881	0.0119595	100
scaffold_14	884116	-	2	2	0.00011881	0.0119595	100
scaffold_14	886987	-	2	2	0.00011881	0.0119595	100
scaffold_14	917936	+	2	2	0.00011881	0.0119595	100
scaffold_14	1095735	+	2	2	0.00011881	0.0119595	100
scaffold_14	1097724	-	2	2	0.00011881	0.0119595	100
scaffold_14	1174775	-	2	2	0.00011881	0.0119595	100
scaffold_14	1261401	+	2	2	0.00011881	0.0119595	100
scaffold_14	1267244	+	2	2	0.00011881	0.0119595	100
scaffold_14	1269924	-	2	2	0.00011881	0.0119595	100
scaffold_14	1278220	+	2	2	0.00011881	0.0119595	100
scaffold_14	1290909	-	2	2	0.00011881	0.0119595	100
scaffold_14	1367535	-	2	2	0.00011881	0.0119595	100
scaffold_14	1399502	-	2	2	0.00011881	0.0119595	100
scaffold_14	1537105	-	2	2	0.00011881	0.0119595	100
scaffold_14	1554346	+	2	2	0.00011881	0.0119595	100
scaffold_14	1618396	-	2	2	0.00011881	0.0119595	100
scaffold_14	1640906	-	2	2	0.00011881	0.0119595	100
scaffold_14	1653754	+	2	2	0.00011881	0.0119595	100
scaffold_14	1796257	-	2	2	0.00011881	0.0119595	100
scaffold_14	1823680	-	2	2	0.00011881	0.0119595	100
scaffold_14	1869578	-	2	2	0.00011881	0.0119595	100
scaffold_14	1872654	-	2	2	0.00011881	0.0119595	100
scaffold_14	1878697	+	2	2	0.00011881	0.0119595	100
scaffold_14	1935903	-	2	2	0.00011881	0.0119595	100
scaffold_14	2009177	-	2	2	0.00011881	0.0119595	100
scaffold_14	2076814	+	2	2	0.00011881	0.0119595	100
scaffold_14	2114985	+	2	2	0.00011881	0.0119595	100
scaffold_14	2126221	-	2	2	0.00011881	0.0119595	100
scaffold_14	2144316	-	2	2	0.00011881	0.0119595	100
scaffold_14	2355397	-	2	2	0.00011881	0.0119595	100
scaffold_14	2461245	+	2	2	0.00011881	0.0119595	100
scaffold_14	2480864	+	2	2	0.00011881	0.0119595	100
scaffold_14	2483230	+	2	2	0.00011881	0.0119595	100
scaffold_14	2510777	-	2	2	0.00011881	0.0119595	100
scaffold_14	2618149	+	2	2	0.00011881	0.0119595	100
scaffold_15	3097	-	2	2	0.00011881	0.0119595	100
scaffold_15	11321	-	2	2	0.00011881	0.0119595	100
scaffold_15	38963	+	2	2	0.00011881	0.0119595	100
scaffold_15	60650	+	2	2	0.00011881	0.0119595	100
scaffold_15	72669	+	2	2	0.00011881	0.0119595	100
scaffold_15	74429	+	2	2	0.00011881	0.0119595	100
scaffold_15	149088	-	2	2	0.00011881	0.0119595	100
scaffold_15	173322	+	2	2	0.00011881	0.0119595	100
scaffold_15	175277	-	2	2	0.00011881	0.0119595	100
scaffold_15	249893	-	2	2	0.00011881	0.0119595	100
scaffold_15	263763	+	2	2	0.00011881	0.0119595	100
scaffold_15	402473	-	2	2	0.00011881	0.0119595	100
scaffold_15	408517	+	2	2	0.00011881	0.0119595	100
scaffold_15	539913	+	2	2	0.00011881	0.0119595	100
scaffold_15	643700	-	2	2	0.00011881	0.0119595	100
scaffold_15	660238	+	2	2	0.00011881	0.0119595	100
scaffold_15	662341	+	2	2	0.00011881	0.0119595	100
scaffold_15	712921	+	2	2	0.00011881	0.0119595	100
scaffold_15	738421	+	2	2	0.00011881	0.0119595	100
scaffold_15	739687	+	2	2	0.00011881	0.0119595	100
scaffold_15	749452	+	2	2	0.00011881	0.0119595	100
scaffold_15	779382	-	2	2	0.00011881	0.0119595	100
scaffold_15	804001	-	2	2	0.00011881	0.0119595	100
scaffold_15	857680	+	2	2	0.00011881	0.0119595	100
scaffold_15	866571	+	2	2	0.00011881	0.0119595	100
scaffold_15	961457	-	2	2	0.00011881	0.0119595	100
scaffold_15	1046164	+	2	2	0.00011881	0.0119595	100
scaffold_15	1148530	+	2	2	0.00011881	0.0119595	100
scaffold_15	1300484	-	2	2	0.00011881	0.0119595	100
scaffold_15	1349925	-	2	2	0.00011881	0.0119595	100
scaffold_15	1349937	-	2	2	0.00011881	0.0119595	100
scaffold_15	1364665	+	2	2	0.00011881	0.0119595	100
scaffold_15	1382573	-	2	2	0.00011881	0.0119595	100
scaffold_15	1400480	-	2	2	0.00011881	0.0119595	100
scaffold_15	1572427	+	2	2	0.00011881	0.0119595	100
scaffold_15	1651739	-	2	2	0.00011881	0.0119595	100
scaffold_15	1653402	-	2	2	0.00011881	0.0119595	100
scaffold_15	1653538	-	2	2	0.00011881	0.0119595	100
scaffold_15	1654356	+	2	2	0.00011881	0.0119595	100
scaffold_15	1714386	-	2	2	0.00011881	0.0119595	100
scaffold_15	1824974	-	2	2	0.00011881	0.0119595	100
scaffold_15	1894453	-	2	2	0.00011881	0.0119595	100
scaffold_15	1896435	+	2	2	0.00011881	0.0119595	100
scaffold_15	1901680	+	2	2	0.00011881	0.0119595	100
scaffold_15	1911769	+	2	2	0.00011881	0.0119595	100
scaffold_15	2021554	+	2	2	0.00011881	0.0119595	100
scaffold_15	2029355	+	2	2	0.00011881	0.0119595	100
scaffold_15	2047206	-	2	2	0.00011881	0.0119595	100
scaffold_15	2144811	-	2	2	0.00011881	0.0119595	100
scaffold_15	2160468	-	2	2	0.00011881	0.0119595	100
scaffold_15	2244587	-	2	2	0.00011881	0.0119595	100
scaffold_15	2244590	-	2	2	0.00011881	0.0119595	100
scaffold_15	2384120	-	2	2	0.00011881	0.0119595	100
scaffold_15	2499517	+	2	2	0.00011881	0.0119595	100
scaffold_15	2508707	+	2	2	0.00011881	0.0119595	100
scaffold_15	2560108	+	2	2	0.00011881	0.0119595	100
scaffold_16	31958	+	2	2	0.00011881	0.0119595	100
scaffold_16	132334	+	2	2	0.00011881	0.0119595	100
scaffold_16	241796	-	2	2	0.00011881	0.0119595	100
scaffold_16	270613	+	2	2	0.00011881	0.0119595	100
scaffold_16	412507	-	2	2	0.00011881	0.0119595	100
scaffold_16	499452	-	2	2	0.00011881	0.0119595	100
scaffold_16	685148	+	2	2	0.00011881	0.0119595	100
scaffold_16	721190	-	2	2	0.00011881	0.0119595	100
scaffold_16	802287	+	2	2	0.00011881	0.0119595	100
scaffold_16	841397	+	2	2	0.00011881	0.0119595	100
scaffold_16	880218	+	2	2	0.00011881	0.0119595	100
scaffold_16	934963	-	2	2	0.00011881	0.0119595	100
scaffold_16	1102530	-	2	2	0.00011881	0.0119595	100
scaffold_16	1112406	+	2	2	0.00011881	0.0119595	100
scaffold_16	1233673	-	2	2	0.00011881	0.0119595	100
scaffold_16	1437428	+	2	2	0.00011881	0.0119595	100
scaffold_16	1489313	+	2	2	0.00011881	0.0119595	100
scaffold_16	1489776	+	2	2	0.00011881	0.0119595	100
scaffold_16	1603158	-	2	2	0.00011881	0.0119595	100
scaffold_16	1719241	-	2	2	0.00011881	0.0119595	100
scaffold_16	1719251	-	2	2	0.00011881	0.0119595	100
scaffold_16	1722408	+	2	2	0.00011881	0.0119595	100
scaffold_16	1824525	-	2	2	0.00011881	0.0119595	100
scaffold_16	1944032	+	2	2	0.00011881	0.0119595	100
scaffold_16	2087974	+	2	2	0.00011881	0.0119595	100
scaffold_16	2155411	-	2	2	0.00011881	0.0119595	100
scaffold_16	2160971	+	2	2	0.00011881	0.0119595	100
scaffold_16	2256775	-	2	2	0.00011881	0.0119595	100
scaffold_16	2264517	-	2	2	0.00011881	0.0119595	100
scaffold_16	2291677	-	2	2	0.00011881	0.0119595	100
scaffold_17	24766	+	2	2	0.00011881	0.0119595	100
scaffold_17	44329	-	2	2	0.00011881	0.0119595	100
scaffold_17	189957	-	2	2	0.00011881	0.0119595	100
scaffold_17	189971	-	2	2	0.00011881	0.0119595	100
scaffold_17	217377	-	2	2	0.00011881	0.0119595	100
scaffold_17	226900	+	2	2	0.00011881	0.0119595	100
scaffold_17	286625	+	2	2	0.00011881	0.0119595	100
scaffold_17	452018	-	2	2	0.00011881	0.0119595	100
scaffold_17	458212	-	2	2	0.00011881	0.0119595	100
scaffold_17	460089	-	2	2	0.00011881	0.0119595	100
scaffold_17	509485	+	2	2	0.00011881	0.0119595	100
scaffold_17	511388	-	2	2	0.00011881	0.0119595	100
scaffold_17	512864	-	2	2	0.00011881	0.0119595	100
scaffold_17	557747	-	2	2	0.00011881	0.0119595	100
scaffold_17	568348	-	2	2	0.00011881	0.0119595	100
scaffold_17	760694	-	2	2	0.00011881	0.0119595	100
scaffold_17	760696	-	2	2	0.00011881	0.0119595	100
scaffold_17	761292	+	2	2	0.00011881	0.0119595	100
scaffold_17	844165	-	2	2	0.00011881	0.0119595	100
scaffold_17	846964	-	2	2	0.00011881	0.0119595	100
scaffold_17	1023627	-	2	2	0.00011881	0.0119595	100
scaffold_17	1028760	-	2	2	0.00011881	0.0119595	100
scaffold_17	1062799	+	2	2	0.00011881	0.0119595	100
scaffold_17	1065690	-	2	2	0.00011881	0.0119595	100
scaffold_17	1070231	+	2	2	0.00011881	0.0119595	100
scaffold_17	1083169	+	2	2	0.00011881	0.0119595	100
scaffold_17	1140260	+	2	2	0.00011881	0.0119595	100
scaffold_17	1233870	+	2	2	0.00011881	0.0119595	100
scaffold_17	1245027	-	2	2	0.00011881	0.0119595	100
scaffold_17	1245132	+	2	2	0.00011881	0.0119595	100
scaffold_17	1268972	+	2	2	0.00011881	0.0119595	100
scaffold_17	1278982	+	2	2	0.00011881	0.0119595	100
scaffold_17	1279478	+	2	2	0.00011881	0.0119595	100
scaffold_17	1279495	+	2	2	0.00011881	0.0119595	100
scaffold_17	1279515	+	2	2	0.00011881	0.0119595	100
scaffold_17	1615342	+	2	2	0.00011881	0.0119595	100
scaffold_17	1721008	-	2	2	0.00011881	0.0119595	100
scaffold_17	1895852	-	2	2	0.00011881	0.0119595	100
scaffold_17	2071203	+	2	2	0.00011881	0.0119595	100
scaffold_17	2120659	-	2	2	0.00011881	0.0119595	100
scaffold_17	2171921	+	2	2	0.00011881	0.0119595	100
scaffold_17	2211998	-	2	2	0.00011881	0.0119595	100
scaffold_17	2475212	-	2	2	0.00011881	0.0119595	100
scaffold_18	84603	-	2	2	0.00011881	0.0119595	100
scaffold_18	147715	+	2	2	0.00011881	0.0119595	100
scaffold_18	151953	-	2	2	0.00011881	0.0119595	100
scaffold_18	166566	-	2	2	0.00011881	0.0119595	100
scaffold_18	173733	-	2	2	0.00011881	0.0119595	100
scaffold_18	205660	+	2	2	0.00011881	0.0119595	100
scaffold_18	240226	-	2	2	0.00011881	0.0119595	100
scaffold_18	264754	-	2	2	0.00011881	0.0119595	100
scaffold_18	264960	-	2	2	0.00011881	0.0119595	100
scaffold_18	322393	-	2	2	0.00011881	0.0119595	100
scaffold_18	446723	+	2	2	0.00011881	0.0119595	100
scaffold_18	494675	+	2	2	0.00011881	0.0119595	100
scaffold_18	560470	+	2	2	0.00011881	0.0119595	100
scaffold_18	560478	+	2	2	0.00011881	0.0119595	100
scaffold_18	605190	-	2	2	0.00011881	0.0119595	100
scaffold_18	767812	-	2	2	0.00011881	0.0119595	100
scaffold_18	903406	-	2	2	0.00011881	0.0119595	100
scaffold_18	964566	-	2	2	0.00011881	0.0119595	100
scaffold_18	1020923	+	2	2	0.00011881	0.0119595	100
scaffold_18	1072534	+	2	2	0.00011881	0.0119595	100
scaffold_18	1080063	-	2	2	0.00011881	0.0119595	100
scaffold_18	1084735	+	2	2	0.00011881	0.0119595	100
scaffold_18	1194195	-	2	2	0.00011881	0.0119595	100
scaffold_18	1196405	+	2	2	0.00011881	0.0119595	100
scaffold_18	1430118	-	2	2	0.00011881	0.0119595	100
scaffold_18	1441870	+	2	2	0.00011881	0.0119595	100
scaffold_18	1888292	-	2	2	0.00011881	0.0119595	100
scaffold_18	1936781	-	2	2	0.00011881	0.0119595	100
scaffold_18	1968619	-	2	2	0.00011881	0.0119595	100
scaffold_18	1991077	-	2	2	0.00011881	0.0119595	100
scaffold_18	1992130	+	2	2	0.00011881	0.0119595	100
scaffold_18	1992507	-	2	2	0.00011881	0.0119595	100
scaffold_18	2031364	+	2	2	0.00011881	0.0119595	100
scaffold_18	2154053	+	2	2	0.00011881	0.0119595	100
scaffold_18	2168478	-	2	2	0.00011881	0.0119595	100
scaffold_18	2168500	-	2	2	0.00011881	0.0119595	100
scaffold_18	2181900	-	2	2	0.00011881	0.0119595	100
scaffold_18	2228496	-	2	2	0.00011881	0.0119595	100
scaffold_18	2308345	-	2	2	0.00011881	0.0119595	100
scaffold_19	178150	+	2	2	0.00011881	0.0119595	100
scaffold_19	178161	+	2	2	0.00011881	0.0119595	100
scaffold_19	348127	+	2	2	0.00011881	0.0119595	100
scaffold_19	431005	-	2	2	0.00011881	0.0119595	100
scaffold_19	453383	-	2	2	0.00011881	0.0119595	100
scaffold_19	466873	+	2	2	0.00011881	0.0119595	100
scaffold_19	543878	-	2	2	0.00011881	0.0119595	100
scaffold_19	596451	-	2	2	0.00011881	0.0119595	100
scaffold_19	609521	+	2	2	0.00011881	0.0119595	100
scaffold_19	838169	+	2	2	0.00011881	0.0119595	100
scaffold_19	902135	+	2	2	0.00011881	0.0119595	100
scaffold_19	1091884	-	2	2	0.00011881	0.0119595	100
scaffold_19	1185134	-	2	2	0.00011881	0.0119595	100
scaffold_19	1215271	-	2	2	0.00011881	0.0119595	100
scaffold_19	1246819	+	2	2	0.00011881	0.0119595	100
scaffold_19	1636079	+	2	2	0.00011881	0.0119595	100
scaffold_19	2162254	+	2	2	0.00011881	0.0119595	100
scaffold_19	2179034	+	2	2	0.00011881	0.0119595	100
scaffold_19	2189918	+	2	2	0.00011881	0.0119595	100
scaffold_20	87900	-	2	2	0.00011881	0.0119595	100
scaffold_20	105493	-	2	2	0.00011881	0.0119595	100
scaffold_20	107723	+	2	2	0.00011881	0.0119595	100
scaffold_20	165611	+	2	2	0.00011881	0.0119595	100
scaffold_20	308014	+	2	2	0.00011881	0.0119595	100
scaffold_20	327530	+	2	2	0.00011881	0.0119595	100
scaffold_20	359323	+	2	2	0.00011881	0.0119595	100
scaffold_20	458293	+	2	2	0.00011881	0.0119595	100
scaffold_20	474873	+	2	2	0.00011881	0.0119595	100
scaffold_20	611988	-	2	2	0.00011881	0.0119595	100
scaffold_20	663522	-	2	2	0.00011881	0.0119595	100
scaffold_20	671721	-	2	2	0.00011881	0.0119595	100
scaffold_20	690003	+	2	2	0.00011881	0.0119595	100
scaffold_20	998818	-	2	2	0.00011881	0.0119595	100
scaffold_20	1001604	+	2	2	0.00011881	0.0119595	100
scaffold_20	1002143	+	2	2	0.00011881	0.0119595	100
scaffold_20	1254071	+	2	2	0.00011881	0.0119595	100
scaffold_20	1354339	+	2	2	0.00011881	0.0119595	100
scaffold_20	1389076	+	2	2	0.00011881	0.0119595	100
scaffold_20	1494141	-	2	2	0.00011881	0.0119595	100
scaffold_20	1578615	+	2	2	0.00011881	0.0119595	100
scaffold_20	1593648	+	2	2	0.00011881	0.0119595	100
scaffold_20	1707701	-	2	2	0.00011881	0.0119595	100
scaffold_20	1709959	-	2	2	0.00011881	0.0119595	100
scaffold_20	1787153	+	2	2	0.00011881	0.0119595	100
scaffold_20	1791924	-	2	2	0.00011881	0.0119595	100
scaffold_20	1869458	-	2	2	0.00011881	0.0119595	100
scaffold_20	1949603	+	2	2	0.00011881	0.0119595	100
scaffold_20	1956138	+	2	2	0.00011881	0.0119595	100
scaffold_20	1979807	-	2	2	0.00011881	0.0119595	100
scaffold_20	2064974	+	2	2	0.00011881	0.0119595	100
scaffold_20	2202606	+	2	2	0.00011881	0.0119595	100
scaffold_20	2271492	-	2	2	0.00011881	0.0119595	100
scaffold_21	18323	-	2	2	0.00011881	0.0119595	100
scaffold_21	136778	+	2	2	0.00011881	0.0119595	100
scaffold_21	263515	-	2	2	0.00011881	0.0119595	100
scaffold_21	441769	-	2	2	0.00011881	0.0119595	100
scaffold_21	471301	-	2	2	0.00011881	0.0119595	100
scaffold_21	511887	-	2	2	0.00011881	0.0119595	100
scaffold_21	549982	-	2	2	0.00011881	0.0119595	100
scaffold_21	603134	+	2	2	0.00011881	0.0119595	100
scaffold_21	610846	+	2	2	0.00011881	0.0119595	100
scaffold_21	721290	+	2	2	0.00011881	0.0119595	100
scaffold_21	721303	+	2	2	0.00011881	0.0119595	100
scaffold_21	749295	+	2	2	0.00011881	0.0119595	100
scaffold_21	785198	+	2	2	0.00011881	0.0119595	100
scaffold_21	789447	-	2	2	0.00011881	0.0119595	100
scaffold_21	789458	-	2	2	0.00011881	0.0119595	100
scaffold_21	839512	+	2	2	0.00011881	0.0119595	100
scaffold_21	897931	+	2	2	0.00011881	0.0119595	100
scaffold_21	958209	-	2	2	0.00011881	0.0119595	100
scaffold_21	965493	-	2	2	0.00011881	0.0119595	100
scaffold_21	1003325	-	2	2	0.00011881	0.0119595	100
scaffold_21	1077949	-	2	2	0.00011881	0.0119595	100
scaffold_21	1092203	+	2	2	0.00011881	0.0119595	100
scaffold_21	1104501	+	2	2	0.00011881	0.0119595	100
scaffold_21	1290691	+	2	2	0.00011881	0.0119595	100
scaffold_21	1324417	+	2	2	0.00011881	0.0119595	100
scaffold_21	1433595	-	2	2	0.00011881	0.0119595	100
scaffold_21	1459879	+	2	2	0.00011881	0.0119595	100
scaffold_21	1466814	-	2	2	0.00011881	0.0119595	100
scaffold_21	1583758	+	2	2	0.00011881	0.0119595	100
scaffold_21	1959463	-	2	2	0.00011881	0.0119595	100
scaffold_21	1966731	+	2	2	0.00011881	0.0119595	100
scaffold_21	1967061	+	2	2	0.00011881	0.0119595	100
scaffold_21	2041823	-	2	2	0.00011881	0.0119595	100
scaffold_21	2098730	-	2	2	0.00011881	0.0119595	100
scaffold_21	2120924	-	2	2	0.00011881	0.0119595	100
scaffold_21	2151671	+	2	2	0.00011881	0.0119595	100
scaffold_21	2183109	+	2	2	0.00011881	0.0119595	100
scaffold_21	2228299	-	2	2	0.00011881	0.0119595	100
scaffold_21	2229217	-	2	2	0.00011881	0.0119595	100
scaffold_22	71900	-	2	2	0.00011881	0.0119595	100
scaffold_22	100021	+	2	2	0.00011881	0.0119595	100
scaffold_22	121171	-	2	2	0.00011881	0.0119595	100
scaffold_22	219137	+	2	2	0.00011881	0.0119595	100
scaffold_22	277510	-	2	2	0.00011881	0.0119595	100
scaffold_22	294164	-	2	2	0.00011881	0.0119595	100
scaffold_22	349273	+	2	2	0.00011881	0.0119595	100
scaffold_22	378307	-	2	2	0.00011881	0.0119595	100
scaffold_22	384656	-	2	2	0.00011881	0.0119595	100
scaffold_22	392246	+	2	2	0.00011881	0.0119595	100
scaffold_22	549588	-	2	2	0.00011881	0.0119595	100
scaffold_22	687730	-	2	2	0.00011881	0.0119595	100
scaffold_22	712711	-	2	2	0.00011881	0.0119595	100
scaffold_22	868613	-	2	2	0.00011881	0.0119595	100
scaffold_22	897143	+	2	2	0.00011881	0.0119595	100
scaffold_22	904466	+	2	2	0.00011881	0.0119595	100
scaffold_22	941221	-	2	2	0.00011881	0.0119595	100
scaffold_22	976469	+	2	2	0.00011881	0.0119595	100
scaffold_22	1064585	-	2	2	0.00011881	0.0119595	100
scaffold_22	1066053	+	2	2	0.00011881	0.0119595	100
scaffold_22	1135865	+	2	2	0.00011881	0.0119595	100
scaffold_22	1260140	-	2	2	0.00011881	0.0119595	100
scaffold_22	1487791	-	2	2	0.00011881	0.0119595	100
scaffold_22	1550128	-	2	2	0.00011881	0.0119595	100
scaffold_22	1588615	+	2	2	0.00011881	0.0119595	100
scaffold_22	1619827	-	2	2	0.00011881	0.0119595	100
scaffold_22	1654820	-	2	2	0.00011881	0.0119595	100
scaffold_22	1655068	+	2	2	0.00011881	0.0119595	100
scaffold_22	1655277	-	2	2	0.00011881	0.0119595	100
scaffold_22	1678366	-	2	2	0.00011881	0.0119595	100
scaffold_22	1728729	+	2	2	0.00011881	0.0119595	100
scaffold_22	1728750	+	2	2	0.00011881	0.0119595	100
scaffold_22	2014159	+	2	2	0.00011881	0.0119595	100
scaffold_22	2083679	-	2	2	0.00011881	0.0119595	100
scaffold_22	2116605	+	2	2	0.00011881	0.0119595	100
scaffold_23	488145	-	2	2	0.00011881	0.0119595	100
scaffold_23	494213	-	2	2	0.00011881	0.0119595	100
scaffold_23	547868	+	2	2	0.00011881	0.0119595	100
scaffold_23	600252	+	2	2	0.00011881	0.0119595	100
scaffold_23	884095	-	2	2	0.00011881	0.0119595	100
scaffold_23	937777	+	2	2	0.00011881	0.0119595	100
scaffold_23	963831	-	2	2	0.00011881	0.0119595	100
scaffold_23	1019016	-	2	2	0.00011881	0.0119595	100
scaffold_23	1373500	-	2	2	0.00011881	0.0119595	100
scaffold_23	1385897	+	2	2	0.00011881	0.0119595	100
scaffold_23	1387034	-	2	2	0.00011881	0.0119595	100
scaffold_23	1460350	-	2	2	0.00011881	0.0119595	100
scaffold_23	1504436	+	2	2	0.00011881	0.0119595	100
scaffold_23	1521866	+	2	2	0.00011881	0.0119595	100
scaffold_23	1524349	+	2	2	0.00011881	0.0119595	100
scaffold_23	1552954	-	2	2	0.00011881	0.0119595	100
scaffold_23	1647094	-	2	2	0.00011881	0.0119595	100
scaffold_23	1647098	-	2	2	0.00011881	0.0119595	100
scaffold_23	1663694	-	2	2	0.00011881	0.0119595	100
scaffold_23	1703955	+	2	2	0.00011881	0.0119595	100
scaffold_23	1770095	+	2	2	0.00011881	0.0119595	100
scaffold_24	97197	-	2	2	0.00011881	0.0119595	100
scaffold_24	120709	+	2	2	0.00011881	0.0119595	100
scaffold_24	120734	+	2	2	0.00011881	0.0119595	100
scaffold_24	120735	-	2	2	0.00011881	0.0119595	100
scaffold_24	241357	+	2	2	0.00011881	0.0119595	100
scaffold_24	271591	+	2	2	0.00011881	0.0119595	100
scaffold_24	299429	-	2	2	0.00011881	0.0119595	100
scaffold_24	345680	+	2	2	0.00011881	0.0119595	100
scaffold_24	517773	-	2	2	0.00011881	0.0119595	100
scaffold_24	517786	-	2	2	0.00011881	0.0119595	100
scaffold_24	611116	-	2	2	0.00011881	0.0119595	100
scaffold_24	643425	+	2	2	0.00011881	0.0119595	100
scaffold_24	666114	-	2	2	0.00011881	0.0119595	100
scaffold_24	674917	+	2	2	0.00011881	0.0119595	100
scaffold_24	689313	-	2	2	0.00011881	0.0119595	100
scaffold_24	712619	-	2	2	0.00011881	0.0119595	100
scaffold_24	842542	-	2	2	0.00011881	0.0119595	100
scaffold_24	850418	-	2	2	0.00011881	0.0119595	100
scaffold_24	850433	-	2	2	0.00011881	0.0119595	100
scaffold_24	850444	-	2	2	0.00011881	0.0119595	100
scaffold_24	919253	-	2	2	0.00011881	0.0119595	100
scaffold_24	919282	-	2	2	0.00011881	0.0119595	100
scaffold_24	1003272	+	2	2	0.00011881	0.0119595	100
scaffold_24	1107163	-	2	2	0.00011881	0.0119595	100
scaffold_24	1203057	-	2	2	0.00011881	0.0119595	100
scaffold_24	1228844	+	2	2	0.00011881	0.0119595	100
scaffold_24	1426488	-	2	2	0.00011881	0.0119595	100
scaffold_24	1517305	-	2	2	0.00011881	0.0119595	100
scaffold_24	1580390	-	2	2	0.00011881	0.0119595	100
scaffold_24	1580439	-	2	2	0.00011881	0.0119595	100
scaffold_24	1582742	+	2	2	0.00011881	0.0119595	100
scaffold_24	1598343	-	2	2	0.00011881	0.0119595	100
scaffold_24	1610325	-	2	2	0.00011881	0.0119595	100
scaffold_24	1611903	-	2	2	0.00011881	0.0119595	100
scaffold_24	1679683	+	2	2	0.00011881	0.0119595	100
scaffold_24	1692431	-	2	2	0.00011881	0.0119595	100
scaffold_24	1697418	+	2	2	0.00011881	0.0119595	100
scaffold_24	1722801	-	2	2	0.00011881	0.0119595	100
scaffold_24	1759732	+	2	2	0.00011881	0.0119595	100
scaffold_24	1896859	+	2	2	0.00011881	0.0119595	100
scaffold_24	1952936	-	2	2	0.00011881	0.0119595	100
scaffold_24	2009346	+	2	2	0.00011881	0.0119595	100
scaffold_24	2112826	-	2	2	0.00011881	0.0119595	100
scaffold_24	2195892	+	2	2	0.00011881	0.0119595	100
scaffold_25	11418	-	2	2	0.00011881	0.0119595	100
scaffold_25	66034	-	2	2	0.00011881	0.0119595	100
scaffold_25	219532	+	2	2	0.00011881	0.0119595	100
scaffold_25	273718	+	2	2	0.00011881	0.0119595	100
scaffold_25	288677	+	2	2	0.00011881	0.0119595	100
scaffold_25	297226	-	2	2	0.00011881	0.0119595	100
scaffold_25	320779	+	2	2	0.00011881	0.0119595	100
scaffold_25	445710	+	2	2	0.00011881	0.0119595	100
scaffold_25	524875	-	2	2	0.00011881	0.0119595	100
scaffold_25	716449	-	2	2	0.00011881	0.0119595	100
scaffold_25	822151	-	2	2	0.00011881	0.0119595	100
scaffold_25	822415	+	2	2	0.00011881	0.0119595	100
scaffold_25	845813	+	2	2	0.00011881	0.0119595	100
scaffold_25	877021	-	2	2	0.00011881	0.0119595	100
scaffold_25	879892	-	2	2	0.00011881	0.0119595	100
scaffold_25	898880	-	2	2	0.00011881	0.0119595	100
scaffold_25	993436	-	2	2	0.00011881	0.0119595	100
scaffold_25	1066047	+	2	2	0.00011881	0.0119595	100
scaffold_25	1070241	+	2	2	0.00011881	0.0119595	100
scaffold_25	1115751	-	2	2	0.00011881	0.0119595	100
scaffold_25	1238757	-	2	2	0.00011881	0.0119595	100
scaffold_25	1256584	-	2	2	0.00011881	0.0119595	100
scaffold_25	1343095	-	2	2	0.00011881	0.0119595	100
scaffold_25	1353457	+	2	2	0.00011881	0.0119595	100
scaffold_25	1390336	-	2	2	0.00011881	0.0119595	100
scaffold_25	1511986	-	2	2	0.00011881	0.0119595	100
scaffold_25	1548461	-	2	2	0.00011881	0.0119595	100
scaffold_25	1588741	+	2	2	0.00011881	0.0119595	100
scaffold_25	1595670	-	2	2	0.00011881	0.0119595	100
scaffold_25	1838033	+	2	2	0.00011881	0.0119595	100
scaffold_25	1852748	+	2	2	0.00011881	0.0119595	100
scaffold_25	2001236	-	2	2	0.00011881	0.0119595	100
scaffold_25	2072896	+	2	2	0.00011881	0.0119595	100
scaffold_25	2079352	-	2	2	0.00011881	0.0119595	100
scaffold_25	2210700	-	2	2	0.00011881	0.0119595	100
scaffold_26	7941	-	2	2	0.00011881	0.0119595	100
scaffold_26	74621	+	2	2	0.00011881	0.0119595	100
scaffold_26	81691	-	2	2	0.00011881	0.0119595	100
scaffold_26	163615	+	2	2	0.00011881	0.0119595	100
scaffold_26	169364	+	2	2	0.00011881	0.0119595	100
scaffold_26	263243	-	2	2	0.00011881	0.0119595	100
scaffold_26	338549	+	2	2	0.00011881	0.0119595	100
scaffold_26	382029	+	2	2	0.00011881	0.0119595	100
scaffold_26	383065	-	2	2	0.00011881	0.0119595	100
scaffold_26	438668	-	2	2	0.00011881	0.0119595	100
scaffold_26	456957	-	2	2	0.00011881	0.0119595	100
scaffold_26	540393	-	2	2	0.00011881	0.0119595	100
scaffold_26	632637	-	2	2	0.00011881	0.0119595	100
scaffold_26	762147	+	2	2	0.00011881	0.0119595	100
scaffold_26	798173	+	2	2	0.00011881	0.0119595	100
scaffold_26	849889	-	2	2	0.00011881	0.0119595	100
scaffold_26	882380	-	2	2	0.00011881	0.0119595	100
scaffold_26	905986	-	2	2	0.00011881	0.0119595	100
scaffold_26	906003	-	2	2	0.00011881	0.0119595	100
scaffold_26	940194	+	2	2	0.00011881	0.0119595	100
scaffold_26	940851	+	2	2	0.00011881	0.0119595	100
scaffold_26	940984	+	2	2	0.00011881	0.0119595	100
scaffold_26	959392	-	2	2	0.00011881	0.0119595	100
scaffold_26	971385	-	2	2	0.00011881	0.0119595	100
[truncated: 168,657 more rows]

## Sheet: per gene
chrom	start	end	strand	name	meth_CpGs	length	meth_CpGs per kb	Obs_Exp_CpG
scaffold_18	510936	515977	+	HaOG200001	1	5041	0.198373	0.964704
scaffold_102	255575	257943	+	HaOG200002	0	2368	0	1.20085
scaffold_102	214021	217807	+	HaOG200003	1	3786	0.264131	0.987394
scaffold_129	566887	580147	+	HaOG200004	4	13260	0.301659	0.93513
scaffold_129	600159	617399	+	HaOG200005	59	17240	3.42227	1.02353
scaffold_10	2114738	2117233	+	HaOG200006	0	2495	0	0.906255
scaffold_124	335906	338268	-	HaOG200007	0	2362	0	0.830407
scaffold_9	1753401	1775408	-	HaOG200008	0	22007	0	0.951555
scaffold_179	226503	232868	-	HaOG200009	0	6365	0	0.918411
scaffold_102	259771	265185	-	HaOG200010	0	5414	0	0.968155
scaffold_692	24298	35308	+	HaOG200011	0	11010	0	1.51124
scaffold_132	135386	154322	-	HaOG200012	6	18936	0.316857	1.10393
scaffold_47	568761	572938	+	HaOG200013	10	4177	2.39406	0.746674
scaffold_2	3207481	3208977	+	HaOG200014	1	1496	0.668449	0.809524
scaffold_579	4879	6363	+	HaOG200015	1	1484	0.673854	0.89768
scaffold_579	1901	3388	+	HaOG200016	0	1487	0	0.885119
scaffold_343	79151	84231	-	HaOG200017	0	5080	0	0.859523
scaffold_343	51110	66697	+	HaOG200018	0	15587	0	0.98347
scaffold_343	70338	76164	+	HaOG200019	1	5826	0.171644	0.819323
scaffold_0	146106	150135	+	HaOG200020	1	4029	0.248201	0.968244
scaffold_0	165642	173640	+	HaOG200021	2	7998	0.250063	1.20633
scaffold_0	156311	162780	+	HaOG200022	3	6469	0.46375	0.926074
scaffold_84	1014821	1018534	-	HaOG200023	5	3713	1.34662	0.813305
scaffold_148	480302	486256	+	HaOG200024	2	5954	0.335909	1.0257
scaffold_341	230573	233104	+	HaOG200025	1	2531	0.395101	0.840125
scaffold_341	224444	228046	+	HaOG200026	2	3602	0.555247	0.998847
scaffold_55	714944	719844	+	HaOG200027	0	4900	0	0.873758
scaffold_13	1458121	1461097	-	HaOG200028	11	2976	3.69624	0.772696
scaffold_324	69218	75104	+	HaOG200029	0	5886	0	0.804989
scaffold_324	27406	32653	+	HaOG200030	3	5247	0.571755	0.733471
scaffold_324	44675	51685	+	HaOG200031	0	7010	0	0.898514
scaffold_107	619604	624585	-	HaOG200032	2	4981	0.401526	0.70258
scaffold_324	33385	43067	+	HaOG200033	0	9682	0	1.12466
scaffold_371	32779	39664	-	HaOG200034	2	6885	0.290487	0.861076
scaffold_371	55287	58829	+	HaOG200035	0	3542	0	0.881278
scaffold_371	22559	27475	+	HaOG200036	1	4916	0.203417	1.1813
scaffold_371	16077	19828	+	HaOG200037	1	3751	0.266596	1.10822
scaffold_371	9556	13981	+	HaOG200038	0	4425	0	0.949114
scaffold_371	264	6106	+	HaOG200039	0	5842	0	1.01608
scaffold_324	9824	13652	-	HaOG200040	0	3828	0	0.951801
scaffold_324	14591	22727	-	HaOG200041	2	8136	0.245821	0.940394
scaffold_107	650374	654254	-	HaOG200042	0	3880	0	0.773936
scaffold_107	655369	660698	-	HaOG200043	3	5329	0.562957	0.794721
scaffold_107	704324	709895	+	HaOG200044	0	5571	0	0.701673
scaffold_107	695085	699092	+	HaOG200045	0	4007	0	0.85931
scaffold_107	663178	668387	-	HaOG200046	2	5209	0.383951	0.852892
scaffold_107	678397	685740	+	HaOG200047	3	7343	0.408552	0.926264
scaffold_107	671771	676002	+	HaOG200048	1	4231	0.236351	0.923186
scaffold_107	624989	630352	-	HaOG200049	0	5363	0	0.897037
scaffold_107	631978	642607	+	HaOG200050	1	10629	0.0940822	1.32574
scaffold_107	643773	649743	+	HaOG200051	0	5970	0	0.68668
scaffold_321	238327	241277	+	HaOG200052	0	2950	0	0.701623
scaffold_321	232197	237137	+	HaOG200053	1	4940	0.202429	0.854697
scaffold_10	222291	230200	+	HaOG200054	1	7909	0.126438	0.95574
scaffold_21	2066149	2074458	+	HaOG200055	2	8309	0.240703	0.853589
scaffold_21	1832511	1839030	+	HaOG200056	1	6519	0.153398	0.810135
scaffold_21	2097011	2103640	+	HaOG200057	1	6629	0.150852	0.809387
scaffold_21	2090327	2095473	-	HaOG200058	0	5146	0	0.830838
scaffold_21	2076050	2081953	+	HaOG200059	0	5903	0	0.845403
scaffold_21	2083997	2089810	+	HaOG200060	0	5813	0	0.878756
scaffold_106	475592	479146	-	HaOG200061	17	3554	4.78334	0.701772
scaffold_639	1131	19478	+	HaOG200062	6	18347	0.327029	1.22779
scaffold_264	109536	116428	-	HaOG200063	0	6892	0	0.914589
scaffold_100	927045	941239	-	HaOG200064	3	14194	0.211357	0.831786
scaffold_100	908610	914187	-	HaOG200065	0	5577	0	0.7835
scaffold_39	1458788	1496461	+	HaOG200066	9	37673	0.238898	1.3295
scaffold_28	1532242	1536371	-	HaOG200067	1	4129	0.242189	0.965786
scaffold_96	902797	909163	+	HaOG200068	1	6366	0.157085	1.10985
scaffold_96	894254	899154	-	HaOG200069	2	4900	0.408163	1.0526
scaffold_12	1212718	1217515	+	HaOG200070	0	4797	0	0.709885
scaffold_34	1163354	1166529	+	HaOG200071	0	3175	0	0.804869
scaffold_34	1145179	1150044	-	HaOG200072	1	4865	0.20555	0.842602
scaffold_34	1167359	1170896	-	HaOG200073	0	3537	0	0.773115
scaffold_146	505361	510462	-	HaOG200074	2	5101	0.39208	0.998751
scaffold_34	1132860	1138514	-	HaOG200075	0	5654	0	0.839963
scaffold_148	550989	559056	+	HaOG200076	5	8067	0.619809	1.08179
scaffold_148	535121	547976	+	HaOG200077	2	12855	0.155581	1.0616
scaffold_209	313956	318735	+	HaOG200078	0	4779	0	1.03067
scaffold_209	333232	337470	+	HaOG200079	1	4238	0.23596	0.905454
scaffold_209	320332	324659	+	HaOG200080	0	4327	0	0.825856
scaffold_207	412663	441986	+	HaOG200081	6	29323	0.204618	1.082
scaffold_207	359030	374182	+	HaOG200082	2	15152	0.131996	0.908182
scaffold_18	2328066	2329885	+	HaOG200083	2	1819	1.09951	0.716475
scaffold_143	41306	43283	-	HaOG200084	0	1977	0	1.22141
scaffold_296	123378	125058	-	HaOG200085	0	1680	0	0.817172
scaffold_296	117609	120018	-	HaOG200086	1	2409	0.41511	0.779058
scaffold_33	312100	314015	+	HaOG200087	0	1915	0	0.945263
scaffold_33	333308	335336	+	HaOG200088	1	2028	0.493097	0.860259
scaffold_33	254826	256684	-	HaOG200089	0	1858	0	0.779566
scaffold_33	329501	331307	+	HaOG200090	1	1806	0.55371	0.926154
scaffold_33	307688	309456	+	HaOG200091	0	1768	0	0.942811
scaffold_33	298988	300890	+	HaOG200092	1	1902	0.525762	0.852386
scaffold_33	294383	296354	+	HaOG200093	0	1971	0	0.881589
scaffold_33	277346	279593	-	HaOG200094	1	2247	0.445038	0.934594
scaffold_33	266052	271057	-	HaOG200095	0	5005	0	1.60751
scaffold_343	21384	25924	-	HaOG200096	0	4540	0	1.36641
scaffold_33	315926	317704	+	HaOG200097	0	1778	0	0.962889
scaffold_21	102532	104305	+	HaOG200098	0	1773	0	0.940417
scaffold_21	105217	107150	+	HaOG200099	1	1933	0.517331	0.91829
scaffold_17	1694862	1696917	-	HaOG200100	0	2055	0	1.06465
scaffold_11	2585105	2586883	+	HaOG200101	1	1778	0.56243	0.82262
scaffold_11	1757551	1759389	-	HaOG200102	0	1838	0	0.705396
scaffold_11	2580668	2582443	+	HaOG200103	0	1775	0	0.985729
scaffold_11	2576527	2578375	+	HaOG200104	0	1848	0	0.862283
scaffold_56	645559	648534	-	HaOG200105	1	2975	0.336134	1.08346
scaffold_260	175309	177224	+	HaOG200106	0	1915	0	0.786828
scaffold_191	194983	200389	-	HaOG200107	1	5406	0.18498	0.719216
scaffold_191	244893	247577	-	HaOG200108	0	2684	0	0.741797
scaffold_191	225125	236237	-	HaOG200109	1	11112	0.0899928	2.00833
scaffold_191	250655	254792	-	HaOG200110	0	4137	0	0.781819
scaffold_191	237896	240755	-	HaOG200111	0	2859	0	0.591488
scaffold_191	268839	273735	+	HaOG200112	1	4896	0.204248	0.765831
scaffold_123	410833	421703	-	HaOG200113	3	10870	0.275989	0.920124
scaffold_123	707003	712442	-	HaOG200114	0	5439	0	1.11759
scaffold_0	6054235	6060107	+	HaOG200115	1	5872	0.1703	0.794553
scaffold_105	743134	746149	+	HaOG200116	0	3015	0	0.615803
scaffold_105	758383	760699	-	HaOG200117	0	2316	0	0.579262
scaffold_105	763304	765181	-	HaOG200118	0	1877	0	0.514874
scaffold_105	766761	768655	-	HaOG200119	0	1894	0	0.501131
scaffold_105	830877	833890	-	HaOG200120	1	3013	0.331895	0.674447
scaffold_111	166773	169063	-	HaOG200121	1	2290	0.436681	0.865966
scaffold_111	169866	172574	-	HaOG200122	0	2708	0	0.884474
scaffold_111	174622	178640	-	HaOG200123	0	4018	0	1.26743
scaffold_117	226095	228576	-	HaOG200124	0	2481	0	0.75364
scaffold_117	239069	241474	+	HaOG200125	1	2405	0.4158	0.729325
scaffold_12	2737590	2745882	+	HaOG200126	2	8292	0.241196	1.04221
scaffold_147	180713	183562	-	HaOG200127	21	2849	7.37101	0.952432
scaffold_147	183958	186628	-	HaOG200128	0	2670	0	0.866803
scaffold_147	189022	192065	-	HaOG200129	1	3043	0.328623	1.07832
scaffold_147	193561	196657	-	HaOG200130	3	3096	0.968992	0.920902
scaffold_147	203032	208614	-	HaOG200131	1	5582	0.179147	1.10269
scaffold_148	17067	19824	-	HaOG200132	0	2757	0	0.807636
scaffold_155	443131	452946	-	HaOG200133	1	9815	0.101885	0.695733
scaffold_155	448346	450248	-	HaOG200134	0	1902	0	0.617158
scaffold_18	2150782	2153307	-	HaOG200135	0	2525	0	0.830515
scaffold_184	239944	242338	-	HaOG200136	1	2394	0.417711	0.694459
scaffold_184	242969	245449	-	HaOG200137	1	2480	0.403226	0.72884
scaffold_184	247096	249485	-	HaOG200138	0	2389	0	0.693494
scaffold_184	250469	253682	+	HaOG200139	1	3213	0.311236	0.991775
scaffold_2	2535403	2539548	+	HaOG200140	3	4145	0.723764	0.559906
scaffold_209	160019	161901	-	HaOG200141	0	1882	0	0.727644
scaffold_21	2059293	2062700	+	HaOG200142	26	3407	7.63135	0.594887
scaffold_222	260541	277469	+	HaOG200143	2	16928	0.118147	1.0362
scaffold_23	1152058	1153875	-	HaOG200144	0	1817	0	0.75649
scaffold_25	2217256	2219211	-	HaOG200145	0	1955	0	0.772595
scaffold_263	3711	5532	-	HaOG200146	1	1821	0.549149	0.873036
scaffold_263	8087	10926	-	HaOG200147	2	2839	0.704473	0.701348
scaffold_263	13763	18176	-	HaOG200148	2	4413	0.453206	1.21273
scaffold_263	21375	23890	-	HaOG200149	1	2515	0.397614	0.800135
scaffold_263	25684	27922	-	HaOG200150	0	2238	0	0.56266
scaffold_313	163557	167986	-	HaOG200151	0	4429	0	0.88231
scaffold_313	169963	176027	-	HaOG200152	2	6064	0.329815	0.982098
scaffold_319	195234	197646	-	HaOG200153	0	2412	0	0.619417
scaffold_319	200004	203270	-	HaOG200154	0	3266	0	0.869785
scaffold_334	113488	117587	+	HaOG200155	1	4099	0.243962	1.10711
scaffold_334	130737	134718	+	HaOG200156	3	3981	0.75358	0.973224
scaffold_365	98903	101484	-	HaOG200157	2	2581	0.774893	0.791752
scaffold_49	1036618	1043197	-	HaOG200158	2	6579	0.303998	1.07862
scaffold_512	68276	69988	+	HaOG200159	1	1712	0.584112	1.09366
scaffold_56	921791	939224	+	HaOG200160	1	17433	0.0573625	1.44218
scaffold_669	27543	39330	+	HaOG200161	1	11787	0.0848392	1.21811
scaffold_669	42938	45610	-	HaOG200162	0	2672	0	0.84947
scaffold_669	49967	52341	+	HaOG200163	0	2374	0	0.897731
scaffold_68	1991	4293	-	HaOG200164	0	2302	0	0.77282
scaffold_7	1538989	1573021	+	HaOG200165	4	34032	0.117536	1.17601
scaffold_73	887434	892723	+	HaOG200166	2	5289	0.378143	0.912645
scaffold_77	240306	242459	-	HaOG200167	1	2153	0.464468	0.740544
scaffold_8	849437	851776	-	HaOG200168	1	2339	0.427533	0.650545
scaffold_88	158632	160684	+	HaOG200169	1	2052	0.487329	0.901613
scaffold_88	170080	172411	+	HaOG200170	1	2331	0.429	0.833333
scaffold_105	761046	762887	-	HaOG200171	0	1841	0	0.562362
scaffold_117	195943	198935	-	HaOG200172	0	2992	0	1.15584
scaffold_117	205917	214128	-	HaOG200173	1	8211	0.121788	1.02934
scaffold_117	231219	233704	-	HaOG200174	2	2485	0.804829	0.755546
scaffold_141	310855	316788	-	HaOG200175	2	5933	0.337098	0.851535
scaffold_147	198973	200865	-	HaOG200176	1	1892	0.528541	0.766116
scaffold_155	445500	452946	-	HaOG200177	1	7446	0.1343	0.704396
scaffold_155	450736	452946	-	HaOG200178	0	2210	0	0.789286
scaffold_2	2568247	2574627	+	HaOG200179	3	6380	0.470219	0.957081
scaffold_313	150554	159488	-	HaOG200180	3	8934	0.335796	1.11438
scaffold_92	670785	674235	+	HaOG200181	0	3450	0	1.12087
scaffold_97	880928	886493	+	HaOG200182	23	5565	4.13297	0.795379
scaffold_0	3554935	3557226	+	HaOG200183	0	2291	0	0.90514
scaffold_0	3558515	3561175	+	HaOG200184	0	2660	0	0.816433
scaffold_0	3562945	3564958	+	HaOG200185	0	2013	0	0.804985
scaffold_0	3566162	3568267	+	HaOG200186	2	2105	0.950119	0.924648
scaffold_0	3569477	3571615	-	HaOG200187	0	2138	0	0.762693
scaffold_0	3572881	3574972	+	HaOG200188	1	2091	0.47824	0.957983
scaffold_0	3578001	3580373	+	HaOG200189	2	2372	0.84317	0.946259
scaffold_0	3583914	3585876	+	HaOG200190	1	1962	0.509684	0.811163
scaffold_0	3589609	3592370	+	HaOG200191	5	2761	1.81094	1.01822
scaffold_0	3595856	3598722	+	HaOG200192	0	2866	0	1.02197
scaffold_0	3599851	3603759	+	HaOG200193	3	3908	0.767656	0.988686
scaffold_0	3604727	3607388	+	HaOG200194	2	2661	0.751597	1.02618
scaffold_0	3608053	3610843	+	HaOG200195	1	2790	0.358423	1.23603
scaffold_0	3612018	3614832	+	HaOG200196	1	2814	0.355366	0.938189
scaffold_0	3616936	3619193	+	HaOG200197	4	2257	1.77226	1.00701
scaffold_0	3623433	3625542	+	HaOG200198	1	2109	0.474158	0.813607
scaffold_0	3626295	3628480	+	HaOG200199	1	2185	0.457666	0.938736
scaffold_0	3629007	3631089	+	HaOG200200	1	2082	0.480307	0.88199
scaffold_0	3633811	3635891	+	HaOG200201	0	2080	0	0.939759
scaffold_0	3638269	3641053	-	HaOG200202	2	2784	0.718391	1.18771
scaffold_0	3645319	3647729	+	HaOG200203	0	2410	0	0.764409
scaffold_48	1417047	1427464	+	HaOG200204	34	10417	3.2639	0.720595
scaffold_136	532665	549586	-	HaOG200205	6	16921	0.354589	1.15555
scaffold_377	72212	114990	+	HaOG200206	8	42778	0.187012	1.10074
scaffold_341	34238	57986	+	HaOG200207	5	23748	0.210544	1.05741
scaffold_298	258746	276160	+	HaOG200208	3	17414	0.172275	0.939726
scaffold_237	260117	290992	-	HaOG200209	5	30875	0.161943	1.03996
scaffold_40	30527	34585	-	HaOG200210	28	4058	6.89995	0.723272
scaffold_0	5539074	5542835	-	HaOG200211	1	3761	0.265887	0.996547
scaffold_2	2867129	2898778	-	HaOG200212	5	31649	0.157983	1.09428
scaffold_0	5820173	5821123	+	HaOG200213	0	950	0	0.349732
scaffold_10	806696	809441	-	HaOG200214	0	2745	0	0.801782
scaffold_10	815278	817379	-	HaOG200215	0	2101	0	0.728785
scaffold_10	824189	826420	-	HaOG200216	0	2231	0	0.853201
scaffold_101	454619	459447	+	HaOG200217	1	4828	0.207125	0.800642
scaffold_11	1801106	1804890	-	HaOG200218	1	3784	0.264271	0.94836
scaffold_117	325369	326055	-	HaOG200219	0	686	0	0.604938
scaffold_140	443612	444256	+	HaOG200220	0	644	0	0.796399
scaffold_141	301132	303109	+	HaOG200221	0	1977	0	0.784984
scaffold_15	849461	852473	-	HaOG200222	0	3012	0	0.937974
scaffold_15	849461	852643	-	HaOG200223	0	3182	0	0.940603
scaffold_15	853791	856053	-	HaOG200224	0	2262	0	1.08571
scaffold_15	981284	982973	+	HaOG200225	2	1689	1.18413	0.979098
scaffold_167	468170	469634	-	HaOG200226	1	1464	0.68306	0.829932
scaffold_167	470470	471608	+	HaOG200227	0	1138	0	1.14825
scaffold_29	1746726	1749572	+	HaOG200228	0	2846	0	0.842533
scaffold_29	1751512	1753582	+	HaOG200229	0	2070	0	0.923184
scaffold_29	1755294	1758933	+	HaOG200230	2	3639	0.549602	0.92511
scaffold_29	1761524	1763814	+	HaOG200231	1	2290	0.436681	0.911008
scaffold_29	1765737	1767769	+	HaOG200232	0	2032	0	0.711763
scaffold_29	1769065	1770709	+	HaOG200233	0	1644	0	0.863445
scaffold_291	10868	12345	-	HaOG200234	16	1477	10.8328	0.471549
scaffold_291	14595	19320	+	HaOG200235	3	4725	0.634921	0.925425
scaffold_340	109646	111042	-	HaOG200236	11	1396	7.87966	0.592044
scaffold_422	53673	63283	-	HaOG200237	0	9610	0	0.926764
scaffold_444	95949	104520	-	HaOG200238	2	8571	0.233345	0.983929
scaffold_52	879688	887147	+	HaOG200239	5	7459	0.670331	0.973748
scaffold_52	888505	893885	+	HaOG200240	0	5380	0	1.36309
scaffold_52	894806	897585	+	HaOG200241	1	2779	0.359842	0.773498
scaffold_52	900207	902820	+	HaOG200242	1	2613	0.382702	1.09406
scaffold_52	905065	906965	+	HaOG200243	1	1900	0.526316	0.773826
scaffold_52	910417	916377	+	HaOG200244	1	5960	0.167785	2.52712
scaffold_53	1372197	1373722	-	HaOG200245	0	1525	0	0.61919
scaffold_54	473045	478017	-	HaOG200246	0	4972	0	1.10167
scaffold_54	480430	483093	-	HaOG200247	0	2663	0	0.811148
scaffold_54	484216	486957	-	HaOG200248	0	2741	0	0.851795
scaffold_54	492061	494009	-	HaOG200249	0	1948	0	0.884541
scaffold_54	497301	498667	+	HaOG200250	0	1366	0	0.7003
scaffold_7	797811	800182	-	HaOG200251	2	2371	0.843526	0.909833
scaffold_91	540749	542389	+	HaOG200252	1	1640	0.609756	0.92861
scaffold_91	544316	545785	+	HaOG200253	1	1469	0.680735	0.738022
scaffold_91	547344	550885	-	HaOG200254	0	3541	0	0.723878
scaffold_12	451888	457085	+	HaOG200255	0	5197	0	1.43486
scaffold_13	100041	103042	+	HaOG200256	0	3001	0	0.985635
scaffold_13	103446	105953	-	HaOG200257	11	2507	4.38771	0.725633
scaffold_13	111091	116448	-	HaOG200258	1	5357	0.186672	0.846427
scaffold_13	117025	121622	-	HaOG200259	0	4597	0	1.0086
scaffold_132	561583	565645	+	HaOG200260	0	4062	0	0.887044
scaffold_132	567543	570601	+	HaOG200261	0	3058	0	0.832284
scaffold_132	576989	580320	+	HaOG200262	0	3331	0	0.648362
scaffold_132	585849	591989	-	HaOG200263	0	6140	0	0.84455
scaffold_132	597556	603376	-	HaOG200264	2	5820	0.343643	0.962396
scaffold_132	606204	612591	-	HaOG200265	1	6387	0.156568	0.812895
scaffold_132	619169	624081	-	HaOG200266	0	4912	0	0.75105
scaffold_176	231278	233552	+	HaOG200267	0	2274	0	0.730402
scaffold_196	78092	84875	-	HaOG200268	1	6783	0.147427	0.952355
scaffold_241	137011	142999	+	HaOG200269	2	5988	0.334001	1.0762
scaffold_29	1874256	1882833	+	HaOG200270	1	8577	0.116591	0.907104
scaffold_322	15310	20668	+	HaOG200271	2	5358	0.373274	0.786075
scaffold_38	374405	382010	+	HaOG200272	3	7605	0.394477	0.827423
scaffold_395	206111	209830	-	HaOG200273	0	3719	0	0.666412
scaffold_395	212200	215275	-	HaOG200274	1	3075	0.325203	0.810606
scaffold_395	236174	238619	+	HaOG200275	0	2445	0	0.887515
scaffold_395	239134	242438	+	HaOG200276	0	3304	0	0.752368
scaffold_395	247318	250966	+	HaOG200277	0	3648	0	0.802629
scaffold_545	5857	11579	+	HaOG200278	0	5722	0	0.908343
scaffold_545	20263	27534	+	HaOG200279	1	7271	0.137533	1.14911
scaffold_545	32558	39210	+	HaOG200280	1	6652	0.150331	0.884754
scaffold_55	1202884	1224216	+	HaOG200281	0	21332	0	0.997921
scaffold_55	1211110	1224216	+	HaOG200282	0	13106	0	0.975416
scaffold_56	1376573	1378507	-	HaOG200283	1	1934	0.517063	0.770225
scaffold_562	30294	35960	-	HaOG200284	0	5666	0	0.760942
scaffold_562	43272	45222	+	HaOG200285	1	1950	0.512821	0.781939
scaffold_562	46983	49067	+	HaOG200286	0	2084	0	0.758285
scaffold_562	50959	53830	+	HaOG200287	0	2871	0	0.798506
scaffold_562	54882	57073	-	HaOG200288	0	2191	0	0.855869
scaffold_562	59429	61298	-	HaOG200289	0	1869	0	0.717572
scaffold_562	62486	64582	+	HaOG200290	1	2096	0.477099	0.939248
scaffold_562	65229	67572	+	HaOG200291	1	2343	0.426803	0.973047
scaffold_562	68019	70168	+	HaOG200292	0	2149	0	0.836716
scaffold_562	78600	80928	-	HaOG200293	1	2328	0.429553	0.764244
scaffold_562	81424	84985	-	HaOG200294	1	3561	0.28082	1.09622
scaffold_562	85987	88209	-	HaOG200295	1	2222	0.450045	0.896244
scaffold_562	88960	90965	-	HaOG200296	0	2005	0	0.822023
scaffold_562	97798	100233	-	HaOG200297	0	2435	0	0.876897
scaffold_84	510638	515759	-	HaOG200298	0	5121	0	0.85548
scaffold_978	7075	10182	+	HaOG200299	0	3107	0	0.870528
scaffold_978	19128	22074	+	HaOG200300	0	2946	0	0.806953
scaffold_0	1557710	1580982	+	HaOG200301	2	23272	0.0859402	1.06924
scaffold_0	1584212	1595842	-	HaOG200302	2	11630	0.171969	0.916919
scaffold_0	1616668	1647928	+	HaOG200303	4	31260	0.127959	1.08066
scaffold_0	1713287	1732333	-	HaOG200304	9	19046	0.47254	0.962606
scaffold_0	2192027	2221672	-	HaOG200305	16	29645	0.53972	1.10153
scaffold_0	2318960	2348713	+	HaOG200306	2	29753	0.0672201	1.35962
scaffold_0	4138343	4149041	-	HaOG200307	1	10698	0.0934754	0.965021
scaffold_109	633429	642673	+	HaOG200308	33	9244	3.56988	1.06499
scaffold_110	531675	597173	-	HaOG200309	6	65498	0.0916059	0.995496
scaffold_12	968291	991322	-	HaOG200310	2	23031	0.0868395	1.08831
scaffold_12	1043037	1080852	-	HaOG200311	11	37815	0.29089	0.968654
scaffold_12	1416450	1458681	-	HaOG200312	3	42231	0.0710379	1.26998
scaffold_12	1469091	1506348	+	HaOG200313	2	37257	0.0536812	1.06384
scaffold_12	2763816	2793522	+	HaOG200314	8	29706	0.269306	1.1522
scaffold_129	321562	331641	-	HaOG200315	5	10079	0.496081	0.962245
scaffold_13	855993	870473	+	HaOG200316	18	14480	1.24309	0.825401
scaffold_137	601324	636973	-	HaOG200317	3	35649	0.0841538	0.985707
scaffold_142	441329	447428	+	HaOG200318	64	6099	10.4935	0.71585
scaffold_164	373516	419986	+	HaOG200319	19	46470	0.408866	0.944332
scaffold_17	60128	77776	-	HaOG200320	3	17648	0.169991	1.28791
scaffold_18	2244180	2268422	+	HaOG200321	5	24242	0.206254	1.06401
scaffold_213	215108	225703	-	HaOG200322	9	10595	0.849457	1.00567
scaffold_23	984372	1011985	+	HaOG200323	2	27613	0.0724297	1.03892
scaffold_23	1019070	1049138	+	HaOG200324	5	30068	0.16629	0.985343
scaffold_23	1056130	1073912	+	HaOG200325	2	17782	0.112473	0.997078
scaffold_290	110158	153010	+	HaOG200326	8	42852	0.186689	1.03053
scaffold_291	29029	50985	-	HaOG200327	9	21956	0.409911	0.993636
scaffold_3	877187	895054	+	HaOG200328	4	17867	0.223876	1.13146
scaffold_3	899002	910909	-	HaOG200329	1	11907	0.0839842	1.10974
scaffold_31	1507611	1516777	+	HaOG200330	26	9166	2.83657	1.02744
scaffold_32	1148939	1158966	+	HaOG200331	15	10027	1.49596	1.2486
scaffold_332	1748	55067	-	HaOG200332	14	53319	0.262571	1.85473
scaffold_46	332389	356261	-	HaOG200333	1	23872	0.0418901	1.02276
scaffold_46	364538	387884	-	HaOG200334	1	23346	0.0428339	0.953981
scaffold_47	127080	140671	+	HaOG200335	16	13591	1.17725	1.09588
scaffold_47	960840	970426	+	HaOG200336	2	9586	0.208638	1.07903
scaffold_50	1170279	1183490	-	HaOG200337	20	13211	1.51389	1.00868
scaffold_55	514572	575512	+	HaOG200338	11	60940	0.180505	1.2046
scaffold_56	949671	971716	-	HaOG200339	4	22045	0.181447	1.2152
scaffold_58	32800	58063	-	HaOG200340	10	25263	0.395836	0.953017
scaffold_58	152542	171974	+	HaOG200341	1	19432	0.0514615	0.923868
scaffold_67	44391	56020	-	HaOG200342	3	11629	0.257976	1.07467
scaffold_67	510500	517527	+	HaOG200343	20	7027	2.84616	0.858059
scaffold_67	1022783	1047201	-	HaOG200344	10	24418	0.409534	0.895813
scaffold_704	11535	40066	+	HaOG200345	13	28531	0.455645	1.05585
scaffold_8	42244	55465	+	HaOG200346	0	13221	0	0.87041
scaffold_8	58984	71036	-	HaOG200347	1	12052	0.0829738	0.937883
scaffold_81	1001754	1016564	+	HaOG200348	1	14810	0.0675219	1.04049
scaffold_81	1021418	1031569	+	HaOG200349	2	10151	0.197025	1.07819
scaffold_81	1035170	1045120	+	HaOG200350	4	9950	0.40201	0.96774
scaffold_8126	1	8838	+	HaOG200351	0	8837	0	0.809506
scaffold_89	4539	5370	-	HaOG200352	9	831	10.8303	0.650235
scaffold_695	2186	11249	+	HaOG200352b	2	9063	0.220677	0.984844
scaffold_89	205055	211693	-	HaOG200353	0	6638	0	0.825147
scaffold_89	249416	256416	+	HaOG200354	3	7000	0.428571	0.963256
scaffold_0	4076230	4078054	+	HaOG200355	2	1824	1.09649	1.07121
scaffold_1	4110	6669	-	HaOG200356	2	2559	0.781555	1.03554
scaffold_103	68864	106626	-	HaOG200358	9	37762	0.238335	1.07471
scaffold_113	365663	368223	-	HaOG200359	0	2560	0	1.04162
scaffold_113	370241	371877	-	HaOG200360	0	1636	0	1.03947
scaffold_113	383351	384641	-	HaOG200361	1	1290	0.775194	0.814607
scaffold_124	488071	488967	-	HaOG200362	0	896	0	1.10226
scaffold_126	382514	385886	+	HaOG200363	0	3372	0	0.740113
scaffold_132	354686	358671	+	HaOG200364	0	3985	0	0.915484
scaffold_139	476570	478531	-	HaOG200365	0	1961	0	0.872385
scaffold_139	480967	484623	+	HaOG200366	0	3656	0	0.88482
scaffold_14	343556	348266	+	HaOG200367	0	4710	0	0.763893
scaffold_141	252195	262087	+	HaOG200368	1	9892	0.101092	0.971088
scaffold_142	344956	345681	-	HaOG200369	0	725	0	0.921805
scaffold_156	194582	198652	+	HaOG200370	2	4070	0.4914	0.886846
scaffold_20	159612	161641	+	HaOG200371	1	2029	0.492854	0.887596
scaffold_20	162507	166772	+	HaOG200372	2	4265	0.468933	0.806194
scaffold_20	167858	170239	+	HaOG200373	0	2381	0	0.741745
scaffold_202	462	1466	-	HaOG200374	0	1004	0	0.760606
scaffold_210	73030	76799	-	HaOG200375	1	3769	0.265322	1.26211
scaffold_212	73819	78049	-	HaOG200376	1	4230	0.236407	0.994151
scaffold_212	81089	84120	-	HaOG200377	1	3031	0.329924	1.32429
scaffold_212	92075	94357	-	HaOG200378	0	2282	0	0.732508
scaffold_212	98013	99622	-	HaOG200379	2	1609	1.24301	0.628558
scaffold_212	101383	103297	-	HaOG200380	0	1914	0	0.818376
scaffold_212	104107	106249	-	HaOG200381	0	2142	0	0.733939
scaffold_25	2016594	2020378	-	HaOG200382	1	3784	0.264271	0.802556
scaffold_25	2021609	2023971	-	HaOG200383	0	2362	0	0.76096
scaffold_25	2027167	2029446	-	HaOG200384	0	2279	0	0.785069
scaffold_268	107260	109425	-	HaOG200386	0	2165	0	0.69694
scaffold_27	1508495	1511608	+	HaOG200387	0	3113	0	0.890132
scaffold_3	1803794	1808134	-	HaOG200388	0	4340	0	1.04704
scaffold_34	744292	746302	-	HaOG200389	0	2010	0	0.656653
scaffold_385	31847	32602	-	HaOG200390	0	755	0	1.01093
scaffold_407	51250	58084	+	HaOG200391	1	6834	0.146327	0.891639
scaffold_41	975	5534	+	HaOG200392	1	4559	0.219346	0.987562
scaffold_44	753721	755556	+	HaOG200393	1	1835	0.544959	0.607903
scaffold_45	523354	532480	+	HaOG200394	0	9126	0	1.52827
scaffold_484	30076	33103	+	HaOG200395	2	3027	0.66072	0.674575
scaffold_5	441024	444279	-	HaOG200396	0	3255	0	0.976119
scaffold_5	449527	451236	-	HaOG200397	1	1709	0.585138	0.823449
scaffold_5	464162	467388	-	HaOG200398	1	3226	0.309981	0.883334
scaffold_5	468223	471801	-	HaOG200399	0	3578	0	0.948337
scaffold_5	474076	480606	-	HaOG200400	0	6530	0	0.880213
scaffold_51	415524	418317	+	HaOG200402	1	2793	0.358038	0.904227
scaffold_515	61193	71072	-	HaOG200403	5	9879	0.506124	0.949351
scaffold_541	21633	26384	-	HaOG200404	0	4751	0	0.913812
scaffold_546	34590	35567	-	HaOG200405	1	977	1.02354	0.635103
scaffold_59	301842	303560	+	HaOG200406	0	1718	0	0.825168
scaffold_59	305756	308055	+	HaOG200407	0	2299	0	0.89185
scaffold_59	309624	312444	+	HaOG200408	2	2820	0.70922	0.846363
scaffold_62	265258	271336	-	HaOG200409	2	6078	0.329056	0.91234
scaffold_62	749761	776782	+	HaOG200410	0	27021	0	0.968376
scaffold_62	761925	776782	+	HaOG200411	0	14857	0	0.932842
scaffold_632	2751	5947	-	HaOG200412	1	3196	0.312891	0.87669
scaffold_67	949006	949902	+	HaOG200413	0	896	0	0.878275
scaffold_67	950885	953264	+	HaOG200414	0	2379	0	0.787927
scaffold_70	955204	956349	+	HaOG200415	1	1145	0.873362	1.05271
scaffold_72	705720	709955	+	HaOG200416	0	4235	0	0.862186
scaffold_72	714204	717882	-	HaOG200417	2	3678	0.543774	0.916203
scaffold_735	12054	19641	-	HaOG200418	1	7587	0.131804	0.98603
scaffold_88	51552	55282	+	HaOG200419	3	3730	0.80429	1.14932
scaffold_88	381629	384668	-	HaOG200420	0	3039	0	0.807997
scaffold_88	391364	394791	-	HaOG200421	0	3427	0	0.890497
scaffold_88	396828	400999	-	HaOG200422	1	4171	0.239751	1.20097
scaffold_88	402757	406553	-	HaOG200423	0	3796	0	0.898096
scaffold_88	406875	410496	+	HaOG200424	2	3621	0.552334	0.89597
scaffold_88	703493	707568	+	HaOG200425	1	4075	0.245399	0.947151
scaffold_9	2099005	2100682	+	HaOG200426	0	1677	0	0.866736
scaffold_9	2630696	2636720	-	HaOG200427	0	6024	0	0.880652
scaffold_9	2657088	2659718	+	HaOG200429	0	2630	0	0.926582
scaffold_9	2650537	2655405	+	HaOG200430	0	4868	0	1.37508
scaffold_9	2662314	2665439	+	HaOG200431	0	3125	0	0.956644
scaffold_9	2669112	2675745	+	HaOG200432	1	6633	0.150761	1.82222
scaffold_9	2690544	2697216	+	HaOG200433	1	6672	0.14988	1.26023
scaffold_9	2694862	2697216	+	HaOG200434	1	2354	0.424809	0.986041
scaffold_90	493699	496743	+	HaOG200435	0	3044	0	0.690679
scaffold_90	498089	500633	+	HaOG200436	0	2544	0	0.885862
scaffold_90	895530	897461	-	HaOG200437	2	1931	1.03573	0.749642
scaffold_95	685799	689007	+	HaOG200438	1	3208	0.311721	0.774383
scaffold_275	201786	208453	+	HaOG200439	0	6667	0	0.886643
scaffold_106	526345	530877	+	HaOG200440	1	4532	0.220653	1.11122
scaffold_632	30002	36728	-	HaOG200441	1	6726	0.148677	0.754519
scaffold_632	45482	59489	+	HaOG200442	0	14007	0	1.47309
scaffold_632	61245	71329	+	HaOG200443	0	10084	0	2.10346
scaffold_306	55024	56054	-	HaOG200444	0	1030	0	0.757167
scaffold_306	52301	53385	-	HaOG200445	0	1084	0	0.953157
scaffold_306	49325	50406	+	HaOG200446	1	1081	0.925069	0.84649
scaffold_306	45388	46492	+	HaOG200447	0	1104	0	0.775436
scaffold_306	41328	42440	+	HaOG200448	0	1112	0	0.949273
scaffold_306	39330	40415	+	HaOG200449	0	1085	0	0.870826
scaffold_306	35375	36437	+	HaOG200450	0	1062	0	0.868328
scaffold_306	31331	32703	+	HaOG200451	0	1372	0	0.933714
scaffold_306	25594	26667	+	HaOG200452	0	1073	0	0.827723
scaffold_306	20101	21720	+	HaOG200453	1	1619	0.617665	0.800446
scaffold_306	14503	16581	+	HaOG200454	0	2078	0	0.915686
scaffold_306	11871	13132	+	HaOG200455	0	1261	0	0.730426
scaffold_306	6067	7299	+	HaOG200456	0	1232	0	0.75115
scaffold_306	3539	5006	+	HaOG200457	0	1467	0	0.846701
scaffold_5027	10739	12198	+	HaOG200458	0	1459	0	0.66455
scaffold_5027	7952	9125	+	HaOG200459	0	1173	0	0.873604
scaffold_5027	5394	6821	+	HaOG200460	1	1427	0.700771	0.749695
scaffold_5027	3680	4701	+	HaOG200461	0	1021	0	0.761863
scaffold_5027	2241	3407	+	HaOG200462	0	1166	0	0.977563
scaffold_5027	318	1585	+	HaOG200463	0	1267	0	0.898044
scaffold_842	7304	8423	+	HaOG200464	0	1119	0	0.95467
scaffold_194	465089	466382	+	HaOG200465	0	1293	0	0.932924
scaffold_194	462031	463461	+	HaOG200466	0	1430	0	0.843587
scaffold_194	450163	452709	+	HaOG200467	0	2546	0	0.886195
scaffold_194	445095	448724	+	HaOG200468	0	3629	0	1.07347
scaffold_194	441940	443288	+	HaOG200469	0	1348	0	0.87833
scaffold_194	434382	435909	+	HaOG200470	1	1527	0.654879	0.898781
scaffold_194	425204	433688	+	HaOG200471	0	8484	0	1.90471
scaffold_101	433760	436209	+	HaOG200472	0	2449	0	0.877214
scaffold_113	206255	207121	+	HaOG200473	1	866	1.15473	1.01157
scaffold_124	487975	488892	-	HaOG200474	0	917	0	1.11648
scaffold_13	126333	128407	-	HaOG200475	0	2074	0	0.777847
scaffold_13	130517	133699	-	HaOG200476	1	3182	0.314268	0.811714
scaffold_13	135611	137309	-	HaOG200477	0	1698	0	0.925066
scaffold_13	138785	140451	-	HaOG200478	1	1666	0.60024	0.840454
scaffold_13	508102	510054	+	HaOG200479	0	1952	0	0.7514
scaffold_13	510875	512655	+	HaOG200480	0	1780	0	0.775882
scaffold_13	515220	516838	+	HaOG200481	0	1618	0	0.788542
scaffold_13	527104	529449	+	HaOG200482	1	2345	0.426439	0.85875
scaffold_13	530094	533576	+	HaOG200483	0	3482	0	1.71077
scaffold_13	535282	537192	+	HaOG200484	2	1910	1.04712	0.705194
scaffold_13	539120	540609	+	HaOG200485	0	1489	0	1.01661
scaffold_13	542184	543560	+	HaOG200486	0	1376	0	0.788256
scaffold_13	544277	545799	+	HaOG200487	0	1522	0	0.860723
scaffold_13	549804	551089	+	HaOG200488	2	1285	1.55642	0.968507
scaffold_13	554326	555576	+	HaOG200489	0	1250	0	0.912263
scaffold_13	557912	559164	+	HaOG200490	0	1252	0	0.944193
scaffold_13	564379	565763	+	HaOG200491	1	1384	0.722543	0.892531
scaffold_13	569814	571182	+	HaOG200492	2	1368	1.46199	0.870172
scaffold_13	573316	574617	+	HaOG200493	1	1301	0.76864	0.891342
scaffold_13	575529	576868	+	HaOG200494	0	1339	0	0.911428
scaffold_13	579100	580435	+	HaOG200495	1	1335	0.749064	0.885279
scaffold_13	581584	583265	-	HaOG200496	1	1681	0.594884	0.95292
scaffold_13	584431	585734	+	HaOG200497	1	1303	0.76746	0.955979
scaffold_13	587280	588849	+	HaOG200498	1	1569	0.637349	0.947132
scaffold_13	589873	592938	+	HaOG200499	0	3065	0	1.39056
scaffold_13	596760	598588	+	HaOG200500	0	1828	0	0.683789
scaffold_13	601414	603046	+	HaOG200501	0	1632	0	0.861716
scaffold_13	603504	605047	+	HaOG200502	0	1543	0	0.909302
scaffold_13	606711	608221	+	HaOG200503	0	1510	0	0.872532
scaffold_13	611855	613228	+	HaOG200504	0	1373	0	0.840117
scaffold_13	1851865	1853575	-	HaOG200505	0	1710	0	0.841395
scaffold_13	1854665	1856645	-	HaOG200506	0	1980	0	0.829239
scaffold_13	1861550	1863610	-	HaOG200507	1	2060	0.485437	0.794807
scaffold_13	1864092	1865711	-	HaOG200508	1	1619	0.617665	0.837407
scaffold_13	1869945	1873879	-	HaOG200509	0	3934	0	0.836849
scaffold_137	523640	528386	-	HaOG200510	0	4746	0	0.821748
scaffold_137	534101	538993	-	HaOG200511	0	4892	0	0.97233
scaffold_137	638851	642926	-	HaOG200512	0	4075	0	0.753692
scaffold_137	643783	648508	-	HaOG200513	3	4725	0.634921	0.795077
scaffold_214	156232	163287	+	HaOG200514	1	7055	0.141743	0.845977
scaffold_218	58195	63536	-	HaOG200515	0	5341	0	0.93599
scaffold_24	2484	5632	-	HaOG200516	0	3148	0	0.839203
scaffold_247	265854	269687	+	HaOG200517	0	3833	0	0.970048
scaffold_247	273553	275739	-	HaOG200518	1	2186	0.457457	0.649462
scaffold_247	277374	280909	+	HaOG200519	0	3535	0	0.8067
scaffold_334	93597	96961	-	HaOG200520	1	3364	0.297265	1.05685
scaffold_334	135245	139607	-	HaOG200521	0	4362	0	0.735956
scaffold_393	212104	213279	+	HaOG200522	0	1175	0	1.18031
scaffold_4	3453178	3453984	-	HaOG200523	0	806	0	0.949529
scaffold_446	35149	39441	+	HaOG200524	0	4292	0	0.759103
scaffold_457	41273	66813	-	HaOG200525	1	25540	0.0391543	0.954905
scaffold_72	211008	212528	+	HaOG200526	0	1520	0	0.901886
scaffold_72	215439	217027	+	HaOG200527	0	1588	0	0.745767
scaffold_128	415360	416646	-	HaOG200528	1	1286	0.777605	0.880947
scaffold_0	4012816	4017514	-	HaOG200529	0	4698	0	0.915267
scaffold_10	112657	120799	-	HaOG200530	4	8142	0.49128	1.01591
scaffold_104	50800	68596	-	HaOG200531	3	17796	0.168577	1.01138
scaffold_113	77342	82067	+	HaOG200532	1	4725	0.21164	0.961289
scaffold_12	1150630	1157274	-	HaOG200533	1	6644	0.150512	0.991854
scaffold_12	1158570	1161403	-	HaOG200534	0	2833	0	0.830649
scaffold_12	1257149	1295494	-	HaOG200535	23	38345	0.599817	1.12801
scaffold_12	1328504	1335475	-	HaOG200536	0	6971	0	0.892223
scaffold_123	237323	239808	+	HaOG200537	0	2485	0	0.796155
scaffold_123	241069	242990	+	HaOG200538	0	1921	0	0.974502
scaffold_123	245294	246412	+	HaOG200539	0	1118	0	0.605892
scaffold_123	267159	270242	-	HaOG200540	0	3083	0	0.6837
scaffold_128	151552	154333	+	HaOG200541	1	2781	0.359583	0.860757
scaffold_128	159627	163235	+	HaOG200542	0	3608	0	0.786009
scaffold_128	163899	167023	-	HaOG200543	0	3124	0	0.90157
scaffold_128	419324	420364	-	HaOG200544	0	1040	0	0.683541
scaffold_128	422400	423692	+	HaOG200545	0	1292	0	0.832977
scaffold_129	548382	550010	-	HaOG200546	0	1628	0	0.938746
scaffold_13	1470528	1487300	-	HaOG200547	10	16772	0.596232	0.972524
scaffold_149	525056	530782	-	HaOG200549	0	5726	0	0.770838
scaffold_173	449063	450457	-	HaOG200550	0	1394	0	0.940881
scaffold_18	470045	472225	-	HaOG200551	0	2180	0	0.862519
scaffold_18	474780	476576	-	HaOG200552	1	1796	0.556793	0.83197
scaffold_18	481224	483129	-	HaOG200553	0	1905	0	0.990179
scaffold_18	485981	488195	-	HaOG200554	1	2214	0.451671	0.941214
scaffold_18	489406	491456	-	HaOG200555	0	2050	0	0.83427
scaffold_185	473199	478091	-	HaOG200556	0	4892	0	0.903242
scaffold_19	1870060	1871271	-	HaOG200557	0	1211	0	1.15644
scaffold_190	314653	315690	-	HaOG200558	1	1037	0.96432	1.06535
scaffold_2	3782147	3783361	-	HaOG200559	0	1214	0	1.11673
scaffold_210	9475	17423	+	HaOG200560	4	7948	0.503271	0.960012
scaffold_210	295292	302215	+	HaOG200561	2	6923	0.288892	1.04506
scaffold_210	307539	315360	+	HaOG200562	1	7821	0.127861	0.967692
scaffold_210	376967	385745	+	HaOG200563	4	8778	0.455685	1.24504
scaffold_210	386922	393851	+	HaOG200564	2	6929	0.288642	0.811888
scaffold_211	298878	302489	-	HaOG200565	0	3611	0	0.881121
scaffold_219	178658	179923	-	HaOG200566	0	1265	0	0.602524
scaffold_23	650387	692887	+	HaOG200567	4	42500	0.0941176	1.21886
scaffold_23	736793	758547	-	HaOG200568	3	21754	0.137906	1.12661
scaffold_23	802899	807803	-	HaOG200569	0	4904	0	1.21573
scaffold_23	811111	813481	-	HaOG200570	3	2370	1.26582	0.695241
scaffold_26	722534	724260	+	HaOG200571	0	1726	0	0.924666
scaffold_272	259493	263553	+	HaOG200572	0	4060	0	0.741737
scaffold_272	266107	269997	+	HaOG200573	0	3890	0	0.712725
scaffold_282	179088	180254	+	HaOG200574	0	1166	0	1.0374
scaffold_289	291048	292256	-	HaOG200575	0	1208	0	0.886139
scaffold_290	199473	210801	+	HaOG200576	8	11328	0.706215	0.960361
scaffold_3	2998365	2999696	-	HaOG200577	0	1331	0	1.09954
scaffold_3	3003760	3005133	+	HaOG200578	0	1373	0	0.905317
scaffold_32	427	4512	-	HaOG200579	1	4085	0.244798	1.35707
scaffold_32	1084509	1087156	+	HaOG200580	0	2647	0	1.0877
scaffold_32	1331549	1343544	-	HaOG200581	1	11995	0.0833681	1.04495
scaffold_32	1346694	1350579	-	HaOG200582	0	3885	0	0.983975
scaffold_32	1352285	1356630	-	HaOG200583	1	4345	0.23015	0.88226
scaffold_325	81720	90698	-	HaOG200584	4	8978	0.445534	0.992558
scaffold_364	200386	202260	-	HaOG200585	4	1874	2.13447	0.728805
scaffold_38	449055	455069	+	HaOG200586	2	6014	0.332557	0.915073
scaffold_39	750181	751767	-	HaOG200587	1	1586	0.630517	0.907871
scaffold_4	77828	79255	-	HaOG200588	0	1427	0	0.839048
scaffold_4	791179	799287	-	HaOG200589	1	8108	0.123335	1.15131
scaffold_43	1415019	1418747	+	HaOG200590	2	3728	0.536481	1.19527
scaffold_493	2461	3867	+	HaOG200591	0	1406	0	0.942784
scaffold_506	583	7240	-	HaOG200592	1	6657	0.150218	0.842205
scaffold_63	501169	503498	+	HaOG200593	0	2329	0	0.858038
scaffold_63	504661	506950	-	HaOG200594	0	2289	0	0.743665
scaffold_63	507959	509312	-	HaOG200595	0	1353	0	0.794014
scaffold_63	511776	513469	-	HaOG200596	1	1693	0.590667	0.79319
scaffold_63	516563	518342	-	HaOG200597	1	1779	0.562114	0.889981
scaffold_63	520553	522605	-	HaOG200598	0	2052	0	0.797496
scaffold_63	524218	526644	-	HaOG200599	1	2426	0.412201	0.909593
scaffold_676	12766	14869	-	HaOG200600	0	2103	0	0.831061
scaffold_676	21899	27487	+	HaOG200601	2	5588	0.35791	0.78
scaffold_737	11255	13817	-	HaOG200602	0	2562	0	0.810893
scaffold_77	250142	266369	+	HaOG200603	15	16227	0.924385	0.956671
scaffold_774	4175	12711	-	HaOG200604	5	8536	0.585754	1.03678
scaffold_79	272323	273741	-	HaOG200605	0	1418	0	0.818663
scaffold_79	280516	281961	-	HaOG200606	0	1445	0	0.879426
scaffold_8	2160956	2162504	-	HaOG200607	1	1548	0.645995	0.666475
scaffold_8	2164109	2165997	-	HaOG200608	0	1888	0	0.920989
scaffold_8	2169603	2170997	+	HaOG200609	0	1394	0	1.02181
scaffold_8	2172173	2174205	+	HaOG200610	1	2032	0.492126	0.887116
scaffold_8	2178866	2181061	+	HaOG200611	2	2195	0.911162	0.859574
scaffold_8	2182579	2184461	-	HaOG200612	1	1882	0.53135	0.898329
scaffold_8	2186057	2188426	-	HaOG200613	0	2369	0	0.819565
scaffold_8	2193037	2194817	-	HaOG200614	0	1780	0	0.863437
scaffold_8	2195600	2197640	-	HaOG200615	1	2040	0.490196	1.05495
scaffold_8	2204878	2206722	-	HaOG200616	0	1844	0	0.917572
scaffold_8	2208126	2209348	-	HaOG200617	0	1222	0	0.817897
scaffold_8	2214400	2217581	-	HaOG200618	0	3181	0	0.903365
scaffold_8	2218906	2221437	+	HaOG200619	1	2531	0.395101	0.652973
scaffold_94	680747	688540	-	HaOG200620	11	7793	1.41152	1.03681
scaffold_0	4894160	4907817	+	HaOG200621	2	13657	0.146445	1.22551
scaffold_0	4922648	4930581	-	HaOG200622	1	7933	0.126056	0.728941
scaffold_0	4976627	4982483	-	HaOG200623	0	5856	0	0.874949
scaffold_0	4991156	4994488	-	HaOG200624	0	3332	0	0.843802
scaffold_0	5001109	5014948	+	HaOG200625	1	13839	0.0722596	0.936649
scaffold_0	5018950	5028756	-	HaOG200626	0	9806	0	0.908887
scaffold_0	5029923	5033785	-	HaOG200627	0	3862	0	0.704122
scaffold_0	5035348	5041016	-	HaOG200628	1	5668	0.176429	0.689221
scaffold_0	5155474	5163276	-	HaOG200629	2	7802	0.256345	0.997172
scaffold_0	5830809	5834756	+	HaOG200630	4	3947	1.01343	1.02543
scaffold_1	592421	593659	-	HaOG200631	0	1238	0	1.17664
scaffold_1	594626	595876	-	HaOG200632	0	1250	0	1.34419
scaffold_1	596792	598006	-	HaOG200633	0	1214	0	0.993203
scaffold_1	598902	600143	-	HaOG200634	1	1241	0.805802	1.04286
scaffold_1	996442	1004640	+	HaOG200635	2	8198	0.243962	0.905766
scaffold_1	1416592	1418425	-	HaOG200636	0	1833	0	0.698856
scaffold_1	1423023	1424744	-	HaOG200638	0	1721	0	0.639573
scaffold_1	1664068	1679217	+	HaOG200639	1	15149	0.066011	1.1319
scaffold_1	3654560	3656096	-	HaOG200640	0	1536	0	0.725967
scaffold_1	3658006	3660256	-	HaOG200642	0	2250	0	1.01724
scaffold_1	3661271	3663457	-	HaOG200643	1	2186	0.457457	0.856318
scaffold_1	3664147	3666627	-	HaOG200644	0	2480	0	0.701511
scaffold_1	4294370	4300509	-	HaOG200645	7	6139	1.14025	1.16306
scaffold_10	208326	209387	+	HaOG200646	0	1061	0	0.880369
scaffold_10	212699	213760	+	HaOG200647	1	1061	0.942507	1.1316
scaffold_10	1064371	1072331	+	HaOG200648	0	7960	0	0.913122
scaffold_100	493498	505763	+	HaOG200649	9	12265	0.733795	1.01787
scaffold_111	717034	735125	-	HaOG200650	4	18091	0.221104	1.21684
scaffold_111	804388	806321	-	HaOG200651	1	1933	0.517331	0.93224
scaffold_112	112390	143494	+	HaOG200652	24	31104	0.771605	1.0998
scaffold_115	585294	585992	-	HaOG200653	0	698	0	0.690113
scaffold_119	34098	34815	+	HaOG200654	0	717	0	0.644239
scaffold_119	35710	36427	-	HaOG200655	0	717	0	0.721557
scaffold_119	49231	50442	+	HaOG200656	0	1211	0	0.74257
scaffold_119	59472	60163	+	HaOG200657	1	691	1.44718	0.980142
scaffold_119	69244	69831	+	HaOG200658	0	587	0	0.936111
scaffold_119	73958	75066	+	HaOG200659	0	1108	0	0.820383
scaffold_119	75971	76580	+	HaOG200660	0	609	0	1.07559
scaffold_119	81553	82255	-	HaOG200661	0	702	0	0.863668
scaffold_119	89535	90229	-	HaOG200662	0	694	0	0.853301
scaffold_119	99948	100672	+	HaOG200663	1	724	1.38122	0.836906
scaffold_119	105194	106319	+	HaOG200664	1	1125	0.888889	0.954774
scaffold_119	110684	112759	-	HaOG200665	0	2075	0	0.921301
scaffold_119	116416	118856	-	HaOG200666	0	2440	0	0.887811
scaffold_119	135915	136292	+	HaOG200667	2	377	5.30504	0.523066
scaffold_119	136657	137683	-	HaOG200668	0	1026	0	0.529512
scaffold_119	141263	143904	-	HaOG200669	1	2641	0.378644	0.882204
scaffold_119	144594	145755	-	HaOG200670	0	1161	0	0.748067
scaffold_119	150318	150996	-	HaOG200671	0	678	0	0.542868
scaffold_119	154262	156016	+	HaOG200672	0	1754	0	1.02828
scaffold_119	157655	158819	-	HaOG200673	1	1164	0.859107	1.03326
scaffold_119	163287	165443	-	HaOG200674	1	2156	0.463822	0.897392
scaffold_119	168107	169564	-	HaOG200675	0	1457	0	0.826811
scaffold_119	172930	173639	-	HaOG200676	0	709	0	0.667608
scaffold_119	176481	177131	-	HaOG200677	1	650	1.53846	0.885655
scaffold_119	467098	469902	-	HaOG200678	1	2804	0.356633	1.00204
scaffold_12	1024864	1026657	+	HaOG200679	1	1793	0.557724	0.960536
scaffold_12	1026836	1028599	+	HaOG200680	0	1763	0	1.04628
scaffold_12	1029184	1030944	+	HaOG200681	2	1760	1.13636	0.971807
scaffold_12	1032430	1034220	+	HaOG200682	0	1790	0	0.892323
scaffold_12	1034781	1036553	+	HaOG200683	0	1772	0	1.07229
scaffold_120	60425	61192	-	HaOG200684	0	767	0	0.72327
scaffold_120	62711	63331	-	HaOG200685	0	620	0	1.1474
scaffold_120	64416	65141	-	HaOG200686	0	725	0	0.9
scaffold_120	66744	67496	-	HaOG200687	0	752	0	0.845894
scaffold_120	84521	85270	+	HaOG200688	0	749	0	0.816532
scaffold_123	83978	84739	-	HaOG200689	0	761	0	0.949505
scaffold_133	196164	202056	+	HaOG200690	3	5892	0.509165	1.12452
scaffold_137	368493	383529	+	HaOG200691	1	15036	0.066507	2.78986
scaffold_139	5424	6200	-	HaOG200692	0	776	0	0.641322
scaffold_139	10383	11186	+	HaOG200693	0	803	0	1.04286
scaffold_139	12603	13610	+	HaOG200694	0	1007	0	0.796992
scaffold_139	15025	15756	+	HaOG200695	0	731	0	1.10682
scaffold_139	256665	257447	+	HaOG200696	0	782	0	0.887124
scaffold_139	258925	259722	+	HaOG200697	0	797	0	1.0888
scaffold_139	266349	267164	+	HaOG200698	0	815	0	0.855398
scaffold_139	273574	274335	-	HaOG200699	0	761	0	0.836682
scaffold_139	276074	276931	-	HaOG200700	0	857	0	1.0034
scaffold_139	279097	279954	+	HaOG200701	0	857	0	1.06513
scaffold_139	283197	284105	-	HaOG200702	1	908	1.10132	0.618213
scaffold_139	288769	289623	+	HaOG200703	0	854	0	1.08167
scaffold_139	298570	299553	+	HaOG200704	0	983	0	0.695314
scaffold_139	306097	306957	+	HaOG200705	0	860	0	0.741379
scaffold_139	309411	310154	-	HaOG200706	0	743	0	1.12131
scaffold_139	317509	318270	+	HaOG200707	0	761	0	0.869422
scaffold_139	318779	319533	+	HaOG200708	0	754	0	0.998367
scaffold_139	321388	322221	+	HaOG200709	0	833	0	0.883795
scaffold_139	337036	337767	+	HaOG200710	0	731	0	0.673399
scaffold_139	341308	342081	-	HaOG200711	0	773	0	0.781449
scaffold_139	345944	346675	-	HaOG200712	0	731	0	1.19904
scaffold_139	348710	349486	+	HaOG200713	0	776	0	0.859358
scaffold_139	352077	352940	+	HaOG200714	0	863	0	0.784621
scaffold_139	352077	353813	+	HaOG200715	0	1736	0	0.820804
scaffold_139	358495	359313	-	HaOG200716	0	818	0	0.613193
scaffold_139	360910	361773	-	HaOG200717	0	863	0	0.748559
scaffold_139	364049	364798	+	HaOG200718	0	749	0	1.13235
scaffold_139	367931	368698	-	HaOG200719	0	767	0	0.715867
scaffold_139	370288	370992	-	HaOG200720	1	704	1.42045	0.817431
scaffold_139	371479	372282	+	HaOG200721	0	803	0	0.896205
scaffold_139	376130	376999	+	HaOG200722	0	869	0	0.922552
scaffold_139	380618	381388	+	HaOG200723	0	770	0	1.17695
scaffold_139	385501	386268	+	HaOG200724	0	767	0	0.791105
scaffold_139	388556	389305	-	HaOG200725	0	749	0	0.959703
scaffold_139	391280	392071	-	HaOG200726	0	791	0	0.534761
scaffold_139	405158	405946	-	HaOG200727	1	788	1.26904	0.811176
scaffold_139	407332	408204	-	HaOG200728	0	872	0	1.00926
scaffold_139	408827	409543	+	HaOG200729	0	716	0	0.81125
scaffold_139	411583	412350	+	HaOG200730	1	767	1.30378	1.21689
scaffold_139	415056	415814	-	HaOG200731	1	758	1.31926	1.08348
scaffold_139	416976	417713	-	HaOG200732	0	737	0	0.869735
scaffold_139	420644	421348	-	HaOG200733	0	704	0	0.958475
scaffold_139	423717	424502	-	HaOG200734	0	785	0	0.942377
scaffold_139	426555	427322	-	HaOG200735	0	767	0	0.849286
scaffold_139	603152	603955	-	HaOG200736	0	803	0	1.2422
scaffold_139	612942	613343	-	HaOG200737	0	401	0	1.26804
scaffold_139	614454	615179	-	HaOG200738	0	725	0	1.14067
scaffold_139	618141	618941	-	HaOG200739	0	800	0	0.968691
scaffold_139	624897	625277	+	HaOG200740	0	380	0	1.39736
scaffold_139	625406	625651	+	HaOG200741	1	245	4.08163	1.07378
scaffold_139	626910	627971	+	HaOG200742	0	1061	0	0.770996
scaffold_139	629459	630268	+	HaOG200743	0	809	0	1.14051
scaffold_139	633726	634562	+	HaOG200744	0	836	0	0.818004
scaffold_139	638681	639508	+	HaOG200745	0	827	0	1.02813
scaffold_142	572208	574652	-	HaOG200746	2	2444	0.818331	1.03166
scaffold_146	479414	481524	+	HaOG200747	0	2110	0	0.96582
scaffold_15	362485	364154	+	HaOG200748	0	1669	0	0.756311
scaffold_15	365339	366034	+	HaOG200749	0	695	0	1.1077
scaffold_15	373717	375030	+	HaOG200750	0	1313	0	1.16603
scaffold_15	376178	376624	+	HaOG200751	0	446	0	1.47927
scaffold_15	577756	578511	+	HaOG200752	0	755	0	0.95126
scaffold_15	580463	581203	+	HaOG200753	0	740	0	1.06093
scaffold_15	582945	583709	+	HaOG200754	0	764	0	1.49546
scaffold_15	590144	590995	-	HaOG200755	0	851	0	1.24052
scaffold_15	593325	593927	-	HaOG200756	0	602	0	0.767857
scaffold_15	595941	596735	-	HaOG200757	0	794	0	0.932582
scaffold_15	600064	600879	-	HaOG200758	0	815	0	1.04385
scaffold_15	603526	605564	+	HaOG200759	0	2038	0	0.943977
scaffold_15	610497	611231	+	HaOG200760	0	734	0	1.29521
scaffold_15	1908447	1911832	+	HaOG200761	9	3385	2.65879	0.757603
scaffold_152	415672	416529	-	HaOG200762	0	857	0	0.792703
scaffold_152	418535	419764	-	HaOG200763	0	1229	0	0.798052
scaffold_152	420919	422163	-	HaOG200764	0	1244	0	1.02582
scaffold_152	422808	424064	-	HaOG200765	0	1256	0	0.964191
scaffold_152	424999	426234	-	HaOG200766	0	1235	0	1.20505
scaffold_152	426831	428102	-	HaOG200767	0	1271	0	0.936021
scaffold_152	433013	433513	-	HaOG200768	0	500	0	0.786782
scaffold_152	443340	444581	-	HaOG200769	0	1241	0	0.862622
scaffold_152	447613	448851	+	HaOG200770	0	1238	0	1.09038
scaffold_155	229322	234145	-	HaOG200771	1	4823	0.20734	0.885113
scaffold_162	404900	406600	-	HaOG200772	1	1700	0.588235	0.95847
scaffold_167	59516	60195	-	HaOG200773	0	679	0	1.05821
scaffold_167	178233	180209	+	HaOG200774	0	1976	0	0.845803
scaffold_167	182736	183933	+	HaOG200775	0	1197	0	0.898761
scaffold_167	184877	186648	+	HaOG200776	0	1771	0	0.962182
scaffold_167	186929	187761	+	HaOG200777	0	832	0	0.891482
scaffold_167	191743	192603	-	HaOG200778	0	860	0	0.732053
scaffold_168	43740	47974	+	HaOG200779	0	4234	0	0.811022
scaffold_176	359627	367415	-	HaOG200780	0	7788	0	0.962261
scaffold_198	349143	350729	-	HaOG200781	0	1586	0	0.983289
scaffold_198	355212	361144	-	HaOG200782	19	5932	3.20297	1.3078
scaffold_2	3394150	3396449	+	HaOG200783	1	2299	0.434972	1.15223
scaffold_20	1794280	1798569	-	HaOG200784	1	4289	0.233155	0.974373
scaffold_20	1801988	1804702	-	HaOG200785	0	2714	0	1.13131
scaffold_201	422085	425286	-	HaOG200786	0	3201	0	2.16357
scaffold_201	427970	429392	-	HaOG200787	0	1422	0	0.578773
scaffold_201	431753	433111	+	HaOG200788	0	1358	0	0.745363
scaffold_201	435497	436495	+	HaOG200789	0	998	0	0.988935
scaffold_201	437245	438409	+	HaOG200790	0	1164	0	1.29289
scaffold_201	441209	442762	+	HaOG200791	1	1553	0.643915	1.12517
scaffold_21	731873	748500	+	HaOG200792	2	16627	0.120286	1.13826
scaffold_21	792745	795142	+	HaOG200793	0	2397	0	0.77225
scaffold_211	211322	214428	-	HaOG200794	0	3106	0	0.804232
scaffold_221	129401	131395	-	HaOG200795	0	1994	0	0.857202
scaffold_222	279499	280588	+	HaOG200796	1	1089	0.918274	0.708293
scaffold_223	289546	292484	-	HaOG200797	0	2938	0	0.659924
scaffold_223	292843	295749	-	HaOG200798	0	2906	0	0.701825
scaffold_223	297144	304258	-	HaOG200799	1	7114	0.140568	1.15532
scaffold_232	1353	2641	+	HaOG200800	1	1288	0.776398	0.787027
scaffold_232	6462	7763	-	HaOG200801	1	1301	0.76864	0.93786
scaffold_232	11047	12638	+	HaOG200802	0	1591	0	0.785952
scaffold_232	18886	20479	+	HaOG200803	0	1593	0	0.943193
scaffold_232	21919	23236	+	HaOG200804	0	1317	0	0.803643
scaffold_232	32692	34840	+	HaOG200805	0	2148	0	0.821536
scaffold_232	36231	39737	+	HaOG200806	0	3506	0	0.992764
scaffold_232	56170	57883	-	HaOG200807	0	1713	0	0.810613
scaffold_232	58704	62054	+	HaOG200808	0	3350	0	0.850982
scaffold_232	62552	64485	+	HaOG200809	0	1933	0	0.95666
scaffold_24	2050625	2054733	+	HaOG200810	1	4108	0.243427	0.842111
scaffold_25	407667	408305	+	HaOG200811	0	638	0	1.19728
scaffold_25	410741	411406	+	HaOG200812	0	665	0	0.96131
scaffold_25	1435892	1436590	-	HaOG200813	1	698	1.43266	1.16731
scaffold_25	1438884	1439582	-	HaOG200814	0	698	0	0.925866
scaffold_25	1441096	1442341	-	HaOG200815	0	1245	0	1.07722
scaffold_25	1615593	1617892	+	HaOG200816	0	2299	0	0.752465
scaffold_25	2038162	2058754	+	HaOG200817	2	20592	0.0971251	0.931163
scaffold_259	273858	275679	+	HaOG200818	0	1821	0	1.13849
scaffold_259	279339	281228	-	HaOG200819	0	1889	0	0.862188
scaffold_264	90535	93729	-	HaOG200820	2	3194	0.626174	0.908014
scaffold_264	95156	97499	-	HaOG200821	1	2343	0.426803	0.777787
scaffold_264	100930	103605	-	HaOG200822	2	2675	0.747664	0.790982
scaffold_27	142	549	-	HaOG200823	0	407	0	0.587867
scaffold_27	142	549	-	HaOG200824	0	407	0	0.587867
scaffold_27	2725	3348	-	HaOG200825	0	623	0	0.743028
scaffold_27	600438	600830	-	HaOG200826	0	392	0	1.90291
scaffold_27	925634	931822	-	HaOG200827	0	6188	0	0.890494
scaffold_275	103810	114526	+	HaOG200828	1	10716	0.0933184	0.810998
scaffold_276	105917	107791	-	HaOG200829	0	1874	0	0.906762
scaffold_277	3401	10996	-	HaOG200830	1	7595	0.131666	1.06385
scaffold_277	40331	42877	-	HaOG200831	0	2546	0	1.22006
scaffold_277	43922	56730	-	HaOG200832	2	12808	0.156152	1.04438
scaffold_277	66755	81330	+	HaOG200833	5	14575	0.343053	1.03014
scaffold_277	83680	93522	-	HaOG200834	4	9842	0.406421	0.904064
scaffold_28	333594	335420	-	HaOG200835	0	1826	0	0.919651
scaffold_28	406986	438392	-	HaOG200836	2	31406	0.0636821	1.14032
scaffold_28	437835	438392	-	HaOG200837	0	557	0	0.839634
scaffold_29	477949	479762	-	HaOG200838	0	1813	0	1.11442
scaffold_29	1711276	1716298	-	HaOG200839	0	5022	0	1.05504
scaffold_29	1719146	1723178	-	HaOG200840	0	4032	0	0.960032
scaffold_296	19864	22299	+	HaOG200841	1	2435	0.410678	0.865325
scaffold_3	289920	294243	+	HaOG200842	1	4323	0.231321	0.890499
scaffold_3	294576	297512	+	HaOG200843	1	2936	0.340599	0.917956
scaffold_3	3201604	3203349	+	HaOG200844	0	1745	0	0.777069
scaffold_301	105018	107103	+	HaOG200845	0	2085	0	0.882792
scaffold_301	108408	110297	+	HaOG200846	0	1889	0	1.12685
scaffold_301	135913	136596	+	HaOG200847	0	683	0	1.10009
scaffold_301	140830	141651	+	HaOG200848	0	821	0	1.05132
scaffold_301	143668	144156	+	HaOG200849	0	488	0	0.9
scaffold_305	138299	140657	+	HaOG200850	0	2358	0	1.05306
scaffold_308	7542	16156	-	HaOG200851	0	8614	0	1.43098
scaffold_308	44271	48202	+	HaOG200852	0	3931	0	0.864005
scaffold_308	54456	55691	+	HaOG200853	1	1235	0.809717	0.985726
scaffold_31	1645635	1647488	-	HaOG200854	1	1853	0.539665	0.996946
scaffold_311	9464	12213	+	HaOG200855	0	2749	0	0.937253
scaffold_311	15378	18821	+	HaOG200856	0	3443	0	0.867976
scaffold_313	70	1678	+	HaOG200857	0	1608	0	0.894264
scaffold_313	2350	3975	+	HaOG200858	1	1625	0.615385	1.05863
scaffold_313	4349	6123	+	HaOG200859	0	1774	0	0.894693
scaffold_313	7001	9192	+	HaOG200860	0	2191	0	1.12649
scaffold_32	305787	307988	+	HaOG200861	0	2201	0	0.966021
scaffold_32	561037	571617	-	HaOG200862	1	10580	0.094518	1.03774
scaffold_321	35648	36058	+	HaOG200863	0	410	0	1.24156
scaffold_33	430487	433226	+	HaOG200864	0	2739	0	0.886196
scaffold_34	304183	308485	-	HaOG200865	1	4302	0.23245	0.880037
scaffold_34	1435701	1436546	-	HaOG200866	1	845	1.18343	1.19965
scaffold_34	1437210	1439100	+	HaOG200867	1	1890	0.529101	0.93688
scaffold_34	1439165	1440823	+	HaOG200868	2	1658	1.20627	1.13573
scaffold_350	105187	107226	+	HaOG200869	1	2039	0.490436	1.1701
scaffold_350	130357	130728	+	HaOG200870	0	371	0	0.135204
scaffold_350	136104	136787	+	HaOG200871	0	683	0	1.26219
scaffold_350	145720	146190	+	HaOG200872	0	470	0	0.982441
scaffold_350	148064	148777	+	HaOG200873	0	713	0	1.04088
scaffold_362	216533	221239	-	HaOG200874	2	4706	0.424989	0.899037
scaffold_362	221945	224451	+	HaOG200875	0	2506	0	1.08017
scaffold_37	1645745	1646443	+	HaOG200876	0	698	0	0.684314
scaffold_38	383831	392962	-	HaOG200877	1	9131	0.109517	0.789023
scaffold_38	458432	459310	-	HaOG200878	0	878	0	0.821636
scaffold_38	460114	466042	-	HaOG200879	1	5928	0.168691	1.25894
scaffold_38	1468390	1472672	+	HaOG200880	0	4282	0	0.958248
scaffold_387	35419	37446	-	HaOG200881	0	2027	0	0.80459
scaffold_395	3507	4178	-	HaOG200882	0	671	0	0.893405
scaffold_395	118714	119040	-	HaOG200883	0	326	0	1.14991
scaffold_395	123957	124643	-	HaOG200884	0	686	0	1.28178
scaffold_395	136174	136851	+	HaOG200885	0	677	0	1.47842
scaffold_395	159085	159780	+	HaOG200886	0	695	0	1.16986
scaffold_395	162123	162830	+	HaOG200887	0	707	0	1.30424
scaffold_395	164591	165292	+	HaOG200888	0	701	0	1.07703
scaffold_395	169960	170667	+	HaOG200889	0	707	0	1.20855
scaffold_395	174590	175267	-	HaOG200890	0	677	0	1.06715
scaffold_395	177835	178161	-	HaOG200891	0	326	0	1.11874
scaffold_395	181120	181836	-	HaOG200892	0	716	0	0.989191
scaffold_395	192917	193597	-	HaOG200893	0	680	0	1.33675
scaffold_395	210167	210283	-	HaOG200894	0	116	0	0.305263
scaffold_4	390854	402607	-	HaOG200895	3	11753	0.255254	0.946025
scaffold_4	721742	722482	+	HaOG200896	0	740	0	1.12079
scaffold_4	724230	724997	+	HaOG200897	0	767	0	1.14122
scaffold_4	729875	731585	+	HaOG200898	0	1710	0	1.07124
scaffold_4	733680	734417	-	HaOG200899	0	737	0	0.850109
scaffold_4	734843	735544	+	HaOG200900	0	701	0	0.887092
scaffold_4	737404	738174	+	HaOG200901	0	770	0	1.056
scaffold_4	740452	741210	+	HaOG200902	0	758	0	1.21016
scaffold_4	742419	743162	+	HaOG200903	0	743	0	1.05606
scaffold_406	195894	199858	+	HaOG200904	0	3964	0	0.68615
scaffold_41	1063373	1064131	-	HaOG200905	0	758	0	0.859627
scaffold_41	1068336	1068995	+	HaOG200906	0	659	0	0.824666
scaffold_41	1070407	1071210	+	HaOG200907	1	803	1.24533	0.787255
scaffold_41	1571985	1573751	+	HaOG200908	0	1766	0	0.904213
scaffold_417	117615	165448	+	HaOG200909	9	47833	0.188155	1.09336
scaffold_42	857766	934193	-	HaOG200910	8	76427	0.104675	1.04192
scaffold_43	535214	537139	+	HaOG200911	0	1925	0	1.13232
scaffold_437	3430	5886	+	HaOG200912	0	2456	0	0.859756
scaffold_437	7043	8452	+	HaOG200913	0	1409	0	1.03077
scaffold_437	142945	148713	+	HaOG200914	2	5768	0.346741	2.2748
scaffold_44	690501	697307	+	HaOG200915	0	6806	0	2.19636
scaffold_44	768107	769678	-	HaOG200916	0	1571	0	0.908125
scaffold_44	774308	776067	-	HaOG200917	1	1759	0.568505	1.00856
scaffold_44	777419	778582	-	HaOG200918	0	1163	0	0.924107
scaffold_452	99302	102128	+	HaOG200919	0	2826	0	0.794676
scaffold_452	103982	108029	+	HaOG200920	0	4047	0	1.14746
scaffold_47	152	802	+	HaOG200921	0	650	0	0.918274
scaffold_47	950230	952384	-	HaOG200922	4	2154	1.85701	0.976242
scaffold_47	1026359	1028716	+	HaOG200923	0	2357	0	0.978529
scaffold_5	252307	253149	-	HaOG200924	0	842	0	0.974148
scaffold_53	192307	196586	+	HaOG200925	1	4279	0.233699	0.847373
scaffold_53	700678	701346	+	HaOG200926	1	668	1.49701	1.23704
scaffold_53	1046571	1050726	+	HaOG200927	1	4155	0.240674	0.768106
scaffold_53	1054356	1058257	+	HaOG200928	0	3901	0	0.723864
scaffold_53	1058864	1062641	-	HaOG200929	1	3777	0.26476	0.775138
scaffold_53	1064191	1069958	+	HaOG200930	1	5767	0.1734	0.891757
scaffold_53	1073560	1079787	-	HaOG200931	1	6227	0.160591	0.890437
scaffold_544	59090	68837	+	HaOG200932	1	9747	0.102596	0.831839
scaffold_56	608944	609021	-	HaOG200933	0	77	0	0.759868
scaffold_56	615306	617060	-	HaOG200934	1	1754	0.570125	1.16693
scaffold_581	22772	34486	+	HaOG200935	2	11714	0.170736	0.944716
scaffold_581	35649	41452	+	HaOG200936	0	5803	0	0.836809
scaffold_581	53398	58514	-	HaOG200937	1	5116	0.195465	0.82702
scaffold_6	334816	336989	-	HaOG200938	0	2173	0	0.909034
scaffold_6	337388	339312	-	HaOG200939	0	1924	0	0.722791
scaffold_6	341183	343137	+	HaOG200940	0	1954	0	0.855312
scaffold_6	343823	345909	+	HaOG200941	1	2086	0.479386	0.744294
scaffold_6	347794	349717	+	HaOG200942	1	1923	0.520021	0.87176
scaffold_6	351507	353376	+	HaOG200943	0	1869	0	0.735658
scaffold_6	355401	357665	+	HaOG200944	1	2264	0.441696	0.890988
scaffold_61	368	1138	-	HaOG200945	0	770	0	0.998759
scaffold_63	536874	540125	-	HaOG200946	1	3251	0.307598	0.970365
scaffold_639	43511	47318	+	HaOG200947	0	3807	0	1.19597
scaffold_672	623	2168	-	HaOG200948	1	1545	0.647249	1.18344
scaffold_672	2688	4371	-	HaOG200951	0	1683	0	0.935223
scaffold_672	5171	7157	+	HaOG200952	3	1986	1.51057	0.944835
scaffold_672	7817	9580	+	HaOG200953	1	1763	0.567215	1.01886
scaffold_672	34278	35003	+	HaOG200954	0	725	0	0.884027
scaffold_672	47082	48260	-	HaOG200955	1	1178	0.848896	0.809524
scaffold_69	455	1159	-	HaOG200956	0	704	0	0.829777
scaffold_69	3253	3894	-	HaOG200957	0	641	0	0.913105
scaffold_69	20533	22026	-	HaOG200958	0	1493	0	0.849449
scaffold_69	42045	42539	-	HaOG200959	0	494	0	1.12386
scaffold_69	43404	44199	-	HaOG200960	0	795	0	0.9375
scaffold_69	58278	59021	-	HaOG200961	0	743	0	1.07668
scaffold_69	64178	64885	-	HaOG200962	0	707	0	1.13832
scaffold_69	67149	67913	-	HaOG200963	0	764	0	0.770161
scaffold_69	69419	70138	-	HaOG200964	0	719	0	0.721219
scaffold_69	71791	72498	-	HaOG200965	0	707	0	0.911825
scaffold_69	549712	551991	+	HaOG200966	0	2279	0	1.00629
scaffold_69	553832	555327	+	HaOG200967	0	1495	0	0.649317
scaffold_70	936042	945552	-	HaOG200968	3	9510	0.315457	1.35588
scaffold_70	977010	979907	+	HaOG200969	0	2897	0	0.954949
scaffold_71	1100731	1102220	-	HaOG200970	3	1489	2.01478	0.996587
scaffold_727	2336	9261	+	HaOG200971	4	6925	0.577617	1.4265
scaffold_727	17647	22098	+	HaOG200972	3	4451	0.674006	1.21508
scaffold_74	400785	405590	+	HaOG200973	4	4805	0.832466	0.82083
scaffold_76	311728	312393	-	HaOG200974	0	665	0	1.06827
scaffold_76	314826	315677	-	HaOG200975	0	851	0	1.26867
scaffold_76	318987	319685	-	HaOG200976	0	698	0	1.15118
scaffold_76	777609	781017	+	HaOG200977	0	3408	0	1.009
scaffold_76	911810	915279	-	HaOG200978	0	3469	0	1.12093
scaffold_76	1041442	1047304	+	HaOG200979	0	5862	0	1.0407
scaffold_77	694631	696907	+	HaOG200980	0	2276	0	0.951044
scaffold_77	697697	698410	+	HaOG200981	1	713	1.40252	1.33621
scaffold_771	12267	20195	-	HaOG200982	3	7928	0.378406	1.44541
scaffold_8	930857	934445	-	HaOG200983	1	3588	0.278707	0.70916
scaffold_8	2613969	2616340	-	HaOG200984	0	2371	0	1.31156
scaffold_8	2617943	2619886	-	HaOG200985	0	1943	0	0.868749
scaffold_8	2626352	2626606	+	HaOG200986	0	254	0	1.34552
scaffold_8	2627456	2628643	-	HaOG200987	0	1187	0	0.864648
scaffold_8	2637684	2639455	-	HaOG200988	0	1771	0	0.994407
scaffold_8	2644850	2646644	-	HaOG200989	0	1794	0	1.06963
scaffold_8	2650789	2651547	-	HaOG200990	0	758	0	1.07426
scaffold_83	162165	171615	-	HaOG200991	3	9450	0.31746	0.994826
scaffold_88	143172	144964	-	HaOG200992	0	1792	0	0.895886
scaffold_88	145414	146241	+	HaOG200993	1	827	1.20919	1.18471
scaffold_88	147716	148690	-	HaOG200994	0	974	0	0.823331
scaffold_88	150194	150994	-	HaOG200995	0	800	0	1.14154
scaffold_88	153082	153894	-	HaOG200996	0	812	0	0.853413
scaffold_88	154329	156041	-	HaOG200997	0	1712	0	1.00371
scaffold_88	163773	164546	-	HaOG200998	0	773	0	0.863477
scaffold_88	166105	166881	-	HaOG200999	0	776	0	0.936841
scaffold_88	173369	174202	-	HaOG201000	0	833	0	0.657199
scaffold_88	175321	177021	-	HaOG201001	0	1700	0	1.01227
scaffold_88	177399	179122	-	HaOG201002	0	1723	0	0.81775
scaffold_88	179618	181308	+	HaOG201003	1	1690	0.591716	0.854444
scaffold_88	181800	182570	+	HaOG201004	0	770	0	0.845179
scaffold_88	184504	186382	+	HaOG201005	0	1878	0	0.737158
scaffold_88	963139	963912	-	HaOG201007	0	773	0	1.121
scaffold_88	965753	966514	-	HaOG201008	0	761	0	0.965346
scaffold_88	967253	968053	+	HaOG201009	0	800	0	0.914286
scaffold_88	969523	971328	+	HaOG201010	4	1805	2.21607	1.02529
scaffold_88	979728	980531	-	HaOG201011	0	803	0	1.15412
scaffold_88	983249	983860	-	HaOG201012	0	611	0	1.00328
scaffold_88	986645	987460	-	HaOG201013	0	815	0	1.04793
scaffold_88	988455	990341	-	HaOG201014	0	1886	0	0.844587
scaffold_88	991488	992306	-	HaOG201015	0	818	0	1.04286
scaffold_89	366252	394176	+	HaOG201016	5	27924	0.179057	0.950004
scaffold_898	10092	11350	+	HaOG201017	0	1258	0	0.556637
scaffold_9	1543510	1551009	-	HaOG201018	1	7499	0.133351	1.06111
scaffold_9	1552511	1557767	-	HaOG201019	1	5256	0.190259	0.931922
scaffold_9	1723029	1726430	-	HaOG201020	0	3401	0	1.05662
scaffold_9	1776713	1782602	+	HaOG201021	0	5889	0	0.911686
scaffold_9	1908966	1910759	-	HaOG201022	1	1793	0.557724	0.92994
scaffold_9	1911077	1912858	-	HaOG201023	0	1781	0	1.09704
scaffold_90	849009	852074	+	HaOG201024	1	3065	0.326264	0.803581
scaffold_90	853534	856697	+	HaOG201025	0	3163	0	0.712923
scaffold_90	857613	860968	+	HaOG201026	0	3355	0	0.980601
scaffold_93	666927	667718	-	HaOG201027	0	791	0	0.993981
scaffold_12	1510187	1518792	+	HaOG201028	13	8605	1.51075	0.919199
scaffold_158	507884	513463	+	HaOG201051	5	5579	0.896218	1.51719
scaffold_179	7192	20913	+	HaOG201052	4	13721	0.291524	0.916019
scaffold_77	777642	781961	+	HaOG201053	1	4319	0.231535	2.12544
scaffold_0	11	7497	-	HaOG201201	27	7486	3.60673	0.910461
scaffold_0	7496	10100	+	HaOG201202	1	2604	0.384025	0.816301
scaffold_0	10735	51334	+	HaOG201203	16	40599	0.394098	1.27915
scaffold_0	74832	84321	+	HaOG201204	2	9489	0.21077	1.15905
scaffold_0	84351	117623	+	HaOG201205	4	33272	0.120221	1.24508
scaffold_0	190859	200529	+	HaOG201206	4	9670	0.41365	1.06091
scaffold_0	207155	218912	+	HaOG201207	1	11757	0.0850557	1.01925
scaffold_0	219685	221054	-	HaOG201208	9	1369	6.57414	0.540679
scaffold_0	221696	223283	+	HaOG201209	37	1587	23.3144	0.615142
scaffold_0	226821	228177	-	HaOG201210	16	1356	11.7994	0.554677
scaffold_0	232315	234616	+	HaOG201211	5	2301	2.17297	1.03396
scaffold_0	234672	238211	-	HaOG201212	35	3539	9.8898	0.492948
scaffold_0	240147	245636	-	HaOG201213	17	5489	3.0971	0.504647
scaffold_0	247882	255098	+	HaOG201214	21	7216	2.9102	1.1014
scaffold_0	255838	257649	+	HaOG201215	5	1811	2.76091	0.876193
scaffold_0	259079	263724	+	HaOG201216	16	4645	3.44456	1.00086
scaffold_0	272616	279331	-	HaOG201217	8	6715	1.19136	1.10572
scaffold_0	282177	283390	+	HaOG201218	4	1213	3.29761	0.460363
scaffold_0	286180	295040	+	HaOG201219	1	8860	0.112867	1.00295
scaffold_0	295984	296665	+	HaOG201220	0	681	0	0.992711
scaffold_0	297784	304742	-	HaOG201221	10	6958	1.43719	0.982713
scaffold_0	306109	310398	-	HaOG201222	1	4289	0.233155	1.20499
scaffold_0	310849	319828	-	HaOG201223	3	8979	0.334113	1.00046
scaffold_0	324403	325226	+	HaOG201224	0	823	0	1.00098
scaffold_0	351846	402134	-	HaOG201225	17	50288	0.338053	1.14373
scaffold_0	461251	464002	+	HaOG201226	20	2751	7.27008	0.543737
scaffold_0	464121	489785	-	HaOG201227	8	25664	0.311721	1.11702
scaffold_0	492519	536835	-	HaOG201228	11	44316	0.248217	1.08111
scaffold_0	541831	568048	-	HaOG201229	6	26217	0.228859	1.10109
scaffold_0	585865	586619	-	HaOG201230	0	754	0	1.11086
scaffold_0	603721	605470	-	HaOG201231	0	1749	0	1.08184
scaffold_0	642303	643593	+	HaOG201232	17	1290	13.1783	0.540276
scaffold_0	643570	692258	-	HaOG201233	17	48688	0.349162	1.24855
scaffold_0	698147	703884	+	HaOG201234	0	5737	0	1.17009
scaffold_0	703068	711157	+	HaOG201235	1	8089	0.123625	1.0526
scaffold_0	711219	716234	-	HaOG201236	11	5015	2.19342	0.856508
scaffold_0	716745	717868	-	HaOG201237	20	1123	17.8094	0.898103
scaffold_0	719981	723243	+	HaOG201238	8	3262	2.45248	0.582216
scaffold_0	723997	727929	-	HaOG201239	28	3932	7.12106	0.725795
scaffold_0	728460	730293	+	HaOG201240	10	1833	5.45554	0.421024
scaffold_0	730278	732401	+	HaOG201241	5	2123	2.35516	0.446196
scaffold_0	734337	739752	-	HaOG201242	34	5415	6.27886	0.907053
scaffold_0	740622	741248	+	HaOG201243	8	626	12.7796	0.817707
scaffold_0	744573	770601	+	HaOG201244	1	26028	0.0384202	1.10361
scaffold_0	770678	775599	-	HaOG201245	38	4921	7.72201	0.960436
scaffold_0	777404	778378	+	HaOG201246	0	974	0	0.589351
scaffold_0	787167	805851	+	HaOG201247	9	18684	0.481696	1.1258
scaffold_0	811563	813895	+	HaOG201248	0	2332	0	0.887794
scaffold_0	815750	818378	+	HaOG201249	0	2628	0	0.961977
scaffold_0	819619	823105	+	HaOG201250	15	3486	4.30293	0.555161
scaffold_0	842174	860993	+	HaOG201251	2	18819	0.106276	1.41097
scaffold_0	893262	946516	+	HaOG201252	11	53254	0.206557	1.11835
scaffold_0	1002769	1004808	-	HaOG201253	1	2039	0.490436	1.0691
scaffold_0	1007192	1010787	-	HaOG201254	0	3595	0	1.04266
scaffold_0	1016142	1027940	-	HaOG201255	0	11798	0	1.06847
scaffold_0	1027982	1030055	+	HaOG201256	0	2073	0	1.063
scaffold_0	1030033	1033069	+	HaOG201257	1	3036	0.329381	0.829386
scaffold_0	1033449	1034421	+	HaOG201258	0	972	0	0.927102
scaffold_0	1035168	1038959	-	HaOG201259	13	3791	3.42917	0.72237
scaffold_0	1040060	1042831	+	HaOG201260	0	2771	0	0.338474
scaffold_0	1043883	1049689	+	HaOG201261	6	5806	1.03341	0.995289
scaffold_0	1049667	1084315	-	HaOG201262	11	34648	0.317479	1.2351
scaffold_0	1093311	1106909	+	HaOG201263	32	13598	2.35329	0.827948
scaffold_0	1109446	1113857	-	HaOG201264	3	4411	0.680118	0.980598
scaffold_0	1114141	1115285	-	HaOG201265	2	1144	1.74825	0.695402
scaffold_0	1116351	1122097	+	HaOG201266	40	5746	6.96136	0.965189
scaffold_0	1123603	1126289	-	HaOG201267	0	2686	0	1.09268
scaffold_0	1126880	1142581	-	HaOG201268	7	15701	0.445831	1.25185
scaffold_0	1143157	1143591	-	HaOG201269	1	434	2.30415	1.04815
scaffold_0	1145945	1149447	+	HaOG201270	4	3502	1.1422	0.691039
scaffold_0	1155962	1164302	+	HaOG201271	0	8340	0	0.958555
scaffold_0	1164436	1166779	-	HaOG201272	2	2343	0.853606	1.02692
scaffold_0	1168025	1173246	-	HaOG201273	15	5221	2.87301	0.852791
scaffold_0	1176054	1178345	+	HaOG201274	9	2291	3.92842	0.397831
scaffold_0	1178599	1181427	-	HaOG201275	33	2828	11.669	0.679702
scaffold_0	1182230	1184380	+	HaOG201276	19	2150	8.83721	0.825106
scaffold_0	1188020	1193955	+	HaOG201277	0	5935	0	1.12638
scaffold_0	1196823	1202410	+	HaOG201278	0	5587	0	1.00029
scaffold_0	1203148	1208080	-	HaOG201279	16	4932	3.24412	0.836268
scaffold_0	1209910	1210661	+	HaOG201280	0	751	0	0.790888
scaffold_0	1211828	1214625	-	HaOG201281	0	2797	0	0.936992
scaffold_0	1217478	1254467	+	HaOG201282	8	36989	0.216281	1.13411
scaffold_0	1255891	1257479	+	HaOG201283	0	1588	0	1.35341
scaffold_0	1260744	1289644	-	HaOG201284	4	28900	0.138408	1.15421
scaffold_0	1302838	1312563	-	HaOG201285	1	9725	0.102828	1.09995
scaffold_0	1314540	1317091	-	HaOG201286	18	2551	7.05606	0.62035
scaffold_0	1317895	1320916	+	HaOG201287	13	3021	4.30321	0.69158
scaffold_0	1323256	1327191	-	HaOG201288	2	3935	0.508259	1.28453
scaffold_0	1333181	1343963	-	HaOG201289	2	10782	0.185494	1.13365
scaffold_0	1345693	1347895	+	HaOG201290	17	2202	7.72025	0.476701
scaffold_0	1348216	1354282	-	HaOG201291	29	6066	4.78075	0.634573
scaffold_0	1361808	1365425	-	HaOG201292	52	3617	14.3766	0.9144
scaffold_0	1366232	1372201	+	HaOG201293	5	5969	0.837661	0.952327
scaffold_0	1375916	1386127	+	HaOG201294	12	10211	1.1752	0.973178
scaffold_0	1395162	1399591	+	HaOG201295	1	4429	0.225785	0.935654
scaffold_0	1409494	1464471	-	HaOG201296	15	54977	0.272841	1.28456
scaffold_0	1471665	1484340	+	HaOG201297	44	12675	3.4714	0.879128
scaffold_0	1486956	1490986	-	HaOG201298	21	4030	5.21092	0.520468
scaffold_0	1493049	1493444	-	HaOG201299	0	395	0	0.615385
scaffold_0	1494470	1502193	+	HaOG201300	68	7723	8.80487	0.757406
scaffold_0	1504209	1505921	-	HaOG201301	16	1712	9.34579	0.670269
scaffold_0	1508506	1510996	-	HaOG201302	24	2490	9.63855	0.400114
scaffold_0	1512224	1514546	-	HaOG201303	1	2322	0.430663	1.10395
scaffold_0	1516277	1518677	-	HaOG201304	11	2400	4.58333	0.676868
scaffold_0	1519859	1552515	-	HaOG201305	9	32656	0.2756	1.25874
scaffold_0	1596848	1610849	-	HaOG201306	7	14001	0.499964	0.946832
scaffold_0	1649337	1649810	+	HaOG201307	2	473	4.22833	0.646911
scaffold_0	1652820	1656141	+	HaOG201308	9	3321	2.71003	0.834251
scaffold_0	1656159	1658831	+	HaOG201309	3	2672	1.12275	1.09838
scaffold_0	1658872	1664814	-	HaOG201310	19	5942	3.19758	1.0392
scaffold_0	1665568	1671484	+	HaOG201311	51	5916	8.62069	0.561422
scaffold_0	1671655	1673814	-	HaOG201312	3	2159	1.38953	0.938462
scaffold_0	1674310	1674696	+	HaOG201313	0	386	0	0.598218
scaffold_0	1674840	1675666	+	HaOG201314	2	826	2.42131	0.862573
scaffold_0	1677534	1690171	-	HaOG201315	4	12637	0.316531	1.23623
scaffold_0	1691195	1694394	+	HaOG201316	54	3199	16.8803	0.70743
scaffold_0	1697454	1702940	-	HaOG201317	1	5486	0.182282	1.0506
scaffold_0	1704291	1710964	-	HaOG201318	5	6673	0.749288	0.915644
scaffold_0	1709588	1711038	+	HaOG201319	2	1450	1.37931	0.646933
scaffold_0	1735541	1737367	-	HaOG201320	1	1826	0.547645	0.685006
scaffold_0	1739122	1740726	-	HaOG201321	8	1604	4.98753	0.526058
scaffold_0	1741904	1760372	+	HaOG201322	15	18468	0.812216	1.34946
scaffold_0	1763005	1769673	-	HaOG201323	23	6668	3.44931	0.970726
scaffold_0	1770887	1773349	-	HaOG201324	18	2462	7.31113	0.771609
scaffold_0	1773573	1774541	+	HaOG201325	9	968	9.29752	0.476034
scaffold_0	1775026	1775433	-	HaOG201326	1	407	2.457	0.452222
scaffold_0	1777291	1781377	+	HaOG201327	2	4086	0.489476	0.917873
scaffold_0	1788394	1789856	+	HaOG201328	11	1462	7.52394	0.446264
scaffold_0	1790854	1800244	-	HaOG201329	1	9390	0.106496	1.95674
scaffold_0	1856191	1860048	+	HaOG201330	1	3857	0.259269	1.33981
scaffold_0	1860523	1875768	-	HaOG201331	4	15245	0.262381	1.23668
scaffold_0	1867695	1925580	+	HaOG201332	15	57885	0.259134	1.18406
scaffold_0	1926941	1932285	-	HaOG201333	5	5344	0.935629	0.968089
scaffold_0	1933187	1933936	+	HaOG201334	4	749	5.34045	0.671373
scaffold_0	1946365	1971945	+	HaOG201335	1	25580	0.039093	1.05559
scaffold_0	1972173	1981332	-	HaOG201336	2	9159	0.218364	0.899174
scaffold_0	1983389	1991579	+	HaOG201337	30	8190	3.663	0.901417
scaffold_0	2005241	2010388	+	HaOG201338	2	5147	0.388576	3.25151
scaffold_0	2015273	2022377	+	HaOG201339	0	7104	0	0.994723
scaffold_0	2026208	2032814	-	HaOG201340	13	6606	1.96791	1.21276
scaffold_0	2037478	2041583	-	HaOG201341	11	4105	2.67966	0.553104
scaffold_0	2042371	2053415	+	HaOG201342	17	11044	1.5393	1.1049
scaffold_0	2058194	2060039	-	HaOG201343	9	1845	4.87805	0.372276
scaffold_0	2060422	2066526	+	HaOG201344	22	6104	3.60419	0.885033
scaffold_0	2069283	2073496	+	HaOG201345	0	4213	0	1.58787
scaffold_0	2074006	2078699	-	HaOG201346	20	4693	4.26167	0.724462
scaffold_0	2081866	2086067	-	HaOG201347	38	4201	9.04547	0.734607
scaffold_0	2087220	2091728	-	HaOG201348	12	4508	2.66193	0.851911
scaffold_0	2093933	2095722	+	HaOG201349	1	1789	0.558971	1.06475
scaffold_0	2095701	2097663	-	HaOG201350	0	1962	0	0.982421
scaffold_0	2130033	2145507	+	HaOG201351	2	15474	0.129249	1.08832
scaffold_0	2149157	2154466	+	HaOG201352	0	5309	0	1.00423
scaffold_0	2154535	2189623	+	HaOG201353	13	35088	0.370497	1.15867
scaffold_0	2222226	2225080	+	HaOG201354	6	2854	2.10231	0.33686
scaffold_0	2225286	2230133	-	HaOG201355	19	4847	3.91995	0.850444
scaffold_0	2234079	2235657	-	HaOG201356	1	1578	0.633714	0.997886
scaffold_0	2249882	2251565	-	HaOG201357	2	1683	1.18835	0.891912
scaffold_0	2273013	2292230	-	HaOG201358	5	19217	0.260186	1.22627
scaffold_0	2359840	2368070	-	HaOG201359	18	8230	2.18712	1.10044
scaffold_0	2369379	2371358	+	HaOG201360	17	1979	8.5902	0.824725
scaffold_0	2373502	2376618	-	HaOG201361	0	3116	0	1.13866
scaffold_0	2378508	2380647	-	HaOG201362	0	2139	0	0.926269
scaffold_0	2382714	2387233	+	HaOG201363	1	4519	0.221288	0.995651
scaffold_0	2388425	2407748	-	HaOG201364	20	19323	1.03504	1.05328
scaffold_0	2408452	2409639	-	HaOG201365	1	1187	0.84246	1.06298
scaffold_0	2429502	2445026	-	HaOG201366	3	15524	0.193249	1.13756
scaffold_0	2489398	2555483	-	HaOG201367	13	66085	0.196716	1.2431
scaffold_0	2572357	2579093	-	HaOG201368	7	6736	1.03919	0.988549
scaffold_0	2580515	2588478	+	HaOG201369	16	7963	2.00929	0.913095
scaffold_0	2597908	2635974	+	HaOG201370	6	38066	0.157621	1.17718
scaffold_0	2645380	2650410	+	HaOG201371	12	5030	2.38569	0.70451
scaffold_0	2652518	2654060	+	HaOG201372	7	1542	4.53956	0.335733
scaffold_0	2654506	2664198	-	HaOG201373	11	9692	1.13496	1.17538
scaffold_0	2662720	2675854	+	HaOG201374	20	13134	1.52277	0.943746
scaffold_0	2678645	2685052	+	HaOG201375	2	6407	0.312159	1.05753
scaffold_0	2686246	2692233	+	HaOG201376	8	5987	1.33623	0.911132
scaffold_0	2692629	2693818	-	HaOG201377	4	1189	3.36417	0.689195
scaffold_0	2693915	2696145	+	HaOG201378	9	2230	4.03587	0.804936
scaffold_0	2698854	2702053	+	HaOG201379	0	3199	0	1.16382
scaffold_0	2704043	2713641	-	HaOG201380	16	9598	1.66701	1.06802
scaffold_0	2714442	2716122	+	HaOG201381	12	1680	7.14286	0.667833
scaffold_0	2716472	2719903	-	HaOG201382	14	3431	4.08044	0.349564
scaffold_0	2719884	2749394	+	HaOG201383	54	29510	1.82989	1.30363
scaffold_0	2749522	2751571	+	HaOG201384	1	2049	0.488043	0.930127
scaffold_0	2751643	2754974	-	HaOG201385	1	3331	0.30021	0.804582
scaffold_0	2755215	2763776	+	HaOG201386	12	8561	1.40171	1.63988
scaffold_0	2770521	2781288	-	HaOG201387	6	10767	0.557258	1.0494
scaffold_0	2782316	2797220	+	HaOG201388	16	14904	1.07354	1.21526
scaffold_0	2798388	2805742	+	HaOG201389	3	7354	0.407941	1.11035
scaffold_0	2804320	2832637	-	HaOG201390	24	28317	0.847547	1.34261
scaffold_0	2833110	2835889	+	HaOG201391	20	2779	7.19683	0.330698
scaffold_0	2836748	2841418	-	HaOG201392	23	4670	4.92505	1.00795
scaffold_0	2842124	2855438	+	HaOG201393	16	13314	1.20174	0.901208
scaffold_0	2857749	2875829	-	HaOG201394	9	18080	0.497788	1.22999
scaffold_0	2877733	2886252	-	HaOG201395	15	8519	1.76077	1.01719
scaffold_0	2886923	2899555	+	HaOG201396	91	12632	7.20393	0.658958
scaffold_0	2899760	2902208	+	HaOG201397	5	2448	2.04248	1.09211
scaffold_0	2902150	2904245	-	HaOG201398	8	2095	3.81862	1.05204
scaffold_0	2904780	2911876	+	HaOG201399	3	7096	0.422773	1.02855
scaffold_0	2912682	2916399	+	HaOG201400	11	3717	2.95938	0.7797
scaffold_0	2920218	2925619	-	HaOG201401	11	5401	2.03666	0.886769
scaffold_0	2926855	2937767	+	HaOG201402	2	10912	0.183284	0.887813
scaffold_0	2939971	2948132	+	HaOG201403	4	8161	0.490136	1.05432
scaffold_0	2950204	2953846	+	HaOG201404	44	3642	12.0813	0.955166
scaffold_0	2964777	2967062	+	HaOG201405	18	2285	7.87746	0.503027
scaffold_0	2973449	2977092	-	HaOG201406	21	3643	5.76448	0.594033
scaffold_0	2977790	2997279	+	HaOG201407	60	19489	3.07866	1.11798
scaffold_0	2998404	3000432	-	HaOG201408	9	2028	4.43787	0.534879
scaffold_0	3001862	3003834	+	HaOG201409	0	1972	0	1.07014
scaffold_0	3005029	3007014	-	HaOG201410	0	1985	0	1.16693
scaffold_0	3008790	3012039	-	HaOG201411	0	3249	0	1.0141
scaffold_0	3014362	3018105	-	HaOG201412	0	3743	0	0.974883
scaffold_0	3020208	3023273	+	HaOG201413	0	3065	0	1.17264
scaffold_0	3023955	3026231	+	HaOG201414	0	2276	0	0.561471
scaffold_0	3027542	3028224	+	HaOG201415	2	682	2.93255	0.778915
scaffold_0	3029851	3032493	-	HaOG201416	22	2642	8.32702	0.721542
scaffold_0	3032598	3033614	-	HaOG201417	16	1016	15.748	0.571911
scaffold_0	3034155	3036301	+	HaOG201418	18	2146	8.3877	0.665014
scaffold_0	3037857	3052934	-	HaOG201419	2	15077	0.132652	0.943512
scaffold_0	3053698	3054354	+	HaOG201420	6	656	9.14634	0.681322
scaffold_0	3070768	3074725	+	HaOG201421	0	3957	0	1.19362
scaffold_0	3075163	3078226	+	HaOG201422	1	3063	0.326477	1.01667
scaffold_0	3080218	3082278	+	HaOG201423	1	2060	0.485437	1.01085
scaffold_0	3082910	3088338	+	HaOG201424	4	5428	0.73692	0.95325
scaffold_0	3088795	3089034	+	HaOG201425	0	239	0	0.726444
scaffold_0	3091333	3092049	+	HaOG201426	0	716	0	1.20134
scaffold_0	3093689	3101738	-	HaOG201427	3	8049	0.372717	1.03785
scaffold_0	3103067	3111783	-	HaOG201428	17	8716	1.95044	0.937165
scaffold_0	3111952	3113622	+	HaOG201429	17	1670	10.1796	0.446128
scaffold_0	3116513	3118865	+	HaOG201430	0	2352	0	0.838739
scaffold_0	3151750	3154279	+	HaOG201431	0	2529	0	0.949895
scaffold_0	3159734	3160351	+	HaOG201432	0	617	0	0.948048
scaffold_0	3163673	3164750	+	HaOG201433	0	1077	0	0.99839
scaffold_0	3165884	3166551	+	HaOG201434	0	667	0	0.962921
scaffold_0	3167346	3168641	+	HaOG201435	5	1295	3.861	0.535714
scaffold_0	3169597	3241696	-	HaOG201436	24	72099	0.332876	1.13619
scaffold_0	3224916	3226066	+	HaOG201437	1	1150	0.869565	1.2652
scaffold_0	3244481	3255242	+	HaOG201438	3	10761	0.278784	0.766544
scaffold_0	3256614	3264738	-	HaOG201439	39	8124	4.80059	0.816426
scaffold_0	3265023	3267029	+	HaOG201440	18	2006	8.97308	0.59701
scaffold_0	3267398	3270119	-	HaOG201441	36	2721	13.2304	0.659024
scaffold_0	3270401	3272372	+	HaOG201442	22	1971	11.1618	0.656377
scaffold_0	3272814	3304208	-	HaOG201443	13	31394	0.414092	1.12903
scaffold_0	3332710	3335748	-	HaOG201444	2	3038	0.658328	1.11079
scaffold_0	3353253	3354584	+	HaOG201445	28	1331	21.0368	0.694196
scaffold_0	3355956	3379137	-	HaOG201446	23	23181	0.992192	1.48579
scaffold_0	3380645	3383684	+	HaOG201447	0	3039	0	1.0576
scaffold_0	3395227	3414876	+	HaOG201448	25	19649	1.27233	1.12628
scaffold_0	3415143	3417022	-	HaOG201449	12	1879	6.38638	0.700081
scaffold_0	3420188	3443576	-	HaOG201450	4	23388	0.171028	1.28435
scaffold_0	3451884	3472648	+	HaOG201451	17	20764	0.818725	1.25224
scaffold_0	3477446	3480333	+	HaOG201452	37	2887	12.8161	0.770853
scaffold_0	3480331	3481548	-	HaOG201453	6	1217	4.93016	0.528915
scaffold_0	3481906	3485712	+	HaOG201454	26	3806	6.83132	0.478991
scaffold_0	3488120	3494982	-	HaOG201455	13	6862	1.89449	0.953221
scaffold_0	3496641	3528905	-	HaOG201456	21	32264	0.65088	1.26317
scaffold_0	3529675	3530164	+	HaOG201457	0	489	0	0.772297
scaffold_0	3531329	3537082	-	HaOG201458	1	5753	0.173822	1.14786
scaffold_0	3544969	3547142	+	HaOG201459	7	2173	3.22135	0.745165
scaffold_0	3693956	3745335	-	HaOG201460	14	51379	0.272485	1.17317
scaffold_0	3747878	3755342	-	HaOG201461	26	7464	3.48339	1.0233
scaffold_0	3755689	3757812	-	HaOG201462	8	2123	3.76825	0.55052
scaffold_0	3757971	3761627	+	HaOG201463	21	3656	5.74398	0.789305
scaffold_0	3807528	3814280	-	HaOG201464	11	6752	1.62915	0.941903
scaffold_0	3814668	3830344	+	HaOG201465	30	15676	1.91375	0.960679
scaffold_0	3834472	3835128	-	HaOG201466	1	656	1.52439	0.841277
scaffold_0	3836796	3837953	-	HaOG201467	20	1157	17.2861	0.588481
scaffold_0	3841156	3842349	-	HaOG201468	0	1193	0	1.15601
scaffold_0	3843019	3869251	-	HaOG201469	9	26232	0.343092	1.05776
scaffold_0	3900279	3902996	+	HaOG201470	1	2717	0.368053	0.952743
scaffold_0	3907041	3907963	+	HaOG201471	1	922	1.0846	0.907137
scaffold_0	3911194	3912607	+	HaOG201472	1	1413	0.707714	0.804034
scaffold_0	3916624	3917234	+	HaOG201473	0	610	0	0.81133
scaffold_0	3917755	3918743	+	HaOG201474	0	988	0	0.74878
scaffold_0	3918772	3922122	+	HaOG201475	1	3350	0.298507	0.783533
scaffold_0	3923309	3924582	+	HaOG201476	0	1273	0	1.01004
scaffold_0	3924655	3926362	+	HaOG201477	0	1707	0	1.05853
scaffold_0	3927160	3933486	+	HaOG201478	1	6326	0.158078	0.791342
scaffold_0	3950292	3961176	-	HaOG201479	3	10884	0.275634	1.13986
scaffold_0	3966704	3978383	+	HaOG201480	6	11679	0.513743	0.753652
scaffold_0	3979434	3982095	-	HaOG201481	0	2661	0	0.83008
scaffold_0	3984508	3986709	+	HaOG201482	0	2201	0	0.933135
scaffold_0	3986796	3988515	-	HaOG201483	0	1719	0	0.936949
scaffold_0	3994460	4006962	-	HaOG201484	1	12502	0.0799872	1.02526
scaffold_0	4007335	4008990	-	HaOG201485	1	1655	0.60423	0.929263
scaffold_0	4008772	4025789	+	HaOG201486	45	17017	2.64441	0.974455
scaffold_0	4010231	4012241	-	HaOG201487	0	2010	0	0.704478
scaffold_0	4027493	4028526	-	HaOG201488	16	1033	15.4889	0.566108
scaffold_0	4029247	4030786	+	HaOG201489	14	1539	9.09682	0.702477
scaffold_0	4031227	4040973	-	HaOG201490	18	9746	1.84691	0.970283
scaffold_0	4040928	4044204	+	HaOG201491	14	3276	4.2735	0.708319
scaffold_0	4052453	4053631	-	HaOG201492	0	1178	0	1.23217
scaffold_0	4055538	4059118	-	HaOG201493	11	3580	3.07263	0.892903
scaffold_0	4059689	4072024	+	HaOG201494	23	12335	1.86461	0.948573
scaffold_0	4060115	4061945	-	HaOG201495	1	1830	0.546448	1.04259
scaffold_0	4063318	4064054	-	HaOG201496	0	736	0	0.789567
scaffold_0	4078957	4079316	-	HaOG201497	3	359	8.35655	0.830679
scaffold_0	4080876	4081719	+	HaOG201498	5	843	5.9312	0.509786
scaffold_0	4082144	4083412	+	HaOG201499	5	1268	3.94322	0.694224
scaffold_0	4083466	4100101	-	HaOG201500	5	16635	0.300571	1.19372
scaffold_0	4100401	4106424	-	HaOG201501	3	6023	0.498091	1.03602
scaffold_0	4107939	4119662	-	HaOG201502	71	11723	6.05647	1.03075
scaffold_0	4120286	4120938	+	HaOG201503	11	652	16.8712	0.863215
scaffold_0	4122123	4128154	-	HaOG201504	48	6031	7.95888	0.798925
scaffold_0	4128551	4138052	+	HaOG201505	15	9501	1.57878	1.03144
scaffold_0	4151125	4161463	+	HaOG201506	59	10338	5.7071	0.798716
scaffold_0	4161395	4162277	-	HaOG201507	5	882	5.66893	0.319565
scaffold_0	4165707	4170433	-	HaOG201508	3	4726	0.634786	1.08783
scaffold_0	4170616	4171962	+	HaOG201509	8	1346	5.94354	0.245995
scaffold_0	4173492	4176639	-	HaOG201510	0	3147	0	1.09528
scaffold_0	4180526	4186638	-	HaOG201511	19	6112	3.10864	1.03895
scaffold_0	4187187	4190118	+	HaOG201512	22	2931	7.50597	0.669613
scaffold_0	4225655	4226767	+	HaOG201513	1	1112	0.899281	1.07871
scaffold_0	4252763	4289691	-	HaOG201514	5	36928	0.135399	1.1353
scaffold_0	4329923	4350984	-	HaOG201515	6	21061	0.284887	1.29381
scaffold_0	4366731	4375368	-	HaOG201516	24	8637	2.77874	1.12546
scaffold_0	4375646	4377418	-	HaOG201517	9	1772	5.07901	1.01128
scaffold_0	4379064	4379725	-	HaOG201518	7	661	10.59	0.350106
scaffold_0	4383113	4384236	-	HaOG201519	5	1123	4.45236	0.470444
scaffold_0	4387455	4393846	+	HaOG201520	52	6391	8.13644	0.78803
scaffold_0	4394181	4408859	-	HaOG201521	34	14678	2.31639	1.11732
scaffold_0	4412338	4417521	+	HaOG201522	1	5183	0.192938	1.03435
scaffold_0	4419099	4421687	-	HaOG201523	19	2588	7.34158	0.736257
scaffold_0	4422624	4423801	+	HaOG201524	5	1177	4.24809	0.901092
scaffold_0	4424982	4492638	+	HaOG201525	54	67656	0.798155	1.15783
scaffold_0	4495711	4500217	-	HaOG201526	13	4506	2.88504	1.14149
scaffold_0	4502097	4503575	-	HaOG201527	12	1478	8.11908	0.377046
scaffold_0	4504141	4505412	+	HaOG201528	7	1271	5.50747	0.606856
scaffold_0	4510597	4524955	+	HaOG201529	11	14358	0.766123	1.01626
scaffold_0	4529801	4538053	-	HaOG201530	1	8252	0.121183	0.864341
scaffold_0	4541057	4551032	-	HaOG201531	1	9975	0.100251	1.17438
scaffold_0	4552569	4555875	-	HaOG201532	1	3306	0.30248	0.905943
scaffold_0	4556520	4559199	-	HaOG201533	1	2679	0.373274	0.882361
scaffold_0	4572168	4579916	+	HaOG201534	1	7748	0.129066	1.0206
scaffold_0	4590035	4606861	+	HaOG201535	7	16826	0.416023	0.974069
scaffold_0	4615522	4619130	+	HaOG201536	0	3608	0	0.957209
scaffold_0	4619894	4621851	+	HaOG201537	0	1957	0	0.820132
scaffold_0	4623805	4626410	+	HaOG201538	0	2605	0	0.890294
scaffold_0	4629221	4632109	+	HaOG201539	0	2888	0	0.805929
scaffold_0	4633182	4648577	-	HaOG201540	2	15395	0.129912	1.05601
scaffold_0	4651098	4662833	+	HaOG201541	1	11735	0.0852152	1.09112
scaffold_0	4682334	4746703	+	HaOG201542	13	64369	0.201961	1.14087
scaffold_0	4746868	4750269	-	HaOG201543	12	3401	3.52837	0.624281
scaffold_0	4751282	4758844	+	HaOG201544	23	7562	3.04152	0.872077
scaffold_0	4761516	4763888	-	HaOG201545	29	2372	12.226	0.626112
scaffold_0	4766926	4770465	+	HaOG201546	15	3539	4.23849	0.7745
scaffold_0	4771680	4772910	+	HaOG201547	0	1230	0	1.0598
scaffold_0	4773894	4775970	+	HaOG201548	27	2076	13.0058	0.680656
scaffold_0	4777370	4781640	-	HaOG201549	16	4270	3.74707	0.419862
scaffold_0	4781614	4782921	+	HaOG201550	6	1307	4.59067	0.825908
scaffold_0	4783159	4784373	-	HaOG201551	1	1214	0.823723	0.888157
scaffold_0	4786038	4789028	-	HaOG201552	25	2990	8.3612	0.730017
scaffold_0	4789429	4800594	+	HaOG201553	28	11165	2.50784	0.854221
scaffold_0	4800969	4830603	-	HaOG201554	28	29634	0.944861	1.07223
scaffold_0	4822177	4825390	-	HaOG201555	0	3213	0	1.11263
scaffold_0	4855288	4859280	-	HaOG201556	0	3992	0	0.918828
scaffold_0	4886577	4890432	+	HaOG201557	23	3855	5.96628	0.796672
scaffold_0	4933415	4935968	-	HaOG201558	1	2553	0.391696	1.05146
scaffold_0	4954171	4957641	-	HaOG201559	0	3470	0	0.874445
scaffold_0	4965748	4968792	-	HaOG201560	0	3044	0	0.947245
scaffold_0	5047721	5090809	-	HaOG201561	5	43088	0.116042	1.12009
scaffold_0	5148491	5154353	-	HaOG201562	0	5862	0	0.924133
scaffold_0	5202776	5204447	+	HaOG201563	0	1671	0	0.925013
scaffold_0	5247951	5294060	-	HaOG201564	5	46109	0.108439	1.02319
scaffold_0	5377774	5392249	+	HaOG201565	2	14475	0.138169	0.983954
scaffold_0	5394220	5404136	+	HaOG201566	1	9916	0.100847	1.0278
scaffold_0	5404819	5409975	-	HaOG201567	3	5156	0.581846	0.991098
scaffold_0	5414438	5427882	+	HaOG201568	0	13444	0	0.867743
scaffold_0	5428073	5430169	+	HaOG201569	2	2096	0.954198	1.05323
scaffold_0	5435577	5438881	+	HaOG201570	0	3304	0	0.864154
scaffold_0	5442071	5452666	+	HaOG201571	1	10595	0.0943841	0.984611
scaffold_0	5504643	5507453	-	HaOG201572	0	2810	0	0.63847
scaffold_0	5509477	5510984	-	HaOG201573	0	1507	0	0.91916
scaffold_0	5513547	5522722	-	HaOG201574	3	9175	0.326975	1.05421
scaffold_0	5527279	5530344	-	HaOG201575	0	3065	0	0.989263
scaffold_0	5534671	5535701	+	HaOG201576	2	1030	1.94175	1.12651
scaffold_0	5596860	5599933	+	HaOG201577	26	3073	8.46079	0.816552
scaffold_0	5601230	5607885	-	HaOG201578	53	6655	7.96394	0.905792
scaffold_0	5608625	5611221	+	HaOG201579	29	2596	11.171	0.670156
scaffold_0	5623140	5630477	+	HaOG201580	27	7337	3.67998	1.0979
scaffold_0	5632034	5638379	+	HaOG201581	2	6345	0.315209	0.884444
scaffold_0	5640109	5643234	-	HaOG201582	1	3125	0.32	1.24951
scaffold_0	5641798	5642586	+	HaOG201583	1	788	1.26904	1.04198
scaffold_0	5650951	5653296	-	HaOG201584	3	2345	1.27932	1.06385
scaffold_0	5661694	5670078	+	HaOG201585	27	8384	3.22042	0.85243
scaffold_0	5663041	5663881	-	HaOG201586	11	840	13.0952	0.932332
scaffold_0	5673784	5683562	-	HaOG201587	4	9778	0.409082	0.882496
scaffold_0	5684202	5686716	+	HaOG201588	2	2514	0.795545	0.756603
scaffold_0	5686830	5688017	-	HaOG201589	21	1187	17.6917	0.996462
scaffold_0	5688951	5692261	-	HaOG201590	14	3310	4.22961	0.734953
scaffold_0	5692937	5695329	+	HaOG201591	16	2392	6.68896	0.752839
scaffold_0	5742995	5778795	+	HaOG201592	5	35800	0.139665	1.09677
scaffold_0	5781207	5799570	-	HaOG201593	0	18363	0	1.56021
scaffold_0	5810492	5811653	+	HaOG201594	9	1161	7.75194	0.647834
scaffold_0	5813338	5814100	-	HaOG201595	9	762	11.811	0.690769
scaffold_0	5816775	5817949	-	HaOG201596	23	1174	19.5911	0.600037
scaffold_0	5821330	5822867	-	HaOG201597	20	1537	13.0124	0.32812
scaffold_0	5823930	5828126	-	HaOG201598	2	4196	0.476644	0.926794
scaffold_0	5828659	5829990	+	HaOG201599	10	1331	7.51315	0.66311
scaffold_0	5837129	5847435	-	HaOG201600	20	10306	1.94062	0.950912
scaffold_0	5847929	5874541	+	HaOG201601	4	26612	0.150308	1.01189
scaffold_0	5875325	5875873	+	HaOG201602	0	548	0	1.09927
scaffold_0	5879574	5901006	-	HaOG201603	10	21432	0.466592	1.05112
scaffold_0	5910998	5924597	-	HaOG201604	1	13599	0.0735348	1.09168
scaffold_0	5930529	5938712	+	HaOG201605	1	8183	0.122205	1.05995
scaffold_0	5940371	5950753	-	HaOG201606	3	10382	0.288962	2.39719
scaffold_0	5951185	5951914	+	HaOG201607	0	729	0	0.880435
scaffold_0	5953408	5960852	+	HaOG201608	0	7444	0	0.940599
scaffold_0	6012606	6013045	+	HaOG201609	0	439	0	0.629391
scaffold_0	6021511	6022043	+	HaOG201610	0	532	0	0.770317
scaffold_0	6061914	6065900	-	HaOG201611	4	3986	1.00351	1.17207
scaffold_0	6135359	6139333	+	HaOG201612	0	3974	0	0.992779
scaffold_1	1	1846	+	HaOG201613	1	1845	0.542005	0.864649
scaffold_1	23388	74041	+	HaOG201614	8	50653	0.157937	1.25638
scaffold_1	166824	245666	-	HaOG201615	9	78842	0.114152	1.11127
scaffold_1	258803	259108	-	HaOG201616	1	305	3.27869	1.42333
scaffold_1	274471	349446	-	HaOG201617	22	74975	0.293431	1.19351
scaffold_1	350267	352982	+	HaOG201618	9	2715	3.31492	0.880779
scaffold_1	353097	355087	-	HaOG201619	12	1990	6.03015	0.892531
scaffold_1	355460	357738	+	HaOG201620	10	2278	4.38982	0.390306
scaffold_1	357716	377262	-	HaOG201621	16	19546	0.818582	1.0055
scaffold_1	377914	464183	+	HaOG201622	18	86269	0.20865	1.1428
scaffold_1	500537	501004	+	HaOG201623	0	467	0	1.3874
scaffold_1	515462	538236	+	HaOG201624	8	22774	0.351278	1.18501
scaffold_1	539795	543630	+	HaOG201625	5	3835	1.30378	1.23602
scaffold_1	545513	550546	+	HaOG201626	0	5033	0	0.918861
scaffold_1	554997	561442	-	HaOG201627	0	6445	0	0.98411
scaffold_1	566151	578903	+	HaOG201628	0	12752	0	1.83343
scaffold_1	582733	588744	+	HaOG201629	1	6011	0.166362	1.00681
scaffold_1	589010	592093	+	HaOG201630	0	3083	0	0.726748
scaffold_1	603530	637792	+	HaOG201631	6	34262	0.175121	1.04029
scaffold_1	680452	693344	+	HaOG201632	2	12892	0.155135	1.14353
scaffold_1	696040	698182	-	HaOG201633	18	2142	8.40336	0.768379
scaffold_1	698893	700010	+	HaOG201634	2	1117	1.79051	0.417594
scaffold_1	700854	719963	-	HaOG201635	33	19109	1.72693	1.39866
scaffold_1	720672	781820	-	HaOG201636	7	61148	0.114476	1.17631
scaffold_1	733422	733868	-	HaOG201637	0	446	0	1.02459
scaffold_1	788186	802200	-	HaOG201638	3	14014	0.214072	1.30675
scaffold_1	814034	814378	-	HaOG201639	0	344	0	1.1801
scaffold_1	907819	921351	-	HaOG201640	8	13532	0.591191	1.36487
scaffold_1	929765	930925	-	HaOG201641	0	1160	0	1.27335
scaffold_1	1215885	1218504	+	HaOG201642	1	2619	0.381825	1.05236
scaffold_1	1221646	1225419	+	HaOG201643	22	3773	5.8309	0.691525
scaffold_1	1229073	1233484	-	HaOG201644	43	4411	9.74836	0.934203
scaffold_1	1234517	1236960	-	HaOG201645	0	2443	0	1.06863
scaffold_1	1237445	1241696	-	HaOG201646	10	4251	2.35239	0.644012
scaffold_1	1242293	1246004	+	HaOG201647	14	3711	3.77257	0.753144
scaffold_1	1246614	1257658	-	HaOG201648	30	11044	2.71641	0.829097
scaffold_1	1260459	1290008	-	HaOG201649	7	29549	0.236895	1.18988
scaffold_1	1296765	1297608	+	HaOG201650	4	843	4.74496	0.845978
scaffold_1	1298029	1301819	-	HaOG201651	25	3790	6.59631	0.444317
scaffold_1	1302057	1306265	-	HaOG201652	0	4208	0	0.908528
scaffold_1	1308457	1310709	-	HaOG201653	0	2252	0	1.04166
scaffold_1	1313112	1322379	-	HaOG201654	0	9267	0	0.903523
scaffold_1	1398126	1403598	+	HaOG201655	1	5472	0.182749	0.810924
scaffold_1	1404068	1405569	-	HaOG201656	1	1501	0.666223	0.88966
scaffold_1	1409808	1415284	-	HaOG201657	0	5476	0	1.14803
scaffold_1	1471511	1472613	+	HaOG201658	0	1102	0	1.32452
scaffold_1	1485454	1489011	+	HaOG201659	1	3557	0.281136	0.925189
scaffold_1	1495414	1495949	+	HaOG201660	0	535	0	0.806938
scaffold_1	1497659	1500003	-	HaOG201661	0	2344	0	0.747449
scaffold_1	1501403	1504826	-	HaOG201662	1	3423	0.292141	0.959483
scaffold_1	1504810	1507012	-	HaOG201663	1	2202	0.454133	0.750031
scaffold_1	1508393	1510248	-	HaOG201664	0	1855	0	0.685693
scaffold_1	1518944	1537375	-	HaOG201665	6	18431	0.325538	1.02287
scaffold_1	1637309	1642804	+	HaOG201666	0	5495	0	1.18094
scaffold_1	1647562	1648623	-	HaOG201667	0	1061	0	1.28084
scaffold_1	1652335	1661547	+	HaOG201668	10	9212	1.08554	1.17686
scaffold_1	1679840	1763269	-	HaOG201669	9	83429	0.107876	1.09191
scaffold_1	1766776	1769554	-	HaOG201670	19	2778	6.83945	1.44569
scaffold_1	1771413	1782867	-	HaOG201671	40	11454	3.49223	0.882102
scaffold_1	1783506	1784827	+	HaOG201672	4	1321	3.02801	0.358344
scaffold_1	1802009	1802710	-	HaOG201673	1	701	1.42653	1.41443
scaffold_1	1803854	1807839	-	HaOG201674	2	3985	0.501882	1.0175
scaffold_1	1807793	1809043	+	HaOG201675	12	1250	9.6	0.737015
scaffold_1	1809283	1837577	-	HaOG201676	23	28294	0.812893	1.33392
scaffold_1	1845295	1848294	-	HaOG201677	2	2999	0.666889	0.965943
scaffold_1	1884309	2017614	+	HaOG201678	25	133305	0.18754	1.1097
scaffold_1	1966518	1967933	-	HaOG201679	1	1415	0.706714	0.999899
scaffold_1	2019563	2021164	-	HaOG201680	0	1601	0	0.531035
scaffold_1	2034696	2039239	+	HaOG201681	0	4543	0	0.963367
scaffold_1	2064216	2071967	-	HaOG201682	1	7751	0.129016	0.988477
scaffold_1	2076861	2080712	+	HaOG201683	4	3851	1.03869	0.85574
scaffold_1	2100222	2102002	+	HaOG201684	0	1780	0	0.859847
scaffold_1	2158300	2189523	+	HaOG201685	10	31223	0.320277	0.980182
scaffold_1	2199052	2209269	+	HaOG201686	3	10217	0.293628	0.982953
scaffold_1	2390987	2392534	+	HaOG201687	0	1547	0	0.897999
scaffold_1	2394386	2394769	-	HaOG201688	0	383	0	0.558038
scaffold_1	2395341	2428095	+	HaOG201689	2	32754	0.0610612	1.06753
scaffold_1	2396109	2396975	+	HaOG201690	0	866	0	1.19594
scaffold_1	2438736	2440030	+	HaOG201691	0	1294	0	1.05962
scaffold_1	2567221	2585116	+	HaOG201692	4	17895	0.223526	0.857309
scaffold_1	2586836	2592673	-	HaOG201693	0	5837	0	0.778836
scaffold_1	2595526	2598623	-	HaOG201694	38	3097	12.2699	0.715065
scaffold_1	2600706	2609333	+	HaOG201695	6	8627	0.695491	0.799102
scaffold_1	2609761	2610087	-	HaOG201696	20	326	61.3497	0.810945
scaffold_1	2610107	2611015	-	HaOG201697	0	908	0	0.45062
scaffold_1	2670045	2670392	+	HaOG201698	0	347	0	1.39134
scaffold_1	2702936	2711651	+	HaOG201699	5	8715	0.573723	1.00012
scaffold_1	2715197	2722387	-	HaOG201700	15	7190	2.08623	0.751074
scaffold_1	2723904	2729396	+	HaOG201701	24	5492	4.36999	0.726296
scaffold_1	2729923	2754264	+	HaOG201702	13	24341	0.534078	1.08539
scaffold_1	2755156	2759856	+	HaOG201703	1	4700	0.212766	0.936662
scaffold_1	2768854	2769764	-	HaOG201704	0	910	0	0.850765
scaffold_1	2783002	2789697	-	HaOG201705	1	6695	0.149365	1.10179
scaffold_1	2802803	2803519	-	HaOG201706	3	716	4.18994	0.715152
scaffold_1	2810108	2813033	-	HaOG201707	1	2925	0.34188	1.18515
scaffold_1	2842886	2847629	+	HaOG201708	2	4743	0.421674	1.2926
scaffold_1	2919286	2927738	+	HaOG201709	0	8452	0	1.7396
scaffold_1	3029505	3031926	-	HaOG201710	2	2421	0.826105	0.412812
scaffold_1	3032405	3033424	+	HaOG201711	2	1019	1.96271	0.813516
scaffold_1	3033589	3049479	-	HaOG201712	4	15890	0.251731	1.07772
scaffold_1	3055170	3068540	-	HaOG201713	8	13370	0.598355	1.0234
scaffold_1	3071251	3078731	+	HaOG201714	0	7480	0	0.80245
scaffold_1	3081161	3086758	-	HaOG201715	10	5597	1.78667	1.13263
scaffold_1	3087327	3097804	-	HaOG201716	45	10477	4.29512	0.679656
scaffold_1	3098265	3109092	-	HaOG201717	30	10827	2.77085	1.02261
scaffold_1	3109094	3122656	+	HaOG201718	52	13562	3.83424	0.930178
scaffold_1	3123036	3132286	-	HaOG201719	0	9250	0	0.825254
scaffold_1	3168905	3170526	-	HaOG201720	1	1621	0.616903	0.756556
scaffold_1	3207156	3208337	+	HaOG201721	0	1181	0	0.753847
scaffold_1	3265394	3267667	-	HaOG201722	1	2273	0.439947	1.36024
scaffold_1	3296652	3297176	+	HaOG201723	0	524	0	0.554018
scaffold_1	3297622	3298381	-	HaOG201724	0	759	0	1.12854
scaffold_1	3301188	3316412	+	HaOG201725	24	15224	1.57646	1.45235
scaffold_1	3316439	3320116	+	HaOG201726	1	3677	0.271961	1.26193
scaffold_1	3322998	3326985	-	HaOG201727	24	3987	6.01956	0.774265
scaffold_1	3327770	3331489	+	HaOG201728	0	3719	0	0.920617
scaffold_1	3331937	3338437	-	HaOG201729	68	6500	10.4615	0.803888
scaffold_1	3338805	3340002	+	HaOG201730	4	1197	3.34169	0.689761
scaffold_1	3340644	3342135	-	HaOG201731	21	1491	14.0845	0.606964
scaffold_1	3342097	3342840	+	HaOG201732	4	743	5.38358	0.982227
scaffold_1	3352675	3354313	-	HaOG201733	19	1638	11.5995	0.669323
scaffold_1	3355137	3358887	+	HaOG201734	24	3750	6.4	0.993231
scaffold_1	3371381	3371887	+	HaOG201735	9	506	17.7866	0.923645
scaffold_1	3383814	3386550	-	HaOG201736	0	2736	0	1.07734
scaffold_1	3423345	3424090	+	HaOG201737	0	745	0	0.940729
scaffold_1	3438325	3439243	+	HaOG201738	1	918	1.08932	1.06332
scaffold_1	3469570	3477310	-	HaOG201739	3	7740	0.387597	0.902773
scaffold_1	3492198	3492743	-	HaOG201740	0	545	0	0.473296
scaffold_1	3506151	3508913	-	HaOG201741	3	2762	1.08617	1.07793
scaffold_1	3534753	3559949	+	HaOG201742	9	25196	0.3572	0.936712
scaffold_1	3589426	3595330	+	HaOG201743	0	5904	0	0.836918
scaffold_1	3599193	3611220	-	HaOG201744	5	12027	0.415731	1.06814
scaffold_1	3611398	3613665	+	HaOG201745	14	2267	6.17556	0.391662
scaffold_1	3614134	3653873	-	HaOG201746	8	39739	0.201314	0.922664
scaffold_1	3668322	3725072	+	HaOG201747	19	56750	0.334802	1.02564
scaffold_1	3692334	3694695	-	HaOG201748	0	2361	0	1.16386
scaffold_1	3751623	3790626	+	HaOG201749	9	39003	0.230751	1.24114
scaffold_1	3795573	3799576	-	HaOG201750	17	4003	4.24681	0.551361
scaffold_1	3799933	3834626	+	HaOG201751	18	34693	0.518837	1.20843
scaffold_1	3836016	3838572	-	HaOG201752	10	2556	3.91236	1.03933
scaffold_1	3838714	3839904	-	HaOG201753	29	1190	24.3697	0.900048
scaffold_1	3841979	3853977	+	HaOG201754	7	11998	0.583431	1.05437
scaffold_1	3859837	3879029	+	HaOG201755	9	19192	0.468945	1.07014
scaffold_1	3880810	3889423	+	HaOG201756	26	8613	3.01869	1.01877
scaffold_1	3893085	3898644	+	HaOG201757	1	5559	0.179888	0.83528
scaffold_1	3898822	3909514	-	HaOG201758	0	10692	0	0.97977
scaffold_1	3909560	3913622	-	HaOG201759	7	4062	1.72329	0.471224
scaffold_1	3914135	3916959	-	HaOG201760	0	2824	0	0.981687
scaffold_1	3923345	3924353	+	HaOG201761	13	1008	12.8968	0.920411
scaffold_1	3925273	3926244	+	HaOG201762	5	971	5.14933	1.10178
scaffold_1	3926392	3943652	-	HaOG201763	20	17260	1.15875	1.08741
scaffold_1	3944196	3949483	-	HaOG201764	10	5287	1.89143	0.915769
scaffold_1	3949916	3951698	-	HaOG201765	2	1782	1.12233	1.28402
scaffold_1	4112275	4116610	-	HaOG201766	2	4335	0.461361	0.993751
scaffold_1	4123680	4139467	+	HaOG201767	2	15787	0.126687	1.2706
scaffold_1	4154465	4161830	+	HaOG201768	3	7365	0.407332	1.28054
scaffold_1	4164454	4168813	+	HaOG201769	4	4359	0.917642	1.11361
scaffold_1	4173761	4186005	-	HaOG201770	4	12244	0.326691	1.73518
scaffold_1	4190136	4193339	-	HaOG201771	33	3203	10.3028	0.426411
scaffold_1	4193316	4202467	+	HaOG201772	2	9151	0.218555	1.15837
scaffold_1	4210505	4216391	-	HaOG201773	14	5886	2.37853	1.00042
scaffold_1	4216900	4226351	+	HaOG201774	82	9451	8.67633	1.38613
scaffold_1	4227797	4232646	-	HaOG201775	23	4849	4.74325	1.09977
scaffold_1	4256824	4274418	+	HaOG201776	9	17594	0.511538	1.29425
scaffold_1	4276843	4283762	+	HaOG201777	4	6919	0.578118	1.1064
scaffold_1	4287628	4293300	-	HaOG201778	1	5672	0.176305	1.20533
scaffold_10	1	13957	-	HaOG201779	3	13956	0.214961	1.13579
scaffold_10	14717	44586	+	HaOG201780	4	29869	0.133918	1.39365
scaffold_10	45945	48165	+	HaOG201781	14	2220	6.30631	0.700339
scaffold_10	49241	60251	-	HaOG201782	20	11010	1.81653	1.03453
scaffold_10	61616	73633	-	HaOG201783	6	12017	0.499293	1.28172
scaffold_10	73821	93608	+	HaOG201784	29	19787	1.46561	1.3451
scaffold_10	93882	107110	-	HaOG201785	26	13228	1.96553	1.49269
scaffold_10	108089	111512	+	HaOG201786	20	3423	5.84283	0.530126
scaffold_10	150135	167514	+	HaOG201787	4	17379	0.230163	1.11604
scaffold_10	167612	171755	+	HaOG201788	0	4143	0	1.28415
scaffold_10	173728	190024	-	HaOG201789	31	16296	1.90231	0.959518
scaffold_10	190640	204060	+	HaOG201790	11	13420	0.819672	0.98166
scaffold_10	216227	220063	-	HaOG201791	7	3836	1.82482	0.558926
scaffold_10	230324	250782	+	HaOG201792	0	20458	0	1.14336
scaffold_10	253008	254363	+	HaOG201793	0	1355	0	0.840154
scaffold_10	373168	448831	+	HaOG201794	17	75663	0.22468	1.05815
scaffold_10	475623	514422	+	HaOG201795	6	38799	0.154643	1.21303
scaffold_10	522355	548447	+	HaOG201796	9	26092	0.344933	1.27755
scaffold_10	589146	687080	+	HaOG201797	25	97934	0.255274	1.33386
scaffold_10	687959	695332	+	HaOG201798	15	7373	2.03445	0.799099
scaffold_10	697334	705183	-	HaOG201799	9	7849	1.14664	0.710035
scaffold_10	725360	725872	-	HaOG201800	0	512	0	0.914286
scaffold_10	740368	743508	+	HaOG201801	0	3140	0	0.851337
scaffold_10	755426	775647	-	HaOG201802	4	20221	0.197814	0.871814
scaffold_10	778291	789772	-	HaOG201803	0	11481	0	0.896198
scaffold_10	946112	947254	-	HaOG201804	0	1142	0	1.2465
scaffold_10	1003423	1026308	-	HaOG201805	2	22885	0.0873935	1.10609
scaffold_10	1099620	1126537	-	HaOG201806	24	26917	0.89163	1.03997
scaffold_10	1126921	1135082	+	HaOG201807	15	8161	1.83801	0.959577
scaffold_10	1137461	1162710	+	HaOG201808	3	25249	0.118817	1.25846
scaffold_10	1169427	1179410	-	HaOG201809	6	9983	0.601022	1.06188
scaffold_10	1180459	1185876	+	HaOG201810	40	5417	7.38416	0.684479
scaffold_10	1186367	1188556	+	HaOG201811	2	2189	0.913659	0.905384
scaffold_10	1188947	1202296	-	HaOG201812	2	13349	0.149824	0.963894
scaffold_10	1202381	1210965	-	HaOG201813	3	8584	0.349487	1.11558
scaffold_10	1221748	1233670	-	HaOG201814	37	11922	3.10351	0.928915
scaffold_10	1235875	1236944	+	HaOG201815	1	1069	0.935454	0.474759
scaffold_10	1238649	1243818	+	HaOG201816	34	5169	6.57767	1.13542
scaffold_10	1246280	1249617	-	HaOG201817	0	3337	0	0.923909
scaffold_10	1251991	1253647	+	HaOG201818	4	1656	2.41546	0.362064
scaffold_10	1253625	1261060	-	HaOG201819	7	7435	0.941493	0.770519
scaffold_10	1261288	1262533	+	HaOG201820	6	1245	4.81928	0.589489
scaffold_10	1267481	1269519	-	HaOG201821	2	2038	0.981354	1.44375
scaffold_10	1272906	1275409	+	HaOG201822	24	2503	9.58849	0.517159
scaffold_10	1275416	1277642	-	HaOG201823	7	2226	3.14465	0.462301
scaffold_10	1278060	1280747	+	HaOG201824	13	2687	4.83811	0.447279
scaffold_10	1282990	1288434	-	HaOG201825	23	5444	4.22483	0.95875
scaffold_10	1292441	1360068	-	HaOG201826	16	67627	0.236592	1.33599
scaffold_10	1366005	1373746	-	HaOG201827	3	7741	0.387547	0.987976
scaffold_10	1404380	1407030	-	HaOG201828	0	2650	0	1.11641
scaffold_10	1407194	1409592	-	HaOG201829	1	2398	0.417014	1.04662
scaffold_10	1411088	1466014	-	HaOG201830	2	54926	0.0364126	1.09993
scaffold_10	1493401	1493712	-	HaOG201831	0	311	0	0.759716
scaffold_10	1567234	1584141	-	HaOG201832	1	16907	0.0591471	1.25377
scaffold_10	1658460	1663308	-	HaOG201833	0	4848	0	1.1547
scaffold_10	1674949	1677580	+	HaOG201834	0	2631	0	1.15797
scaffold_10	1726924	1729402	+	HaOG201835	14	2478	5.64972	0.495382
scaffold_10	1729397	1731112	-	HaOG201836	0	1715	0	0.825187
scaffold_10	1731092	1732595	+	HaOG201837	11	1503	7.3187	0.796848
scaffold_10	1737431	1754015	+	HaOG201838	33	16584	1.98987	0.867592
scaffold_10	1755661	1769970	+	HaOG201839	1	14309	0.0698861	0.953025
scaffold_10	1770691	1774198	-	HaOG201840	11	3507	3.13658	0.460084
scaffold_10	1789039	1789723	-	HaOG201841	0	684	0	1.06047
scaffold_10	1805906	1819300	-	HaOG201842	2	13394	0.149321	1.07135
scaffold_10	1840676	1887960	-	HaOG201843	2	47284	0.0422976	1.18887
scaffold_10	1951178	1952725	+	HaOG201844	14	1547	9.04977	0.558331
scaffold_10	1954647	1955812	+	HaOG201845	1	1165	0.858369	0.960825
scaffold_10	1957160	1957894	-	HaOG201846	1	734	1.3624	0.794659
scaffold_10	1958766	1972784	-	HaOG201847	13	14018	0.927379	1.09162
scaffold_10	1972767	1975939	+	HaOG201848	19	3172	5.98991	0.744484
scaffold_10	1977511	1980720	-	HaOG201849	0	3209	0	0.866866
scaffold_10	1982022	1983996	-	HaOG201850	13	1974	6.58561	0.744344
scaffold_10	1984596	1990262	+	HaOG201851	4	5666	0.705965	1.10912
scaffold_10	1996844	1999763	+	HaOG201852	22	2919	7.53683	0.651608
scaffold_10	1999882	2010965	-	HaOG201853	26	11083	2.34594	0.845954
scaffold_10	2008091	2010013	-	HaOG201854	23	1922	11.9667	0.399418
scaffold_10	2011193	2013510	+	HaOG201855	0	2317	0	0.980672
scaffold_10	2013548	2017749	-	HaOG201856	1	4201	0.238039	0.980913
scaffold_10	2017903	2018277	+	HaOG201857	0	374	0	0.954082
scaffold_10	2018771	2021148	+	HaOG201858	0	2377	0	1.0146
scaffold_10	2022435	2026936	-	HaOG201859	0	4501	0	0.992466
scaffold_10	2032671	2049334	-	HaOG201860	13	16663	0.780172	1.27222
scaffold_10	2057510	2065054	-	HaOG201861	4	7544	0.530223	1.11471
scaffold_10	2065487	2080623	+	HaOG201862	10	15136	0.660677	0.954916
scaffold_10	2084429	2085299	-	HaOG201863	0	870	0	0.91152
scaffold_10	2085517	2087976	-	HaOG201864	0	2459	0	0.949471
scaffold_10	2089471	2100492	-	HaOG201865	4	11021	0.362943	1.49593
scaffold_10	2100608	2105482	-	HaOG201866	37	4874	7.5913	0.762784
scaffold_10	2105836	2108925	+	HaOG201867	19	3089	6.15086	0.641607
scaffold_10	2109729	2110971	-	HaOG201868	6	1242	4.83092	0.696384
scaffold_10	2117258	2121903	-	HaOG201869	0	4645	0	0.623544
scaffold_10	2122243	2122709	+	HaOG201870	0	466	0	0.834889
scaffold_10	2122721	2124897	+	HaOG201871	1	2176	0.459559	0.639849
scaffold_10	2126138	2128324	-	HaOG201872	1	2186	0.457457	0.934251
scaffold_10	2128306	2130775	-	HaOG201873	1	2469	0.405022	1.09747
scaffold_10	2134170	2138892	+	HaOG201874	1	4722	0.211775	1.23585
scaffold_10	2162542	2174740	-	HaOG201875	3	12198	0.245942	0.926147
scaffold_10	2183288	2186586	-	HaOG201876	0	3298	0	0.94984
scaffold_10	2203567	2205239	+	HaOG201877	0	1672	0	0.761455
scaffold_10	2207651	2208945	-	HaOG201878	0	1294	0	0.880272
scaffold_10	2209759	2218613	-	HaOG201879	4	8854	0.451773	0.953053
scaffold_10	2226072	2228731	-	HaOG201880	0	2659	0	0.807495
scaffold_10	2230511	2232179	-	HaOG201881	0	1668	0	0.747215
scaffold_10	2233616	2234603	-	HaOG201882	0	987	0	1.18393
scaffold_10	2238205	2245898	-	HaOG201883	1	7693	0.129988	1.01017
scaffold_10	2242918	2243586	-	HaOG201884	0	668	0	0.95764
scaffold_10	2249450	2251430	-	HaOG201885	0	1980	0	0.891892
scaffold_10	2252759	2255115	-	HaOG201886	0	2356	0	1.03125
scaffold_10	2259419	2263943	-	HaOG201887	1	4524	0.221043	0.82394
scaffold_10	2266558	2271409	-	HaOG201888	0	4851	0	0.84779
scaffold_10	2283717	2292007	-	HaOG201889	0	8290	0	0.972261
scaffold_10	2296965	2301175	-	HaOG201890	0	4210	0	0.806758
scaffold_10	2308862	2313303	-	HaOG201891	0	4441	0	1.19166
scaffold_10	2313345	2315795	+	HaOG201892	1	2450	0.408163	1.11208
scaffold_10	2317253	2327260	-	HaOG201893	1	10007	0.09993	0.932807
scaffold_10	2342379	2343927	+	HaOG201894	0	1548	0	0.914894
scaffold_10	2347125	2348385	-	HaOG201895	0	1260	0	1.02507
scaffold_10	2353500	2354395	-	HaOG201896	0	895	0	0.787852
scaffold_10	2356245	2359535	-	HaOG201897	2	3290	0.607903	0.957236
scaffold_10	2363886	2365793	-	HaOG201898	0	1907	0	0.995751
scaffold_10	2371426	2374668	-	HaOG201899	0	3242	0	1.1845
scaffold_10	2383195	2384725	-	HaOG201900	0	1530	0	0.927402
scaffold_10	2395016	2395811	-	HaOG201901	0	795	0	0.815466
scaffold_10	2401356	2401992	-	HaOG201902	0	636	0	0.87861
scaffold_10	2406001	2410231	-	HaOG201903	0	4230	0	0.85236
scaffold_10	2412720	2415043	-	HaOG201904	1	2323	0.430478	0.812537
scaffold_10	2418754	2420281	-	HaOG201905	0	1527	0	1.21873
scaffold_10	2422327	2423470	-	HaOG201906	0	1143	0	1.10272
scaffold_10	2424769	2426966	-	HaOG201907	1	2197	0.455166	0.987147
scaffold_10	2429728	2430305	-	HaOG201908	1	577	1.7331	1.01379
scaffold_10	2431999	2434998	-	HaOG201909	0	2999	0	0.952797
scaffold_10	2437876	2444327	-	HaOG201910	6	6451	0.930088	0.706654
scaffold_10	2446551	2449581	-	HaOG201911	0	3030	0	0.998936
scaffold_10	2449685	2461058	-	HaOG201912	0	11373	0	1.04658
scaffold_10	2470521	2474955	-	HaOG201913	21	4434	4.73613	0.87357
scaffold_10	2475671	2493437	+	HaOG201914	59	17766	3.32095	0.847105
scaffold_10	2501332	2502765	+	HaOG201915	6	1433	4.18702	0.252573
scaffold_10	2507660	2513054	+	HaOG201916	0	5394	0	1.02534
scaffold_10	2516460	2521741	-	HaOG201917	2	5281	0.378716	1.06328
scaffold_10	2567285	2584935	+	HaOG201918	3	17650	0.169972	1.18878
scaffold_10	2598789	2600845	+	HaOG201919	2	2056	0.972763	1.23314
scaffold_10	2605367	2665980	+	HaOG201920	21	60613	0.34646	1.14766
scaffold_10	2672159	2680496	-	HaOG201921	2	8337	0.239894	1.28385
scaffold_10	2690202	2691777	-	HaOG201922	18	1575	11.4286	0.387095
scaffold_10	2693230	2718584	+	HaOG201923	7	25354	0.276091	1.01275
scaffold_10	2719576	2723014	+	HaOG201924	8	3438	2.32693	0.678001
scaffold_10	2723710	2737008	+	HaOG201925	3	13298	0.225598	1.13785
scaffold_10	2740152	2741161	+	HaOG201926	33	1009	32.7056	0.667254
scaffold_10	2787742	2808669	+	HaOG201927	4	20927	0.191141	1.08057
scaffold_10	2810127	2810648	+	HaOG201928	0	521	0	1.16899
scaffold_10	2810937	2817436	-	HaOG201929	2	6499	0.30774	1.13737
scaffold_10	2817593	2835302	+	HaOG201930	2	17709	0.112937	1.12185
scaffold_10	2836006	2868216	-	HaOG201931	4	32210	0.124185	1.07095
scaffold_10	2885035	2895370	+	HaOG201932	3	10335	0.290276	1.11266
scaffold_10	2895948	2904320	+	HaOG201933	4	8372	0.477783	0.997351
scaffold_100	5196	7269	+	HaOG201934	0	2073	0	0.968368
scaffold_100	8370	13711	+	HaOG201935	0	5341	0	0.988478
scaffold_100	14125	23300	-	HaOG201936	37	9175	4.0327	1.01034
scaffold_100	25397	27114	+	HaOG201937	15	1717	8.73617	0.647925
scaffold_100	32090	35079	-	HaOG201938	0	2989	0	0.883274
scaffold_100	36740	39436	+	HaOG201939	0	2696	0	0.907973
scaffold_100	46907	48454	-	HaOG201940	0	1547	0	0.929129
scaffold_100	51751	54013	-	HaOG201941	1	2262	0.442087	0.7565
scaffold_100	138544	228756	+	HaOG201942	24	90212	0.26604	1.11129
scaffold_100	266277	332652	+	HaOG201943	31	66375	0.467043	1.08309
scaffold_100	338350	346895	-	HaOG201944	18	8545	2.1065	1.07077
scaffold_100	348039	350005	+	HaOG201945	36	1966	18.3113	0.461604
scaffold_100	350088	352617	-	HaOG201946	24	2529	9.48992	0.693668
scaffold_100	353479	386291	-	HaOG201947	99	32812	3.01719	0.996228
scaffold_100	386711	390941	+	HaOG201948	22	4230	5.20095	0.70993
scaffold_100	393676	394182	-	HaOG201949	1	506	1.97628	1.30834
scaffold_100	395254	398591	+	HaOG201950	35	3337	10.4885	0.715571
scaffold_100	405451	425803	-	HaOG201951	34	20352	1.6706	1.51518
scaffold_100	428144	429358	+	HaOG201952	22	1214	18.1219	0.712121
scaffold_100	441063	442605	+	HaOG201953	0	1542	0	1.12335
scaffold_100	444035	487344	-	HaOG201954	12	43309	0.277079	1.08243
scaffold_100	469511	479441	+	HaOG201955	2	9930	0.20141	0.992219
scaffold_100	514968	519711	-	HaOG201956	1	4743	0.210837	1.2236
scaffold_100	523750	529854	+	HaOG201957	25	6104	4.09567	1.46317
scaffold_100	536202	542159	-	HaOG201958	21	5957	3.52526	2.02013
scaffold_100	542175	543041	-	HaOG201959	3	866	3.4642	0.532923
scaffold_100	543979	566775	-	HaOG201960	2	22796	0.0877347	1.42801
scaffold_100	571981	582278	+	HaOG201961	65	10297	6.31252	0.826372
scaffold_100	583245	585124	+	HaOG201962	0	1879	0	1.09432
scaffold_100	585689	598625	-	HaOG201963	57	12936	4.40631	1.00178
scaffold_100	612423	671018	-	HaOG201964	15	58595	0.255995	1.10383
scaffold_100	707398	708040	+	HaOG201965	0	642	0	1.24306
scaffold_100	727278	740519	-	HaOG201966	2	13241	0.151046	1.0366
scaffold_100	740982	745803	-	HaOG201967	0	4821	0	1.56016
scaffold_100	760821	809286	-	HaOG201968	33	48465	0.680904	0.998541
scaffold_100	765175	765504	-	HaOG201969	0	329	0	0.930956
scaffold_100	767125	768839	-	HaOG201970	0	1714	0	0.943359
scaffold_100	789565	791411	+	HaOG201971	26	1846	14.0845	0.820119
scaffold_100	850640	866785	-	HaOG201972	4	16145	0.247755	0.931065
scaffold_100	874224	891642	+	HaOG201973	2	17418	0.114824	1.00686
scaffold_100	901699	907498	-	HaOG201974	24	5799	4.13864	0.747569
scaffold_1003	10990	11567	+	HaOG201975	1	577	1.7331	0.854086
scaffold_1006	8980	12725	-	HaOG201976	0	3745	0	1.7007
scaffold_1009	1	1478	+	HaOG201977	0	1477	0	1.30053
scaffold_101	60435	64217	+	HaOG201978	25	3782	6.61026	0.565133
scaffold_101	64215	77681	-	HaOG201979	0	13466	0	0.96229
scaffold_101	80306	141711	+	HaOG201980	12	61405	0.195424	1.12697
scaffold_101	170414	172275	-	HaOG201981	0	1861	0	1.11221
scaffold_101	192913	194635	-	HaOG201982	0	1722	0	0.952258
scaffold_101	203296	214373	+	HaOG201983	2	11077	0.180554	1.06303
scaffold_101	241540	241887	+	HaOG201984	0	347	0	0.964463
scaffold_101	312275	327296	-	HaOG201985	0	15021	0	1.00003
scaffold_101	376071	382063	+	HaOG201986	0	5992	0	1.19821
scaffold_101	417017	418283	+	HaOG201987	0	1266	0	0.487539
scaffold_101	418302	424594	-	HaOG201988	2	6292	0.317864	0.72675
scaffold_101	429733	433102	+	HaOG201989	2	3369	0.593648	0.669177
scaffold_101	436554	440536	-	HaOG201990	0	3982	0	0.854919
scaffold_101	441454	442208	-	HaOG201991	0	754	0	1.13832
scaffold_101	444649	446147	+	HaOG201992	0	1498	0	0.817381
scaffold_101	459554	471925	+	HaOG201993	2	12371	0.161668	0.857
scaffold_101	472694	506998	+	HaOG201994	2	34304	0.0583022	1.28514
scaffold_101	507325	512510	-	HaOG201995	0	5185	0	0.970913
scaffold_101	516588	519688	-	HaOG201996	2	3100	0.645161	1.85111
scaffold_101	534884	538414	-	HaOG201997	0	3530	0	1.25166
scaffold_101	552578	558570	+	HaOG201998	0	5992	0	1.01007
scaffold_101	673789	676684	+	HaOG201999	2	2895	0.690846	1.09188
scaffold_101	732431	733195	+	HaOG202000	6	764	7.8534	0.869735
scaffold_101	869898	878299	+	HaOG202001	1	8401	0.119033	2.4536
scaffold_101	880613	885798	-	HaOG202002	21	5185	4.05014	0.678717
scaffold_101	886087	891655	-	HaOG202003	0	5568	0	0.850262
scaffold_101	892686	894511	-	HaOG202004	5	1825	2.73973	0.697574
scaffold_101	895067	895357	+	HaOG202005	0	290	0	0.971672
scaffold_101	896464	901183	-	HaOG202006	10	4719	2.11909	0.61518
scaffold_101	902071	914077	+	HaOG202007	3	12006	0.249875	0.977201
scaffold_101	923515	928969	+	HaOG202008	1	5454	0.183352	1.03939
scaffold_1014	4626	10098	-	HaOG202009	0	5472	0	0.850587
scaffold_102	3473	8547	-	HaOG202010	1	5074	0.197083	1.05287
scaffold_102	79099	80314	-	HaOG202011	0	1215	0	1.07277
scaffold_102	84868	91473	-	HaOG202012	32	6605	4.84481	0.786236
scaffold_102	94109	94875	-	HaOG202013	4	766	5.22193	0.529341
scaffold_102	95697	97248	+	HaOG202014	3	1551	1.93424	0.300595
scaffold_102	98244	102224	-	HaOG202015	18	3980	4.52261	0.41096
scaffold_102	136560	136859	+	HaOG202016	0	299	0	1.33299
scaffold_102	148018	148305	+	HaOG202017	0	287	0	1.35377
scaffold_102	149237	175703	+	HaOG202018	3	26466	0.113353	1.18586
scaffold_102	178657	183605	-	HaOG202019	1	4948	0.202102	1.11959
scaffold_102	194710	201507	+	HaOG202020	10	6797	1.47124	0.746236
scaffold_102	277856	278750	-	HaOG202021	0	894	0	1.06463
scaffold_102	305501	305881	-	HaOG202022	0	380	0	1.31164
scaffold_102	306176	307828	+	HaOG202023	0	1652	0	0.750909
scaffold_102	308689	309524	+	HaOG202024	7	835	8.38323	0.269877
scaffold_102	312962	318013	+	HaOG202025	29	5051	5.74144	1.14995
scaffold_102	320116	392509	-	HaOG202026	24	72393	0.331524	1.18596
scaffold_102	395400	397809	-	HaOG202027	15	2409	6.22665	0.535977
scaffold_102	401735	407094	+	HaOG202028	21	5359	3.91864	0.715268
scaffold_102	419666	494115	+	HaOG202029	14	74449	0.188048	1.23622
scaffold_102	510428	511679	-	HaOG202030	11	1251	8.79297	0.64693
scaffold_102	512302	518622	+	HaOG202031	32	6320	5.06329	0.524928
scaffold_102	520429	521938	+	HaOG202032	1	1509	0.662691	0.944629
scaffold_102	523326	528822	-	HaOG202033	11	5496	2.00146	0.800549
scaffold_102	536527	555800	+	HaOG202034	3	19273	0.155658	1.49869
scaffold_102	555773	579083	+	HaOG202035	8	23310	0.3432	1.26444
scaffold_102	581705	589223	+	HaOG202036	1	7518	0.133014	0.983743
scaffold_102	621093	623509	-	HaOG202037	0	2416	0	1.22505
scaffold_102	651877	654305	-	HaOG202038	0	2428	0	0.765025
scaffold_102	657442	658341	-	HaOG202039	0	899	0	1.00429
scaffold_102	708796	728131	+	HaOG202040	3	19335	0.155159	1.0641
scaffold_102	728212	731436	-	HaOG202041	28	3224	8.68486	0.535667
scaffold_102	731536	737114	+	HaOG202042	22	5578	3.94407	0.741961
scaffold_102	739856	772438	+	HaOG202043	6	32582	0.184151	1.14195
scaffold_102	772572	792465	-	HaOG202044	31	19893	1.55834	1.06053
scaffold_102	793636	794817	+	HaOG202045	13	1181	11.0076	0.517593
scaffold_102	795817	797669	-	HaOG202046	9	1852	4.85961	0.343564
scaffold_102	799015	799923	+	HaOG202047	9	908	9.91189	0.495506
scaffold_102	800611	801758	-	HaOG202048	6	1147	5.23104	0.404498
scaffold_102	803428	804276	+	HaOG202049	1	848	1.17925	0.798762
scaffold_102	807584	808950	+	HaOG202050	1	1366	0.732064	1.11816
scaffold_102	811883	820650	+	HaOG202051	3	8767	0.342192	1.11701
scaffold_102	829578	832499	-	HaOG202052	14	2921	4.79288	0.605012
scaffold_102	838948	840375	+	HaOG202053	9	1427	6.30694	0.223057
scaffold_102	840719	842360	+	HaOG202054	2	1641	1.21877	0.564408
scaffold_102	842391	853923	-	HaOG202055	9	11532	0.780437	1.05821
scaffold_102	855509	878052	-	HaOG202056	9	22543	0.399237	1.2051
scaffold_102	881386	895052	-	HaOG202057	4	13666	0.292697	1.13953
scaffold_1025	9220	9552	+	HaOG202058	0	332	0	1.0081
scaffold_1025	14433	16261	-	HaOG202059	0	1828	0	1.06617
scaffold_1028	4822	10069	+	HaOG202060	1	5247	0.190585	1.12211
scaffold_103	3705	9704	+	HaOG202061	8	5999	1.33356	1.23127
scaffold_103	39514	67784	+	HaOG202062	10	28270	0.353732	1.11017
scaffold_103	107771	143417	-	HaOG202063	12	35646	0.336644	1.12311
scaffold_103	147538	157219	-	HaOG202064	26	9681	2.68567	1.04518
scaffold_103	158825	170092	+	HaOG202065	29	11267	2.57389	0.934832
scaffold_103	170369	189306	-	HaOG202066	18	18937	0.95052	1.02358
scaffold_103	224295	224623	+	HaOG202067	0	328	0	1.62115
scaffold_103	241963	243609	-	HaOG202068	0	1646	0	1.0052
scaffold_103	253372	253656	+	HaOG202069	1	284	3.52113	1.18254
scaffold_103	255730	256265	+	HaOG202070	0	535	0	1.17647
scaffold_103	264984	276915	-	HaOG202071	1	11931	0.0838153	1.10268
scaffold_103	293658	294381	-	HaOG202072	1	723	1.38313	0.950125
scaffold_103	297600	298295	-	HaOG202073	0	695	0	0.933356
scaffold_103	300469	317147	-	HaOG202074	3	16678	0.179878	1.05048
scaffold_103	330951	332186	+	HaOG202075	0	1235	0	0.900189
scaffold_103	404529	428178	+	HaOG202076	0	23649	0	1.08953
scaffold_103	428132	441586	+	HaOG202077	4	13454	0.297309	1.07516
scaffold_103	477981	487347	+	HaOG202078	0	9366	0	1.03339
scaffold_103	512317	534671	+	HaOG202079	3	22354	0.134204	0.982919
scaffold_103	541812	592828	+	HaOG202080	41	51016	0.803669	0.998598
scaffold_103	568889	572423	+	HaOG202081	27	3534	7.64007	0.664341
scaffold_103	593813	594855	-	HaOG202082	5	1042	4.79846	0.757311
scaffold_103	595250	608433	-	HaOG202083	46	13183	3.48934	0.925911
scaffold_103	608835	609359	+	HaOG202084	10	524	19.084	0.810906
scaffold_103	612587	616457	+	HaOG202085	0	3870	0	0.930859
scaffold_103	619886	626517	-	HaOG202086	0	6631	0	4.56501
scaffold_103	630145	632317	-	HaOG202087	1	2172	0.460405	0.990839
scaffold_103	633502	634168	-	HaOG202088	0	666	0	1.17991
scaffold_103	636453	638594	-	HaOG202089	0	2141	0	0.987352
scaffold_103	641906	645831	-	HaOG202090	0	3925	0	0.958316
scaffold_103	646122	648778	-	HaOG202091	1	2656	0.376506	0.689914
scaffold_103	649915	650810	+	HaOG202092	0	895	0	0.921414
scaffold_103	651379	653447	-	HaOG202093	0	2068	0	0.733068
scaffold_103	655084	656176	-	HaOG202094	2	1092	1.8315	1.05058
scaffold_103	659202	660520	-	HaOG202095	1	1318	0.758725	1.09274
scaffold_103	664107	666184	-	HaOG202096	2	2077	0.962927	0.894227
scaffold_103	673805	681733	-	HaOG202097	3	7928	0.378406	1.247
scaffold_103	683145	693909	-	HaOG202098	62	10764	5.75994	1.64098
scaffold_103	697819	714449	+	HaOG202099	11	16630	0.661455	2.38938
scaffold_103	717572	719975	-	HaOG202100	16	2403	6.65834	0.962483
scaffold_103	721056	722315	-	HaOG202101	13	1259	10.3257	0.866703
scaffold_103	722625	724345	+	HaOG202102	2	1720	1.16279	0.621185
scaffold_103	742786	743644	-	HaOG202103	1	858	1.1655	1.01267
scaffold_103	752887	758708	+	HaOG202104	15	5821	2.57688	0.82335
scaffold_103	759150	763467	-	HaOG202105	9	4317	2.08478	0.787534
scaffold_103	767037	769794	-	HaOG202106	1	2757	0.362713	0.827331
scaffold_103	813773	815723	+	HaOG202107	0	1950	0	0.901598
scaffold_103	816251	828169	-	HaOG202108	2	11918	0.167813	1.41452
scaffold_103	829942	869915	-	HaOG202109	5	39973	0.125084	1.31998
scaffold_103	875859	884938	-	HaOG202110	1	9079	0.110144	1.50953
scaffold_103	889361	891317	+	HaOG202111	6	1956	3.06748	0.981418
scaffold_103	897711	924963	+	HaOG202112	13	27252	0.477029	1.13406
scaffold_103	953545	964648	+	HaOG202113	2	11103	0.180131	1.46411
scaffold_104	30970	76629	+	HaOG202114	8	45659	0.175212	1.02904
scaffold_104	77531	80051	-	HaOG202115	15	2520	5.95238	0.705818
scaffold_104	80874	109290	+	HaOG202116	4	28416	0.140766	0.987798
scaffold_104	109812	117068	-	HaOG202117	1	7256	0.137817	1.02136
scaffold_104	140606	142057	+	HaOG202118	0	1451	0	1.74174
scaffold_104	142673	149782	-	HaOG202119	48	7109	6.752	0.959888
scaffold_104	150103	151214	+	HaOG202120	17	1111	15.3015	0.73044
scaffold_104	151821	159284	-	HaOG202121	36	7463	4.8238	0.86581
scaffold_104	159543	170222	-	HaOG202122	43	10679	4.02659	0.886155
scaffold_104	170696	175551	+	HaOG202123	10	4855	2.05973	0.842342
scaffold_104	177488	180044	-	HaOG202124	26	2556	10.1721	0.697061
scaffold_104	185066	188290	+	HaOG202125	2	3224	0.620347	1.1575
scaffold_104	188618	190975	-	HaOG202126	6	2357	2.54561	0.302999
scaffold_104	191567	194601	-	HaOG202127	0	3034	0	1.18368
scaffold_104	195838	196275	+	HaOG202128	0	437	0	0.903639
scaffold_104	199003	200001	+	HaOG202129	8	998	8.01603	0.66327
scaffold_104	202600	215397	-	HaOG202130	45	12797	3.51645	1.01218
scaffold_104	215536	225764	+	HaOG202131	10	10228	0.977708	0.86467
scaffold_104	227023	228879	-	HaOG202132	0	1856	0	1.31675
scaffold_104	230655	232291	+	HaOG202133	3	1636	1.83374	1.07159
scaffold_104	238189	247723	-	HaOG202134	31	9534	3.25152	0.845588
scaffold_104	248286	258870	+	HaOG202135	10	10584	0.944822	1.37493
scaffold_104	260892	263749	-	HaOG202136	2	2857	0.700035	1.07052
scaffold_104	263687	265699	+	HaOG202137	17	2012	8.4493	0.664555
scaffold_104	269182	288122	-	HaOG202138	1	18940	0.0527983	2.98283
scaffold_104	297971	300122	+	HaOG202139	0	2151	0	1.02553
scaffold_104	307754	311697	-	HaOG202140	4	3943	1.01446	1.02092
scaffold_104	312859	333398	+	HaOG202141	20	20539	0.973757	1.09688
scaffold_104	334335	342157	-	HaOG202142	1	7822	0.127845	0.963025
scaffold_104	342199	344608	+	HaOG202143	39	2409	16.1893	0.536793
scaffold_104	348900	371270	-	HaOG202144	4	22370	0.178811	1.03056
scaffold_104	371938	373070	-	HaOG202145	9	1132	7.95053	0.431884
scaffold_104	373151	391029	+	HaOG202146	32	17878	1.78991	1.10728
scaffold_104	398953	423126	-	HaOG202147	9	24173	0.372316	1.27308
scaffold_104	473753	478082	+	HaOG202148	2	4329	0.462	1.06092
scaffold_104	603839	642837	-	HaOG202149	13	38998	0.33335	0.94593
scaffold_104	686681	711335	+	HaOG202150	3	24654	0.121684	0.996597
scaffold_104	729735	733930	+	HaOG202151	0	4195	0	0.789573
scaffold_104	734117	738944	-	HaOG202152	0	4827	0	1.02993
scaffold_104	739548	745643	+	HaOG202153	1	6095	0.164069	0.715669
scaffold_104	770389	771420	+	HaOG202154	0	1031	0	0.586981
scaffold_104	771845	775956	-	HaOG202155	0	4111	0	0.922086
scaffold_104	808580	822865	+	HaOG202156	4	14285	0.280014	0.820066
scaffold_104	824205	825925	+	HaOG202157	30	1720	17.4419	0.726147
scaffold_104	870955	871916	+	HaOG202158	1	961	1.04058	1.22644
scaffold_105	2229	4424	+	HaOG202159	23	2195	10.4784	0.66808
scaffold_105	4594	10880	-	HaOG202160	2	6286	0.318167	0.936475
scaffold_105	20133	79023	+	HaOG202161	5	58890	0.0849041	1.04748
scaffold_105	95011	97105	+	HaOG202162	0	2094	0	1.07509
scaffold_105	101863	104889	-	HaOG202163	1	3026	0.330469	1.03938
scaffold_105	108001	111002	+	HaOG202164	2	3001	0.666445	1.1517
scaffold_105	124307	133599	+	HaOG202165	0	9292	0	0.881464
scaffold_105	135512	145478	+	HaOG202166	3	9966	0.301023	0.859936
scaffold_105	146959	147527	+	HaOG202167	1	568	1.76056	1.03866
scaffold_105	149299	149729	+	HaOG202168	0	430	0	0.925129
scaffold_105	149783	152627	-	HaOG202169	0	2844	0	0.780968
scaffold_105	154097	155211	-	HaOG202170	0	1114	0	0.616264
scaffold_105	159939	180297	+	HaOG202171	4	20358	0.196483	1.22524
scaffold_105	181021	194155	-	HaOG202172	3	13134	0.228415	1.24241
scaffold_105	195371	199420	-	HaOG202173	1	4049	0.246975	1.26616
scaffold_105	202749	203111	+	HaOG202174	0	362	0	1.65989
scaffold_105	207867	212061	+	HaOG202175	1	4194	0.238436	1.052
scaffold_105	215233	227286	-	HaOG202176	3	12053	0.248901	1.47141
scaffold_105	227945	232423	-	HaOG202177	35	4478	7.81599	0.670512
[truncated: 15,100 more rows]

## Sheet: exon_site_breakdown
Chrom	Start	End	Gene	mCpG	CpG	Ratio
scaffold_18	510935	515977	HaOG200001	1	134	0.00746269
scaffold_102	255574	257943	HaOG200002	0	286	0
scaffold_102	214020	217807	HaOG200003	0	124	0
scaffold_129	566886	580147	HaOG200004	2	204	0.00980392
scaffold_129	600158	617399	HaOG200005	45	176	0.255682
scaffold_10	2114737	2117233	HaOG200006	0	92	0
scaffold_124	335905	338268	HaOG200007	0	146	0
scaffold_9	1753400	1775408	HaOG200008	0	126	0
scaffold_179	226502	232868	HaOG200009	0	88	0
scaffold_102	259770	265185	HaOG200010	0	158	0
scaffold_692	24297	35308	HaOG200011	0	112	0
scaffold_132	135385	154322	HaOG200012	2	224	0.00892857
scaffold_47	568760	572938	HaOG200013	8	90	0.0888889
scaffold_2	3207480	3208977	HaOG200014	1	104	0.00961539
scaffold_579	4878	6363	HaOG200015	1	120	0.00833333
scaffold_579	1900	3388	HaOG200016	0	102	0
scaffold_343	79150	84231	HaOG200017	0	118	0
scaffold_343	51109	66697	HaOG200018	0	136	0
scaffold_343	70337	76164	HaOG200019	1	112	0.00892857
scaffold_0	146105	150135	HaOG200020	1	140	0.00714286
scaffold_0	165641	173640	HaOG200021	1	122	0.00819672
scaffold_0	156310	162780	HaOG200022	0	130	0
scaffold_84	1014820	1018534	HaOG200023	4	106	0.0377358
scaffold_148	480301	486256	HaOG200024	1	136	0.00735294
scaffold_341	230572	233104	HaOG200025	1	88	0.0113636
scaffold_341	224443	228046	HaOG200026	0	100	0
scaffold_55	714943	719844	HaOG200027	0	102	0
scaffold_13	1458120	1461097	HaOG200028	10	124	0.0806452
scaffold_324	69217	75104	HaOG200029	0	116	0
scaffold_324	27405	32653	HaOG200030	1	74	0.0135135
scaffold_324	44674	51685	HaOG200031	0	114	0
scaffold_107	619603	624585	HaOG200032	2	86	0.0232558
scaffold_324	33384	43067	HaOG200033	0	126	0
scaffold_371	32778	39664	HaOG200034	1	120	0.00833333
scaffold_371	55286	58829	HaOG200035	0	126	0
scaffold_371	22558	27475	HaOG200036	0	128	0
scaffold_371	16076	19828	HaOG200037	1	140	0.00714286
scaffold_371	9555	13981	HaOG200038	0	126	0
scaffold_371	263	6106	HaOG200039	0	104	0
scaffold_324	9823	13652	HaOG200040	0	104	0
scaffold_324	14590	22727	HaOG200041	0	104	0
scaffold_107	650373	654254	HaOG200042	0	94	0
scaffold_107	655368	660698	HaOG200043	1	88	0.0113636
scaffold_107	704323	709895	HaOG200044	0	82	0
scaffold_107	695084	699092	HaOG200045	0	96	0
scaffold_107	663177	668387	HaOG200046	1	94	0.0106383
scaffold_107	678396	685740	HaOG200047	0	84	0
scaffold_107	671770	676002	HaOG200048	1	96	0.0104167
scaffold_107	624988	630352	HaOG200049	0	88	0
scaffold_107	631977	642607	HaOG200050	0	80	0
scaffold_107	643772	649743	HaOG200051	0	86	0
scaffold_321	238326	241277	HaOG200052	0	104	0
scaffold_321	232196	237137	HaOG200053	0	130	0
scaffold_10	222290	230200	HaOG200054	1	130	0.00769231
scaffold_21	2066148	2074458	HaOG200055	1	128	0.0078125
scaffold_21	1832510	1839030	HaOG200056	0	120	0
scaffold_21	2097010	2103640	HaOG200057	0	98	0
scaffold_21	2090326	2095473	HaOG200058	0	122	0
scaffold_21	2076049	2081953	HaOG200059	0	128	0
scaffold_21	2083996	2089810	HaOG200060	0	126	0
scaffold_106	475591	479146	HaOG200061	15	86	0.174419
scaffold_639	1130	19478	HaOG200062	3	200	0.015
scaffold_264	109535	116428	HaOG200063	0	178	0
scaffold_100	927044	941239	HaOG200064	0	118	0
scaffold_100	908609	914187	HaOG200065	0	100	0
scaffold_39	1458787	1496461	HaOG200066	0	188	0
scaffold_28	1532241	1536371	HaOG200067	1	156	0.00641026
scaffold_96	902796	909163	HaOG200068	1	150	0.00666667
scaffold_96	894253	899154	HaOG200069	1	140	0.00714286
scaffold_12	1212717	1217515	HaOG200070	0	86	0
scaffold_34	1163353	1166529	HaOG200071	0	114	0
scaffold_34	1145178	1150044	HaOG200072	1	134	0.00746269
scaffold_34	1167358	1170896	HaOG200073	0	114	0
scaffold_146	505360	510462	HaOG200074	1	174	0.00574713
scaffold_34	1132859	1138514	HaOG200075	0	150	0
scaffold_148	550988	559056	HaOG200076	1	82	0.0121951
scaffold_148	535120	547976	HaOG200077	1	118	0.00847458
scaffold_209	313955	318735	HaOG200078	0	128	0
scaffold_209	333231	337470	HaOG200079	0	112	0
scaffold_209	320331	324659	HaOG200080	0	104	0
scaffold_207	412662	441986	HaOG200081	0	104	0
scaffold_207	359029	374182	HaOG200082	1	126	0.00793651
scaffold_18	2328065	2329885	HaOG200083	2	78	0.025641
scaffold_143	41305	43283	HaOG200084	0	340	0
scaffold_296	123377	125058	HaOG200085	0	152	0
scaffold_296	117608	120018	HaOG200086	1	138	0.00724638
scaffold_33	312099	314015	HaOG200087	0	134	0
scaffold_33	333307	335336	HaOG200088	1	124	0.00806452
scaffold_33	254825	256684	HaOG200089	0	118	0
scaffold_33	329500	331307	HaOG200090	1	140	0.00714286
scaffold_33	307687	309456	HaOG200091	0	140	0
scaffold_33	298987	300890	HaOG200092	0	112	0
scaffold_33	294382	296354	HaOG200093	0	132	0
scaffold_33	277345	279593	HaOG200094	1	138	0.00724638
scaffold_33	266051	271057	HaOG200095	0	122	0
scaffold_343	21383	25924	HaOG200096	0	114	0
scaffold_33	315925	317704	HaOG200097	0	146	0
scaffold_21	102531	104305	HaOG200098	0	156	0
scaffold_21	105216	107150	HaOG200099	1	150	0.00666667
scaffold_17	1694861	1696917	HaOG200100	0	156	0
scaffold_11	2585104	2586883	HaOG200101	1	90	0.0111111
scaffold_11	1757550	1759389	HaOG200102	0	78	0
scaffold_11	2580667	2582443	HaOG200103	0	122	0
scaffold_11	2576526	2578375	HaOG200104	0	96	0
scaffold_56	645558	648534	HaOG200105	1	150	0.00666667
scaffold_260	175308	177224	HaOG200106	0	90	0
scaffold_191	194982	200389	HaOG200107	1	106	0.00943396
scaffold_191	244892	247577	HaOG200108	0	88	0
scaffold_191	225124	236237	HaOG200109	1	98	0.0102041
scaffold_191	250654	254792	HaOG200110	0	132	0
scaffold_191	237895	240755	HaOG200111	0	78	0
scaffold_191	268838	273735	HaOG200112	1	136	0.00735294
scaffold_123	410832	421703	HaOG200113	1	168	0.00595238
scaffold_123	707002	712442	HaOG200114	0	100	0
scaffold_0	6054234	6060107	HaOG200115	0	138	0
scaffold_105	743133	746149	HaOG200116	0	68	0
scaffold_105	758382	760699	HaOG200117	0	74	0
scaffold_105	763303	765181	HaOG200118	0	68	0
scaffold_105	766760	768655	HaOG200119	0	58	0
scaffold_105	830876	833890	HaOG200120	1	102	0.00980392
scaffold_111	166772	169063	HaOG200121	1	124	0.00806452
scaffold_111	169865	172574	HaOG200122	0	122	0
scaffold_111	174621	178640	HaOG200123	0	112	0
scaffold_117	226094	228576	HaOG200124	0	146	0
scaffold_117	239068	241474	HaOG200125	1	128	0.0078125
scaffold_12	2737589	2745882	HaOG200126	2	148	0.0135135
scaffold_147	180712	183562	HaOG200127	21	160	0.13125
scaffold_147	183957	186628	HaOG200128	0	196	0
scaffold_147	189021	192065	HaOG200129	1	194	0.00515464
scaffold_147	193560	196657	HaOG200130	0	198	0
scaffold_147	203031	208614	HaOG200131	1	170	0.00588235
scaffold_148	17066	19824	HaOG200132	0	106	0
scaffold_155	443130	452946	HaOG200133	0	84	0
scaffold_155	448345	450248	HaOG200134	0	70	0
scaffold_18	2150781	2153307	HaOG200135	0	118	0
scaffold_184	239943	242338	HaOG200136	1	98	0.0102041
scaffold_184	242968	245449	HaOG200137	1	106	0.00943396
scaffold_184	247095	249485	HaOG200138	0	72	0
scaffold_184	250468	253682	HaOG200139	1	126	0.00793651
scaffold_2	2535402	2539548	HaOG200140	2	48	0.0416667
scaffold_209	160018	161901	HaOG200141	0	94	0
scaffold_21	2059292	2062700	HaOG200142	26	84	0.309524
scaffold_222	260540	277469	HaOG200143	1	162	0.00617284
scaffold_23	1152057	1153875	HaOG200144	0	96	0
scaffold_25	2217255	2219211	HaOG200145	0	100	0
scaffold_263	3710	5532	HaOG200146	1	120	0.00833333
scaffold_263	8086	10926	HaOG200147	2	82	0.0243902
scaffold_263	13762	18176	HaOG200148	1	100	0.01
scaffold_263	21374	23890	HaOG200149	1	106	0.00943396
scaffold_263	25683	27922	HaOG200150	0	90	0
scaffold_313	163556	167986	HaOG200151	0	266	0
scaffold_313	169962	176027	HaOG200152	2	350	0.00571429
scaffold_319	195233	197646	HaOG200153	0	94	0
scaffold_319	200003	203270	HaOG200154	0	136	0
scaffold_334	113487	117587	HaOG200155	0	144	0
scaffold_334	130736	134718	HaOG200156	0	114	0
scaffold_365	98902	101484	HaOG200157	2	110	0.0181818
scaffold_49	1036617	1043197	HaOG200158	0	128	0
scaffold_512	68275	69988	HaOG200159	1	136	0.00735294
scaffold_56	921790	939224	HaOG200160	1	358	0.0027933
scaffold_669	27542	39330	HaOG200161	1	176	0.00568182
scaffold_669	42937	45610	HaOG200162	0	102	0
scaffold_669	49966	52341	HaOG200163	0	110	0
scaffold_68	1990	4293	HaOG200164	0	124	0
scaffold_7	1538988	1573021	HaOG200165	0	166	0
scaffold_73	887433	892723	HaOG200166	0	152	0
scaffold_77	240305	242459	HaOG200167	1	70	0.0142857
scaffold_8	849436	851776	HaOG200168	1	116	0.00862069
scaffold_88	158631	160684	HaOG200169	1	138	0.00724638
scaffold_88	170079	172411	HaOG200170	1	166	0.0060241
scaffold_105	761045	762887	HaOG200171	0	70	0
scaffold_117	195942	198935	HaOG200172	0	236	0
scaffold_117	205916	214128	HaOG200173	0	216	0
scaffold_117	231218	233704	HaOG200174	1	148	0.00675676
scaffold_141	310854	316788	HaOG200175	1	216	0.00462963
scaffold_147	198972	200865	HaOG200176	1	104	0.00961539
scaffold_155	445499	452946	HaOG200177	1	84	0.0119048
scaffold_155	450735	452946	HaOG200178	0	84	0
scaffold_2	2568246	2574627	HaOG200179	0	166	0
scaffold_313	150553	159488	HaOG200180	2	218	0.00917431
scaffold_92	670784	674235	HaOG200181	0	258	0
scaffold_97	880927	886493	HaOG200182	19	126	0.150794
scaffold_0	3554934	3557226	HaOG200183	0	132	0
scaffold_0	3558514	3561175	HaOG200184	0	122	0
scaffold_0	3562944	3564958	HaOG200185	0	112	0
scaffold_0	3566161	3568267	HaOG200186	2	142	0.0140845
scaffold_0	3569476	3571615	HaOG200187	0	108	0
scaffold_0	3572880	3574972	HaOG200188	1	186	0.00537634
scaffold_0	3578000	3580373	HaOG200189	2	176	0.0113636
scaffold_0	3583913	3585876	HaOG200190	1	120	0.00833333
scaffold_0	3589608	3592370	HaOG200191	4	196	0.0204082
scaffold_0	3595855	3598722	HaOG200192	0	196	0
scaffold_0	3599850	3603759	HaOG200193	3	202	0.0148515
scaffold_0	3604726	3607388	HaOG200194	2	206	0.00970874
scaffold_0	3608052	3610843	HaOG200195	1	200	0.005
scaffold_0	3612017	3614832	HaOG200196	0	194	0
scaffold_0	3616935	3619193	HaOG200197	2	180	0.0111111
scaffold_0	3623432	3625542	HaOG200198	1	128	0.0078125
scaffold_0	3626294	3628480	HaOG200199	1	168	0.00595238
scaffold_0	3629006	3631089	HaOG200200	1	152	0.00657895
scaffold_0	3633810	3635891	HaOG200201	0	176	0
scaffold_0	3638268	3641053	HaOG200202	2	354	0.00564972
scaffold_0	3645318	3647729	HaOG200203	0	130	0
scaffold_48	1417046	1427464	HaOG200204	30	232	0.12931
scaffold_136	532664	549586	HaOG200205	1	582	0.00171821
scaffold_377	72211	114990	HaOG200206	0	296	0
scaffold_341	34237	57986	HaOG200207	1	314	0.00318471
scaffold_298	258745	276160	HaOG200208	2	290	0.00689655
scaffold_237	260116	290992	HaOG200209	1	350	0.00285714
scaffold_40	30526	34585	HaOG200210	27	154	0.175325
scaffold_0	5539073	5542835	HaOG200211	1	260	0.00384615
scaffold_2	2867128	2898778	HaOG200212	0	214	0
scaffold_0	5820172	5821123	HaOG200213	0	22	0
scaffold_10	806695	809441	HaOG200214	0	50	0
scaffold_10	815277	817379	HaOG200215	0	56	0
scaffold_10	824188	826420	HaOG200216	0	48	0
scaffold_101	454618	459447	HaOG200217	1	68	0.0147059
scaffold_11	1801105	1804890	HaOG200218	0	26	0
scaffold_117	325368	326055	HaOG200219	0	34	0
scaffold_140	443611	444256	HaOG200220	0	50	0
scaffold_141	301131	303109	HaOG200221	0	74	0
scaffold_15	849460	852473	HaOG200222	0	76	0
scaffold_15	849460	852643	HaOG200223	0	74	0
scaffold_15	853790	856053	HaOG200224	0	102	0
scaffold_15	981283	982973	HaOG200225	2	78	0.025641
scaffold_167	468169	469634	HaOG200226	1	62	0.016129
scaffold_167	470469	471608	HaOG200227	0	52	0
scaffold_29	1746725	1749572	HaOG200228	0	50	0
scaffold_29	1751511	1753582	HaOG200229	0	52	0
scaffold_29	1755293	1758933	HaOG200230	1	54	0.0185185
scaffold_29	1761523	1763814	HaOG200231	1	54	0.0185185
scaffold_29	1765736	1767769	HaOG200232	0	40	0
scaffold_29	1769064	1770709	HaOG200233	0	34	0
scaffold_291	10867	12345	HaOG200234	16	50	0.32
scaffold_291	14594	19320	HaOG200235	1	84	0.0119048
scaffold_340	109645	111042	HaOG200236	11	52	0.211538
scaffold_422	53672	63283	HaOG200237	0	40	0
scaffold_444	95948	104520	HaOG200238	0	60	0
scaffold_52	879687	887147	HaOG200239	0	84	0
scaffold_52	888504	893885	HaOG200240	0	68	0
scaffold_52	894805	897585	HaOG200241	1	70	0.0142857
scaffold_52	900206	902820	HaOG200242	0	64	0
scaffold_52	905064	906965	HaOG200243	1	54	0.0185185
scaffold_52	910416	916377	HaOG200244	1	64	0.015625
scaffold_53	1372196	1373722	HaOG200245	0	32	0
scaffold_54	473044	478017	HaOG200246	0	28	0
scaffold_54	480429	483093	HaOG200247	0	36	0
scaffold_54	484215	486957	HaOG200248	0	38	0
scaffold_54	492060	494009	HaOG200249	0	42	0
scaffold_54	497300	498667	HaOG200250	0	38	0
scaffold_7	797810	800182	HaOG200251	2	30	0.0666667
scaffold_91	540748	542389	HaOG200252	1	66	0.0151515
scaffold_91	544315	545785	HaOG200253	1	56	0.0178571
scaffold_91	547343	550885	HaOG200254	0	64	0
scaffold_12	451887	457085	HaOG200255	0	164	0
scaffold_13	100040	103042	HaOG200256	0	84	0
scaffold_13	103445	105953	HaOG200257	8	88	0.0909091
scaffold_13	111090	116448	HaOG200258	1	102	0.00980392
scaffold_13	117024	121622	HaOG200259	0	180	0
scaffold_132	561582	565645	HaOG200260	0	136	0
scaffold_132	567542	570601	HaOG200261	0	120	0
scaffold_132	576988	580320	HaOG200262	0	76	0
scaffold_132	585848	591989	HaOG200263	0	114	0
scaffold_132	597555	603376	HaOG200264	0	94	0
scaffold_132	606203	612591	HaOG200265	1	108	0.00925926
scaffold_132	619168	624081	HaOG200266	0	82	0
scaffold_176	231277	233552	HaOG200267	0	104	0
scaffold_196	78091	84875	HaOG200268	1	162	0.00617284
scaffold_241	137010	142999	HaOG200269	0	328	0
scaffold_29	1874255	1882833	HaOG200270	0	86	0
scaffold_322	15309	20668	HaOG200271	1	134	0.00746269
scaffold_38	374404	382010	HaOG200272	2	128	0.015625
scaffold_395	206110	209830	HaOG200273	0	84	0
scaffold_395	212199	215275	HaOG200274	1	70	0.0142857
scaffold_395	236173	238619	HaOG200275	0	104	0
scaffold_395	239133	242438	HaOG200276	0	78	0
scaffold_395	247317	250966	HaOG200277	0	90	0
scaffold_545	5856	11579	HaOG200278	0	148	0
scaffold_545	20262	27534	HaOG200279	0	178	0
scaffold_545	32557	39210	HaOG200280	1	138	0.00724638
scaffold_55	1202883	1224216	HaOG200281	0	152	0
scaffold_55	1211109	1224216	HaOG200282	0	150	0
scaffold_56	1376572	1378507	HaOG200283	1	118	0.00847458
scaffold_562	30293	35960	HaOG200284	0	68	0
scaffold_562	43271	45222	HaOG200285	1	102	0.00980392
scaffold_562	46982	49067	HaOG200286	0	92	0
scaffold_562	50958	53830	HaOG200287	0	92	0
scaffold_562	54881	57073	HaOG200288	0	102	0
scaffold_562	59428	61298	HaOG200289	0	90	0
scaffold_562	62485	64582	HaOG200290	1	118	0.00847458
scaffold_562	65228	67572	HaOG200291	1	114	0.00877193
scaffold_562	68018	70168	HaOG200292	0	94	0
scaffold_562	78599	80928	HaOG200293	1	102	0.00980392
scaffold_562	81423	84985	HaOG200294	1	110	0.00909091
scaffold_562	85986	88209	HaOG200295	1	104	0.00961539
scaffold_562	88959	90965	HaOG200296	0	94	0
scaffold_562	97797	100233	HaOG200297	0	106	0
scaffold_84	510637	515759	HaOG200298	0	96	0
scaffold_978	7074	10182	HaOG200299	0	112	0
scaffold_978	19127	22074	HaOG200300	0	102	0
scaffold_0	1557709	1580982	HaOG200301	0	454	0
scaffold_0	1584211	1595842	HaOG200302	2	334	0.00598802
scaffold_0	1616667	1647928	HaOG200303	1	536	0.00186567
scaffold_0	1713286	1732333	HaOG200304	6	502	0.0119522
scaffold_0	2192026	2221672	HaOG200305	11	642	0.017134
scaffold_0	2318959	2348713	HaOG200306	1	486	0.00205761
scaffold_0	4138342	4149041	HaOG200307	0	410	0
scaffold_109	633428	642673	HaOG200308	18	352	0.0511364
scaffold_110	531674	597173	HaOG200309	2	296	0.00675676
scaffold_12	968290	991322	HaOG200310	0	162	0
scaffold_12	1043036	1080852	HaOG200311	0	232	0
scaffold_12	1416449	1458681	HaOG200312	1	202	0.0049505
scaffold_12	1469090	1506348	HaOG200313	0	180	0
scaffold_12	2763815	2793522	HaOG200314	1	672	0.0014881
scaffold_129	321561	331641	HaOG200315	3	460	0.00652174
scaffold_13	855992	870473	HaOG200316	17	164	0.103659
scaffold_137	601323	636973	HaOG200317	1	678	0.00147493
scaffold_142	441328	447428	HaOG200318	60	172	0.348837
scaffold_164	373515	419986	HaOG200319	7	582	0.0120275
scaffold_17	60127	77776	HaOG200320	0	916	0
scaffold_18	2244179	2268422	HaOG200321	2	152	0.0131579
scaffold_213	215107	225703	HaOG200322	5	350	0.0142857
scaffold_23	984371	1011985	HaOG200323	0	174	0
scaffold_23	1019069	1049138	HaOG200324	2	216	0.00925926
scaffold_23	1056129	1073912	HaOG200325	0	168	0
scaffold_290	110157	153010	HaOG200326	4	1282	0.00312013
scaffold_291	29028	50985	HaOG200327	8	346	0.0231214
scaffold_3	877186	895054	HaOG200328	3	556	0.00539568
scaffold_3	899001	910909	HaOG200329	1	564	0.00177305
scaffold_31	1507610	1516777	HaOG200330	24	220	0.109091
scaffold_32	1148938	1158966	HaOG200331	13	704	0.0184659
scaffold_332	1747	55067	HaOG200332	11	676	0.0162722
scaffold_46	332388	356261	HaOG200333	1	194	0.00515464
scaffold_46	364537	387884	HaOG200334	0	268	0
scaffold_47	127079	140671	HaOG200335	9	338	0.0266272
scaffold_47	960839	970426	HaOG200336	1	472	0.00211864
scaffold_50	1170278	1183490	HaOG200337	15	286	0.0524476
scaffold_55	514571	575512	HaOG200338	5	162	0.0308642
scaffold_56	949670	971716	HaOG200339	4	494	0.00809717
scaffold_58	32799	58063	HaOG200340	0	158	0
scaffold_58	152541	171974	HaOG200341	0	228	0
scaffold_67	44390	56020	HaOG200342	2	198	0.010101
scaffold_67	510499	517527	HaOG200343	20	242	0.0826446
scaffold_67	1022782	1047201	HaOG200344	4	382	0.0104712
scaffold_704	11534	40066	HaOG200345	12	512	0.0234375
scaffold_8	42243	55465	HaOG200346	0	190	0
scaffold_8	58983	71036	HaOG200347	1	142	0.00704225
scaffold_81	1001753	1016564	HaOG200348	1	400	0.0025
scaffold_81	1021417	1031569	HaOG200349	2	396	0.00505051
scaffold_81	1035169	1045120	HaOG200350	3	496	0.00604839
scaffold_8126	0	8838	HaOG200351	0	238	0
scaffold_89	4538	5370	HaOG200352	9	18	0.5
scaffold_695	2185	11249	HaOG200352b	1	216	0.00462963
scaffold_89	205054	211693	HaOG200353	0	164	0
scaffold_89	249415	256416	HaOG200354	2	354	0.00564972
scaffold_0	4076229	4078054	HaOG200355	2	102	0.0196078
scaffold_1	4109	6669	HaOG200356	0	36	0
scaffold_103	68863	106626	HaOG200358	0	152	0
scaffold_113	365662	368223	HaOG200359	0	120	0
scaffold_113	370240	371877	HaOG200360	0	118	0
scaffold_113	383350	384641	HaOG200361	1	102	0.00980392
scaffold_124	488070	488967	HaOG200362	0	98	0
scaffold_126	382513	385886	HaOG200363	0	40	0
scaffold_132	354685	358671	HaOG200364	0	102	0
scaffold_139	476569	478531	HaOG200365	0	48	0
scaffold_139	480966	484623	HaOG200366	0	108	0
scaffold_14	343555	348266	HaOG200367	0	164	0
scaffold_141	252194	262087	HaOG200368	0	140	0
scaffold_142	344955	345681	HaOG200369	0	52	0
scaffold_156	194581	198652	HaOG200370	0	168	0
scaffold_20	159611	161641	HaOG200371	1	68	0.0147059
scaffold_20	162506	166772	HaOG200372	1	82	0.0121951
scaffold_20	167857	170239	HaOG200373	0	70	0
scaffold_202	461	1466	HaOG200374	0	50	0
scaffold_210	73029	76799	HaOG200375	0	112	0
scaffold_212	73818	78049	HaOG200376	0	100	0
scaffold_212	81088	84120	HaOG200377	1	120	0.00833333
scaffold_212	92074	94357	HaOG200378	0	70	0
scaffold_212	98012	99622	HaOG200379	1	78	0.0128205
scaffold_212	101382	103297	HaOG200380	0	92	0
scaffold_212	104106	106249	HaOG200381	0	76	0
scaffold_25	2016593	2020378	HaOG200382	1	62	0.016129
scaffold_25	2021608	2023971	HaOG200383	0	62	0
scaffold_25	2027166	2029446	HaOG200384	0	52	0
scaffold_268	107259	109425	HaOG200386	0	76	0
scaffold_27	1508494	1511608	HaOG200387	0	88	0
scaffold_3	1803793	1808134	HaOG200388	0	152	0
scaffold_34	744291	746302	HaOG200389	0	46	0
scaffold_385	31846	32602	HaOG200390	0	74	0
scaffold_407	51249	58084	HaOG200391	0	124	0
scaffold_41	974	5534	HaOG200392	1	114	0.00877193
scaffold_44	753720	755556	HaOG200393	1	54	0.0185185
scaffold_45	523353	532480	HaOG200394	0	140	0
scaffold_484	30075	33103	HaOG200395	0	64	0
scaffold_5	441023	444279	HaOG200396	0	28	0
scaffold_5	449526	451236	HaOG200397	1	68	0.0147059
scaffold_5	464161	467388	HaOG200398	0	84	0
scaffold_5	468222	471801	HaOG200399	0	90	0
scaffold_5	474075	480606	HaOG200400	0	110	0
scaffold_51	415523	418317	HaOG200402	1	68	0.0147059
scaffold_515	61192	71072	HaOG200403	1	154	0.00649351
scaffold_541	21632	26384	HaOG200404	0	46	0
scaffold_546	34589	35567	HaOG200405	1	44	0.0227273
scaffold_59	301841	303560	HaOG200406	0	70	0
scaffold_59	305755	308055	HaOG200407	0	62	0
scaffold_59	309623	312444	HaOG200408	2	74	0.027027
scaffold_62	265257	271336	HaOG200409	1	110	0.00909091
scaffold_62	749760	776782	HaOG200410	0	158	0
scaffold_62	761924	776782	HaOG200411	0	174	0
scaffold_632	2750	5947	HaOG200412	1	94	0.0106383
scaffold_67	949005	949902	HaOG200413	0	66	0
scaffold_67	950884	953264	HaOG200414	0	38	0
scaffold_70	955203	956349	HaOG200415	1	72	0.0138889
scaffold_72	705719	709955	HaOG200416	0	106	0
scaffold_72	714203	717882	HaOG200417	1	100	0.01
scaffold_735	12053	19641	HaOG200418	0	108	0
scaffold_88	51551	55282	HaOG200419	3	296	0.0101351
scaffold_88	381628	384668	HaOG200420	0	134	0
scaffold_88	391363	394791	HaOG200421	0	164	0
scaffold_88	396827	400999	HaOG200422	1	158	0.00632911
scaffold_88	402756	406553	HaOG200423	0	188	0
scaffold_88	406874	410496	HaOG200424	1	186	0.00537634
scaffold_88	703492	707568	HaOG200425	1	118	0.00847458
scaffold_9	2099004	2100682	HaOG200426	0	80	0
scaffold_9	2630695	2636720	HaOG200427	0	76	0
scaffold_9	2657087	2659718	HaOG200429	0	68	0
scaffold_9	2650536	2655405	HaOG200430	0	78	0
scaffold_9	2662313	2665439	HaOG200431	0	86	0
scaffold_9	2669111	2675745	HaOG200432	0	80	0
scaffold_9	2690543	2697216	HaOG200433	1	58	0.0172414
scaffold_9	2694861	2697216	HaOG200434	1	84	0.0119048
scaffold_90	493698	496743	HaOG200435	0	46	0
scaffold_90	498088	500633	HaOG200436	0	68	0
scaffold_90	895529	897461	HaOG200437	2	90	0.0222222
scaffold_95	685798	689007	HaOG200438	0	86	0
scaffold_275	201785	208453	HaOG200439	0	66	0
scaffold_106	526344	530877	HaOG200440	0	110	0
scaffold_632	30001	36728	HaOG200441	0	100	0
scaffold_632	45481	59489	HaOG200442	0	98	0
scaffold_632	61244	71329	HaOG200443	0	42	0
scaffold_306	55023	56054	HaOG200444	0	82	0
scaffold_306	52300	53385	HaOG200445	0	96	0
scaffold_306	49324	50406	HaOG200446	1	94	0.0106383
scaffold_306	45387	46492	HaOG200447	0	86	0
scaffold_306	41327	42440	HaOG200448	0	86	0
scaffold_306	39329	40415	HaOG200449	0	96	0
scaffold_306	35374	36437	HaOG200450	0	96	0
scaffold_306	31330	32703	HaOG200451	0	98	0
scaffold_306	25593	26667	HaOG200452	0	94	0
scaffold_306	20100	21720	HaOG200453	1	86	0.0116279
scaffold_306	14502	16581	HaOG200454	0	64	0
scaffold_306	11870	13132	HaOG200455	0	66	0
scaffold_306	6066	7299	HaOG200456	0	80	0
scaffold_306	3538	5006	HaOG200457	0	72	0
scaffold_5027	10738	12198	HaOG200458	0	82	0
scaffold_5027	7951	9125	HaOG200459	0	74	0
scaffold_5027	5393	6821	HaOG200460	1	76	0.0131579
scaffold_5027	3679	4701	HaOG200461	0	66	0
scaffold_5027	2240	3407	HaOG200462	0	116	0
scaffold_5027	317	1585	HaOG200463	0	68	0
scaffold_842	7303	8423	HaOG200464	0	110	0
scaffold_194	465088	466382	HaOG200465	0	90	0
scaffold_194	462030	463461	HaOG200466	0	88	0
scaffold_194	450162	452709	HaOG200467	0	76	0
scaffold_194	445094	448724	HaOG200468	0	90	0
scaffold_194	441939	443288	HaOG200469	0	82	0
scaffold_194	434381	435909	HaOG200470	0	86	0
scaffold_194	425203	433688	HaOG200471	0	84	0
scaffold_101	433759	436209	HaOG200472	0	42	0
scaffold_113	206254	207121	HaOG200473	1	104	0.00961539
scaffold_124	487974	488892	HaOG200474	0	102	0
scaffold_13	126332	128407	HaOG200475	0	80	0
scaffold_13	130516	133699	HaOG200476	1	80	0.0125
scaffold_13	135610	137309	HaOG200477	0	120	0
scaffold_13	138784	140451	HaOG200478	1	116	0.00862069
scaffold_13	508101	510054	HaOG200479	0	68	0
scaffold_13	510874	512655	HaOG200480	0	88	0
scaffold_13	515219	516838	HaOG200481	0	88	0
scaffold_13	527103	529449	HaOG200482	1	82	0.0121951
scaffold_13	530093	533576	HaOG200483	0	96	0
scaffold_13	535281	537192	HaOG200484	0	70	0
scaffold_13	539119	540609	HaOG200485	0	112	0
scaffold_13	542183	543560	HaOG200486	0	92	0
scaffold_13	544276	545799	HaOG200487	0	92	0
scaffold_13	549803	551089	HaOG200488	2	120	0.0166667
scaffold_13	554325	555576	HaOG200489	0	124	0
scaffold_13	557911	559164	HaOG200490	0	116	0
scaffold_13	564378	565763	HaOG200491	1	118	0.00847458
scaffold_13	569813	571182	HaOG200492	2	106	0.0188679
scaffold_13	573315	574617	HaOG200493	1	106	0.00943396
scaffold_13	575528	576868	HaOG200494	0	98	0
scaffold_13	579099	580435	HaOG200495	1	104	0.00961539
scaffold_13	581583	583265	HaOG200496	1	116	0.00862069
scaffold_13	584430	585734	HaOG200497	1	118	0.00847458
scaffold_13	587279	588849	HaOG200498	1	84	0.0119048
scaffold_13	589872	592938	HaOG200499	0	86	0
scaffold_13	596759	598588	HaOG200500	0	72	0
scaffold_13	601413	603046	HaOG200501	0	82	0
scaffold_13	603503	605047	HaOG200502	0	84	0
scaffold_13	606710	608221	HaOG200503	0	92	0
scaffold_13	611854	613228	HaOG200504	0	116	0
scaffold_13	1851864	1853575	HaOG200505	0	86	0
scaffold_13	1854664	1856645	HaOG200506	0	100	0
scaffold_13	1861549	1863610	HaOG200507	1	94	0.0106383
scaffold_13	1864091	1865711	HaOG200508	1	78	0.0128205
scaffold_13	1869944	1873879	HaOG200509	0	106	0
scaffold_137	523639	528386	HaOG200510	0	132	0
scaffold_137	534100	538993	HaOG200511	0	114	0
scaffold_137	638850	642926	HaOG200512	0	116	0
scaffold_137	643782	648508	HaOG200513	2	122	0.0163934
scaffold_214	156231	163287	HaOG200514	0	60	0
scaffold_218	58194	63536	HaOG200515	0	68	0
scaffold_24	2483	5632	HaOG200516	0	102	0
scaffold_247	265853	269687	HaOG200517	0	142	0
scaffold_247	273552	275739	HaOG200518	1	68	0.0147059
scaffold_247	277373	280909	HaOG200519	0	44	0
scaffold_334	93596	96961	HaOG200520	0	116	0
scaffold_334	135244	139607	HaOG200521	0	82	0
scaffold_393	212103	213279	HaOG200522	0	236	0
scaffold_4	3453177	3453984	HaOG200523	0	76	0
scaffold_446	35148	39441	HaOG200524	0	76	0
scaffold_457	41272	66813	HaOG200525	0	126	0
scaffold_72	211007	212528	HaOG200526	0	110	0
scaffold_72	215438	217027	HaOG200527	0	76	0
scaffold_128	415359	416646	HaOG200528	1	176	0.00568182
scaffold_0	4012815	4017514	HaOG200529	0	150	0
scaffold_10	112656	120799	HaOG200530	2	402	0.00497512
scaffold_104	50799	68596	HaOG200531	1	136	0.00735294
scaffold_113	77341	82067	HaOG200532	0	92	0
scaffold_12	1150629	1157274	HaOG200533	0	94	0
scaffold_12	1158569	1161403	HaOG200534	0	92	0
scaffold_12	1257148	1295494	HaOG200535	17	480	0.0354167
scaffold_12	1328503	1335475	HaOG200536	0	194	0
scaffold_123	237322	239808	HaOG200537	0	70	0
scaffold_123	241068	242990	HaOG200538	0	86	0
scaffold_123	245293	246412	HaOG200539	0	56	0
scaffold_123	267158	270242	HaOG200540	0	54	0
scaffold_128	151551	154333	HaOG200541	1	134	0.00746269
scaffold_128	159626	163235	HaOG200542	0	160	0
scaffold_128	163898	167023	HaOG200543	0	166	0
scaffold_128	419323	420364	HaOG200544	0	88	0
scaffold_128	422399	423692	HaOG200545	0	156	0
scaffold_129	548381	550010	HaOG200546	0	140	0
scaffold_13	1470527	1487300	HaOG200547	8	288	0.0277778
scaffold_149	525055	530782	HaOG200549	0	62	0
scaffold_173	449062	450457	HaOG200550	0	190	0
scaffold_18	470044	472225	HaOG200551	0	130	0
scaffold_18	474779	476576	HaOG200552	0	124	0
scaffold_18	481223	483129	HaOG200553	0	130	0
scaffold_18	485980	488195	HaOG200554	1	118	0.00847458
scaffold_18	489405	491456	HaOG200555	0	120	0
scaffold_185	473198	478091	HaOG200556	0	148	0
scaffold_19	1870059	1871271	HaOG200557	0	128	0
scaffold_190	314652	315690	HaOG200558	1	92	0.0108696
scaffold_2	3782146	3783361	HaOG200559	0	98	0
scaffold_210	9474	17423	HaOG200560	0	94	0
scaffold_210	295291	302215	HaOG200561	1	104	0.00961539
scaffold_210	307538	315360	HaOG200562	1	138	0.00724638
scaffold_210	376966	385745	HaOG200563	0	118	0
scaffold_210	386921	393851	HaOG200564	1	90	0.0111111
scaffold_211	298877	302489	HaOG200565	0	144	0
scaffold_219	178657	179923	HaOG200566	0	64	0
scaffold_23	650386	692887	HaOG200567	2	104	0.0192308
scaffold_23	736792	758547	HaOG200568	0	118	0
scaffold_23	802898	807803	HaOG200569	0	62	0
scaffold_23	811110	813481	HaOG200570	3	68	0.0441176
scaffold_26	722533	724260	HaOG200571	0	96	0
scaffold_272	259492	263553	HaOG200572	0	90	0
scaffold_272	266106	269997	HaOG200573	0	100	0
scaffold_282	179087	180254	HaOG200574	0	116	0
scaffold_289	291047	292256	HaOG200575	0	94	0
scaffold_290	199472	210801	HaOG200576	7	110	0.0636364
scaffold_3	2998364	2999696	HaOG200577	0	134	0
scaffold_3	3003759	3005133	HaOG200578	0	94	0
scaffold_32	426	4512	HaOG200579	0	94	0
scaffold_32	1084508	1087156	HaOG200580	0	86	0
scaffold_32	1331548	1343544	HaOG200581	0	122	0
scaffold_32	1346693	1350579	HaOG200582	0	74	0
scaffold_32	1352284	1356630	HaOG200583	1	82	0.0121951
scaffold_325	81719	90698	HaOG200584	0	102	0
scaffold_364	200385	202260	HaOG200585	4	186	0.0215054
scaffold_38	449054	455069	HaOG200586	1	66	0.0151515
scaffold_39	750180	751767	HaOG200587	1	108	0.00925926
scaffold_4	77827	79255	HaOG200588	0	114	0
scaffold_4	791178	799287	HaOG200589	1	138	0.00724638
scaffold_43	1415018	1418747	HaOG200590	1	296	0.00337838
scaffold_493	2460	3867	HaOG200591	0	128	0
scaffold_506	582	7240	HaOG200592	0	110	0
scaffold_63	501168	503498	HaOG200593	0	102	0
scaffold_63	504660	506950	HaOG200594	0	90	0
scaffold_63	507958	509312	HaOG200595	0	86	0
scaffold_63	511775	513469	HaOG200596	1	84	0.0119048
scaffold_63	516562	518342	HaOG200597	1	124	0.00806452
scaffold_63	520552	522605	HaOG200598	0	84	0
scaffold_63	524217	526644	HaOG200599	0	116	0
scaffold_676	12765	14869	HaOG200600	0	52	0
scaffold_676	21898	27487	HaOG200601	0	88	0
scaffold_737	11254	13817	HaOG200602	0	70	0
scaffold_77	250141	266369	HaOG200603	13	222	0.0585586
scaffold_774	4174	12711	HaOG200604	1	316	0.00316456
scaffold_79	272322	273741	HaOG200605	0	86	0
scaffold_79	280515	281961	HaOG200606	0	120	0
scaffold_8	2160955	2162504	HaOG200607	1	72	0.0138889
scaffold_8	2164108	2165997	HaOG200608	0	94	0
scaffold_8	2169602	2170997	HaOG200609	0	98	0
scaffold_8	2172172	2174205	HaOG200610	1	120	0.00833333
scaffold_8	2178865	2181061	HaOG200611	2	112	0.0178571
scaffold_8	2182578	2184461	HaOG200612	1	116	0.00862069
scaffold_8	2186056	2188426	HaOG200613	0	108	0
scaffold_8	2193036	2194817	HaOG200614	0	98	0
scaffold_8	2195599	2197640	HaOG200615	1	138	0.00724638
scaffold_8	2204877	2206722	HaOG200616	0	112	0
scaffold_8	2208125	2209348	HaOG200617	0	96	0
scaffold_8	2214399	2217581	HaOG200618	0	130	0
scaffold_8	2218905	2221437	HaOG200619	1	82	0.0121951
scaffold_94	680746	688540	HaOG200620	9	158	0.056962
scaffold_0	4894159	4907817	HaOG200621	2	120	0.0166667
scaffold_0	4922647	4930581	HaOG200622	0	96	0
scaffold_0	4976626	4982483	HaOG200623	0	110	0
scaffold_0	4991155	4994488	HaOG200624	0	84	0
scaffold_0	5001108	5014948	HaOG200625	0	112	0
scaffold_0	5018949	5028756	HaOG200626	0	90	0
scaffold_0	5029922	5033785	HaOG200627	0	68	0
scaffold_0	5035347	5041016	HaOG200628	1	72	0.0138889
scaffold_0	5155473	5163276	HaOG200629	0	84	0
scaffold_0	5830808	5834756	HaOG200630	3	194	0.0154639
scaffold_1	592420	593659	HaOG200631	0	92	0
scaffold_1	594625	595876	HaOG200632	0	110	0
scaffold_1	596791	598006	HaOG200633	0	78	0
scaffold_1	598901	600143	HaOG200634	1	88	0.0113636
scaffold_1	996441	1004640	HaOG200635	1	116	0.00862069
scaffold_1	1416591	1418425	HaOG200636	0	32	0
scaffold_1	1423022	1424744	HaOG200638	0	26	0
scaffold_1	1664067	1679217	HaOG200639	0	278	0
scaffold_1	3654559	3656096	HaOG200640	0	62	0
scaffold_1	3658005	3660256	HaOG200642	0	78	0
scaffold_1	3661270	3663457	HaOG200643	0	78	0
scaffold_1	3664146	3666627	HaOG200644	0	62	0
scaffold_1	4294369	4300509	HaOG200645	3	642	0.0046729
scaffold_10	208325	209387	HaOG200646	0	68	0
scaffold_10	212698	213760	HaOG200647	1	92	0.0108696
scaffold_10	1064370	1072331	HaOG200648	0	66	0
scaffold_100	493497	505763	HaOG200649	4	704	0.00568182
scaffold_111	717033	735125	HaOG200650	2	204	0.00980392
scaffold_111	804387	806321	HaOG200651	1	128	0.0078125
scaffold_112	112389	143494	HaOG200652	20	306	0.0653595
scaffold_115	585293	585992	HaOG200653	0	28	0
scaffold_119	34097	34815	HaOG200654	0	22	0
scaffold_119	35709	36427	HaOG200655	0	30	0
scaffold_119	49230	50442	HaOG200656	0	32	0
scaffold_119	59471	60163	HaOG200657	1	60	0.0166667
scaffold_119	69243	69831	HaOG200658	0	52	0
scaffold_119	73957	75066	HaOG200659	0	44	0
scaffold_119	75970	76580	HaOG200660	0	64	0
scaffold_119	81552	82255	HaOG200661	0	50	0
scaffold_119	89534	90229	HaOG200662	0	50	0
scaffold_119	99947	100672	HaOG200663	1	58	0.0172414
scaffold_119	105193	106319	HaOG200664	1	42	0.0238095
scaffold_119	110683	112759	HaOG200665	0	38	0
scaffold_119	116415	118856	HaOG200666	0	48	0
scaffold_119	135914	136292	HaOG200667	2	24	0.0833333
scaffold_119	136656	137683	HaOG200668	0	20	0
scaffold_119	141262	143904	HaOG200669	0	28	0
scaffold_119	144593	145755	HaOG200670	0	46	0
scaffold_119	150317	150996	HaOG200671	0	24	0
scaffold_119	154261	156016	HaOG200672	0	32	0
scaffold_119	157654	158819	HaOG200673	0	34	0
scaffold_119	163286	165443	HaOG200674	0	44	0
scaffold_119	168106	169564	HaOG200675	0	38	0
scaffold_119	172929	173639	HaOG200676	0	24	0
scaffold_119	176480	177131	HaOG200677	1	38	0.0263158
scaffold_119	467097	469902	HaOG200678	1	42	0.0238095
scaffold_12	1024863	1026657	HaOG200679	1	108	0.00925926
scaffold_12	1026835	1028599	HaOG200680	0	128	0
scaffold_12	1029183	1030944	HaOG200681	2	136	0.0147059
scaffold_12	1032429	1034220	HaOG200682	0	126	0
scaffold_12	1034780	1036553	HaOG200683	0	158	0
scaffold_120	60424	61192	HaOG200684	0	26	0
scaffold_120	62710	63331	HaOG200685	0	40	0
scaffold_120	64415	65141	HaOG200686	0	36	0
scaffold_120	66743	67496	HaOG200687	0	30	0
scaffold_120	84520	85270	HaOG200688	0	34	0
scaffold_123	83977	84739	HaOG200689	0	34	0
scaffold_133	196163	202056	HaOG200690	2	420	0.00476191
scaffold_137	368492	383529	HaOG200691	0	118	0
scaffold_139	5423	6200	HaOG200692	0	24	0
scaffold_139	10382	11186	HaOG200693	0	34	0
scaffold_139	12602	13610	HaOG200694	0	36	0
scaffold_139	15024	15756	HaOG200695	0	40	0
scaffold_139	256664	257447	HaOG200696	0	36	0
scaffold_139	258924	259722	HaOG200697	0	36	0
scaffold_139	266348	267164	HaOG200698	0	44	0
scaffold_139	273573	274335	HaOG200699	0	44	0
scaffold_139	276073	276931	HaOG200700	0	42	0
scaffold_139	279096	279954	HaOG200701	0	50	0
scaffold_139	283196	284105	HaOG200702	1	24	0.0416667
scaffold_139	288768	289623	HaOG200703	0	50	0
scaffold_139	298569	299553	HaOG200704	0	32	0
scaffold_139	306096	306957	HaOG200705	0	36	0
scaffold_139	309410	310154	HaOG200706	0	42	0
scaffold_139	317508	318270	HaOG200707	0	34	0
scaffold_139	318778	319533	HaOG200708	0	40	0
scaffold_139	321387	322221	HaOG200709	0	38	0
scaffold_139	337035	337767	HaOG200710	0	26	0
scaffold_139	341307	342081	HaOG200711	0	32	0
scaffold_139	345943	346675	HaOG200712	0	46	0
scaffold_139	348709	349486	HaOG200713	0	36	0
scaffold_139	352076	352940	HaOG200714	0	38	0
scaffold_139	352076	353813	HaOG200715	0	56	0
scaffold_139	358494	359313	HaOG200716	0	24	0
scaffold_139	360909	361773	HaOG200717	0	34	0
scaffold_139	364048	364798	HaOG200718	0	48	0
scaffold_139	367930	368698	HaOG200719	0	28	0
scaffold_139	370287	370992	HaOG200720	1	34	0.0294118
scaffold_139	371478	372282	HaOG200721	0	42	0
scaffold_139	376129	376999	HaOG200722	0	42	0
scaffold_139	380617	381388	HaOG200723	0	52	0
scaffold_139	385500	386268	HaOG200724	0	34	0
scaffold_139	388555	389305	HaOG200725	0	40	0
scaffold_139	391279	392071	HaOG200726	0	24	0
scaffold_139	405157	405946	HaOG200727	1	42	0.0238095
scaffold_139	407331	408204	HaOG200728	0	44	0
scaffold_139	408826	409543	HaOG200729	0	34	0
scaffold_139	411582	412350	HaOG200730	1	54	0.0185185
scaffold_139	415055	415814	HaOG200731	1	40	0.025
scaffold_139	416975	417713	HaOG200732	0	26	0
scaffold_139	420643	421348	HaOG200733	0	36	0
scaffold_139	423716	424502	HaOG200734	0	34	0
scaffold_139	426554	427322	HaOG200735	0	36	0
scaffold_139	603151	603955	HaOG200736	0	46	0
scaffold_139	612941	613343	HaOG200737	0	34	0
scaffold_139	614453	615179	HaOG200738	0	54	0
scaffold_139	618140	618941	HaOG200739	0	42	0
scaffold_139	624896	625277	HaOG200740	0	34	0
scaffold_139	625405	625651	HaOG200741	1	12	0.0833333
scaffold_139	626909	627971	HaOG200742	0	42	0
scaffold_139	629458	630268	HaOG200743	0	48	0
scaffold_139	633725	634562	HaOG200744	0	44	0
scaffold_139	638680	639508	HaOG200745	0	48	0
scaffold_142	572207	574652	HaOG200746	2	126	0.015873
scaffold_146	479413	481524	HaOG200747	0	62	0
scaffold_15	362484	364154	HaOG200748	0	46	0
scaffold_15	365338	366034	HaOG200749	0	42	0
scaffold_15	373716	375030	HaOG200750	0	56	0
scaffold_15	376177	376624	HaOG200751	0	40	0
scaffold_15	577755	578511	HaOG200752	0	38	0
scaffold_15	580462	581203	HaOG200753	0	48	0
scaffold_15	582944	583709	HaOG200754	0	50	0
scaffold_15	590143	590995	HaOG200755	0	54	0
scaffold_15	593324	593927	HaOG200756	0	26	0
scaffold_15	595940	596735	HaOG200757	0	40	0
scaffold_15	600063	600879	HaOG200758	0	50	0
scaffold_15	603525	605564	HaOG200759	0	60	0
scaffold_15	610496	611231	HaOG200760	0	54	0
scaffold_15	1908446	1911832	HaOG200761	9	124	0.0725806
scaffold_152	415671	416529	HaOG200762	0	36	0
scaffold_152	418534	419764	HaOG200763	0	62	0
scaffold_152	420918	422163	HaOG200764	0	82	0
scaffold_152	422807	424064	HaOG200765	0	68	0
scaffold_152	424998	426234	HaOG200766	0	80	0
scaffold_152	426830	428102	HaOG200767	0	64	0
scaffold_152	433012	433513	HaOG200768	0	24	0
scaffold_152	443339	444581	HaOG200769	0	66	0
scaffold_152	447612	448851	HaOG200770	0	72	0
scaffold_155	229321	234145	HaOG200771	1	208	0.00480769
scaffold_162	404899	406600	HaOG200772	1	74	0.0135135
scaffold_167	59515	60195	HaOG200773	0	112	0
scaffold_167	178232	180209	HaOG200774	0	60	0
scaffold_167	182735	183933	HaOG200775	0	64	0
scaffold_167	184876	186648	HaOG200776	0	70	0
scaffold_167	186928	187761	HaOG200777	0	62	0
scaffold_167	191742	192603	HaOG200778	0	58	0
scaffold_168	43739	47974	HaOG200779	0	82	0
scaffold_176	359626	367415	HaOG200780	0	118	0
scaffold_198	349142	350729	HaOG200781	0	116	0
scaffold_198	355211	361144	HaOG200782	10	316	0.0316456
scaffold_2	3394149	3396449	HaOG200783	1	104	0.00961539
scaffold_20	1794279	1798569	HaOG200784	0	50	0
scaffold_20	1801987	1804702	HaOG200785	0	48	0
scaffold_201	422084	425286	HaOG200786	0	42	0
scaffold_201	427969	429392	HaOG200787	0	20	0
scaffold_201	431752	433111	HaOG200788	0	18	0
scaffold_201	435496	436495	HaOG200789	0	36	0
scaffold_201	437244	438409	HaOG200790	0	36	0
scaffold_201	441208	442762	HaOG200791	0	46	0
scaffold_21	731872	748500	HaOG200792	1	188	0.00531915
scaffold_21	792744	795142	HaOG200793	0	86	0
scaffold_211	211321	214428	HaOG200794	0	130	0
scaffold_221	129400	131395	HaOG200795	0	118	0
scaffold_222	279498	280588	HaOG200796	0	30	0
scaffold_223	289545	292484	HaOG200797	0	102	0
scaffold_223	292842	295749	HaOG200798	0	84	0
scaffold_223	297143	304258	HaOG200799	1	108	0.00925926
scaffold_232	1352	2641	HaOG200800	0	28	0
scaffold_232	6461	7763	HaOG200801	1	34	0.0294118
scaffold_232	11046	12638	HaOG200802	0	52	0
scaffold_232	18885	20479	HaOG200803	0	48	0
scaffold_232	21918	23236	HaOG200804	0	28	0
scaffold_232	32691	34840	HaOG200805	0	42	0
scaffold_232	36230	39737	HaOG200806	0	28	0
scaffold_232	56169	57883	HaOG200807	0	34	0
scaffold_232	58703	62054	HaOG200808	0	30	0
scaffold_232	62551	64485	HaOG200809	0	28	0
scaffold_24	2050624	2054733	HaOG200810	1	160	0.00625
scaffold_25	407666	408305	HaOG200811	0	32	0
scaffold_25	410740	411406	HaOG200812	0	34	0
scaffold_25	1435891	1436590	HaOG200813	1	48	0.0208333
scaffold_25	1438883	1439582	HaOG200814	0	36	0
scaffold_25	1441095	1442341	HaOG200815	0	58	0
scaffold_25	1615592	1617892	HaOG200816	0	40	0
scaffold_25	2038161	2058754	HaOG200817	0	148	0
scaffold_259	273857	275679	HaOG200818	0	70	0
scaffold_259	279338	281228	HaOG200819	0	72	0
scaffold_264	90534	93729	HaOG200820	2	144	0.0138889
scaffold_264	95155	97499	HaOG200821	1	96	0.0104167
scaffold_264	100929	103605	HaOG200822	1	70	0.0142857
scaffold_27	141	549	HaOG200823	0	12	0
scaffold_27	141	549	HaOG200824	0	12	0
scaffold_27	2724	3348	HaOG200825	0	26	0
scaffold_27	600437	600830	HaOG200826	0	108	0
scaffold_27	925633	931822	HaOG200827	0	80	0
scaffold_275	103809	114526	HaOG200828	0	124	0
scaffold_276	105916	107791	HaOG200829	0	98	0
scaffold_277	3400	10996	HaOG200830	0	312	0
scaffold_277	40330	42877	HaOG200831	0	128	0
scaffold_277	43921	56730	HaOG200832	0	246	0
scaffold_277	66754	81330	HaOG200833	1	198	0.00505051
scaffold_277	83679	93522	HaOG200834	2	208	0.00961539
scaffold_28	333593	335420	HaOG200835	0	142	0
scaffold_28	406985	438392	HaOG200836	1	116	0.00862069
scaffold_28	437834	438392	HaOG200837	0	20	0
scaffold_29	477948	479762	HaOG200838	0	108	0
scaffold_29	1711275	1716298	HaOG200839	0	78	0
scaffold_29	1719145	1723178	HaOG200840	0	78	0
scaffold_296	19863	22299	HaOG200841	0	26	0
scaffold_3	289919	294243	HaOG200842	1	144	0.00694444
scaffold_3	294575	297512	HaOG200843	1	136	0.00735294
scaffold_3	3201603	3203349	HaOG200844	0	94	0
scaffold_301	105017	107103	HaOG200845	0	48	0
scaffold_301	108407	110297	HaOG200846	0	56	0
scaffold_301	135912	136596	HaOG200847	0	42	0
scaffold_301	140829	141651	HaOG200848	0	52	0
scaffold_301	143667	144156	HaOG200849	0	18	0
scaffold_305	138298	140657	HaOG200850	0	124	0
scaffold_308	7541	16156	HaOG200851	0	200	0
scaffold_308	44270	48202	HaOG200852	0	142	0
scaffold_308	54455	55691	HaOG200853	1	62	0.016129
scaffold_31	1645634	1647488	HaOG200854	1	136	0.00735294
scaffold_311	9463	12213	HaOG200855	0	76	0
scaffold_311	15377	18821	HaOG200856	0	76	0
scaffold_313	69	1678	HaOG200857	0	58	0
scaffold_313	2349	3975	HaOG200858	0	84	0
scaffold_313	4348	6123	HaOG200859	0	70	0
scaffold_313	7000	9192	HaOG200860	0	78	0
scaffold_32	305786	307988	HaOG200861	0	128	0
scaffold_32	561036	571617	HaOG200862	0	272	0
scaffold_321	35647	36058	HaOG200863	0	130	0
scaffold_33	430486	433226	HaOG200864	0	124	0
scaffold_34	304182	308485	HaOG200865	1	168	0.00595238
scaffold_34	1435700	1436546	HaOG200866	1	64	0.015625
scaffold_34	1437209	1439100	HaOG200867	1	96	0.0104167
scaffold_34	1439164	1440823	HaOG200868	2	96	0.0208333
scaffold_350	105186	107226	HaOG200869	1	84	0.0119048
scaffold_350	130356	130728	HaOG200870	0	2	0
scaffold_350	136103	136787	HaOG200871	0	48	0
scaffold_350	145719	146190	HaOG200872	0	30	0
scaffold_350	148063	148777	HaOG200873	0	48	0
scaffold_362	216532	221239	HaOG200874	2	154	0.012987
scaffold_362	221944	224451	HaOG200875	0	94	0
scaffold_37	1645744	1646443	HaOG200876	0	28	0
scaffold_38	383830	392962	HaOG200877	1	122	0.00819672
scaffold_38	458431	459310	HaOG200878	0	18	0
scaffold_38	460113	466042	HaOG200879	1	164	0.00609756
scaffold_38	1468389	1472672	HaOG200880	0	88	0
scaffold_387	35418	37446	HaOG200881	0	42	0
scaffold_395	3506	4178	HaOG200882	0	34	0
scaffold_395	118713	119040	HaOG200883	0	24	0
scaffold_395	123956	124643	HaOG200884	0	52	0
scaffold_395	136173	136851	HaOG200885	0	50	0
scaffold_395	159084	159780	HaOG200886	0	46	0
scaffold_395	162122	162830	HaOG200887	0	50	0
scaffold_395	164590	165292	HaOG200888	0	44	0
scaffold_395	169959	170667	HaOG200889	0	50	0
scaffold_395	174589	175267	HaOG200890	0	40	0
scaffold_395	177834	178161	HaOG200891	0	20	0
scaffold_395	181119	181836	HaOG200892	0	34	0
scaffold_395	192916	193597	HaOG200893	0	46	0
scaffold_395	210166	210283	HaOG200894	0	2	0
scaffold_4	390853	402607	HaOG200895	0	110	0
scaffold_4	721741	722482	HaOG200896	0	48	0
scaffold_4	724229	724997	HaOG200897	0	46	0
scaffold_4	729874	731585	HaOG200898	0	82	0
scaffold_4	733679	734417	HaOG200899	0	38	0
scaffold_4	734842	735544	HaOG200900	0	36	0
scaffold_4	737403	738174	HaOG200901	0	48	0
scaffold_4	740451	741210	HaOG200902	0	44	0
scaffold_4	742418	743162	HaOG200903	0	50	0
scaffold_406	195893	199858	HaOG200904	0	62	0
scaffold_41	1063372	1064131	HaOG200905	0	36	0
scaffold_41	1068335	1068995	HaOG200906	0	36	0
scaffold_41	1070406	1071210	HaOG200907	1	36	0.0277778
scaffold_41	1571984	1573751	HaOG200908	0	100	0
scaffold_417	117614	165448	HaOG200909	1	242	0.00413223
scaffold_42	857765	934193	HaOG200910	0	174	0
scaffold_43	535213	537139	HaOG200911	0	180	0
scaffold_437	3429	5886	HaOG200912	0	130	0
scaffold_437	7042	8452	HaOG200913	0	106	0
scaffold_437	142944	148713	HaOG200914	2	110	0.0181818
scaffold_44	690500	697307	HaOG200915	0	88	0
scaffold_44	768106	769678	HaOG200916	0	86	0
scaffold_44	774307	776067	HaOG200917	0	90	0
scaffold_44	777418	778582	HaOG200918	0	74	0
scaffold_452	99301	102128	HaOG200919	0	88	0
scaffold_452	103981	108029	HaOG200920	0	90	0
scaffold_47	151	802	HaOG200921	0	40	0
scaffold_47	950229	952384	HaOG200922	3	82	0.0365854
scaffold_47	1026358	1028716	HaOG200923	0	136	0
scaffold_5	252306	253149	HaOG200924	0	58	0
scaffold_53	192306	196586	HaOG200925	1	56	0.0178571
scaffold_53	700677	701346	HaOG200926	1	42	0.0238095
scaffold_53	1046570	1050726	HaOG200927	0	60	0
scaffold_53	1054355	1058257	HaOG200928	0	56	0
scaffold_53	1058863	1062641	HaOG200929	0	64	0
scaffold_53	1064190	1069958	HaOG200930	0	80	0
scaffold_53	1073559	1079787	HaOG200931	1	72	0.0138889
scaffold_544	59089	68837	HaOG200932	0	70	0
scaffold_56	608943	609021	HaOG200933	0	6	0
scaffold_56	615305	617060	HaOG200934	1	126	0.00793651
scaffold_581	22771	34486	HaOG200935	0	156	0
scaffold_581	35648	41452	HaOG200936	0	190	0
scaffold_581	53397	58514	HaOG200937	1	196	0.00510204
scaffold_6	334815	336989	HaOG200938	0	104	0
scaffold_6	337387	339312	HaOG200939	0	104	0
scaffold_6	341182	343137	HaOG200940	0	110	0
scaffold_6	343822	345909	HaOG200941	1	106	0.00943396
scaffold_6	347793	349717	HaOG200942	1	118	0.00847458
scaffold_6	351506	353376	HaOG200943	0	98	0
scaffold_6	355400	357665	HaOG200944	0	92	0
scaffold_61	367	1138	HaOG200945	0	46	0
scaffold_63	536873	540125	HaOG200946	1	82	0.0121951
scaffold_639	43510	47318	HaOG200947	0	64	0
scaffold_672	622	2168	HaOG200948	1	108	0.00925926
scaffold_672	2687	4371	HaOG200951	0	88	0
scaffold_672	5170	7157	HaOG200952	1	100	0.01
scaffold_672	7816	9580	HaOG200953	1	82	0.0121951
scaffold_672	34277	35003	HaOG200954	0	36	0
scaffold_672	47081	48260	HaOG200955	1	52	0.0192308
scaffold_69	454	1159	HaOG200956	0	38	0
scaffold_69	3252	3894	HaOG200957	0	42	0
scaffold_69	20532	22026	HaOG200958	0	76	0
scaffold_69	42044	42539	HaOG200959	0	36	0
scaffold_69	43403	44199	HaOG200960	0	36	0
scaffold_69	58277	59021	HaOG200961	0	46	0
scaffold_69	64177	64885	HaOG200962	0	44	0
scaffold_69	67148	67913	HaOG200963	0	32	0
scaffold_69	69418	70138	HaOG200964	0	26	0
scaffold_69	71790	72498	HaOG200965	0	38	0
scaffold_69	549711	551991	HaOG200966	0	44	0
scaffold_69	553831	555327	HaOG200967	0	26	0
scaffold_70	936041	945552	HaOG200968	2	50	0.04
scaffold_70	977009	979907	HaOG200969	0	32	0
scaffold_71	1100730	1102220	HaOG200970	3	52	0.0576923
scaffold_727	2335	9261	HaOG200971	2	272	0.00735294
scaffold_727	17646	22098	HaOG200972	0	214	0
scaffold_74	400784	405590	HaOG200973	0	56	0
scaffold_76	311727	312393	HaOG200974	0	28	0
scaffold_76	314825	315677	HaOG200975	0	46	0
scaffold_76	318986	319685	HaOG200976	0	36	0
scaffold_76	777608	781017	HaOG200977	0	132	0
scaffold_76	911809	915279	HaOG200978	0	114	0
scaffold_76	1041441	1047304	HaOG200979	0	118	0
scaffold_77	694630	696907	HaOG200980	0	52	0
scaffold_77	697696	698410	HaOG200981	1	50	0.02
scaffold_771	12266	20195	HaOG200982	0	110	0
scaffold_8	930856	934445	HaOG200983	1	138	0.00724638
scaffold_8	2613968	2616340	HaOG200984	0	100	0
scaffold_8	2617942	2619886	HaOG200985	0	68	0
scaffold_8	2626351	2626606	HaOG200986	0	62	0
scaffold_8	2627455	2628643	HaOG200987	0	54	0
scaffold_8	2637683	2639455	HaOG200988	0	76	0
scaffold_8	2644849	2646644	HaOG200989	0	84	0
scaffold_8	2650788	2651547	HaOG200990	0	50	0
scaffold_83	162164	171615	HaOG200991	0	142	0
scaffold_88	143171	144964	HaOG200992	0	102	0
scaffold_88	145413	146241	HaOG200993	1	64	0.015625
scaffold_88	147715	148690	HaOG200994	0	44	0
scaffold_88	150193	150994	HaOG200995	0	52	0
scaffold_88	153081	153894	HaOG200996	0	38	0
scaffold_88	154328	156041	HaOG200997	0	90	0
scaffold_88	163772	164546	HaOG200998	0	46	0
scaffold_88	166104	166881	HaOG200999	0	38	0
scaffold_88	173368	174202	HaOG201000	0	32	0
scaffold_88	175320	177021	HaOG201001	0	84	0
scaffold_88	177398	179122	HaOG201002	0	82	0
scaffold_88	179617	181308	HaOG201003	1	76	0.0131579
scaffold_88	181799	182570	HaOG201004	0	40	0
scaffold_88	184503	186382	HaOG201005	0	56	0
scaffold_88	963138	963912	HaOG201007	0	46	0
scaffold_88	965752	966514	HaOG201008	0	44	0
scaffold_88	967252	968053	HaOG201009	0	40	0
scaffold_88	969522	971328	HaOG201010	1	70	0.0142857
scaffold_88	979727	980531	HaOG201011	0	52	0
scaffold_88	983248	983860	HaOG201012	0	34	0
scaffold_88	986644	987460	HaOG201013	0	44	0
scaffold_88	988454	990341	HaOG201014	0	58	0
scaffold_88	991487	992306	HaOG201015	0	42	0
scaffold_89	366251	394176	HaOG201016	1	92	0.0108696
scaffold_898	10091	11350	HaOG201017	0	30	0
scaffold_9	1543509	1551009	HaOG201018	1	94	0.0106383
scaffold_9	1552510	1557767	HaOG201019	0	94	0
scaffold_9	1723028	1726430	HaOG201020	0	98	0
scaffold_9	1776712	1782602	HaOG201021	0	96	0
scaffold_9	1908965	1910759	HaOG201022	1	122	0.00819672
scaffold_9	1911076	1912858	HaOG201023	0	156	0
scaffold_90	849008	852074	HaOG201024	0	94	0
scaffold_90	853533	856697	HaOG201025	0	72	0
scaffold_90	857612	860968	HaOG201026	0	86	0
scaffold_93	666926	667718	HaOG201027	0	38	0
scaffold_12	1510186	1518792	HaOG201028	6	178	0.0337079
scaffold_158	507883	513463	HaOG201051	0	94	0
scaffold_179	7191	20913	HaOG201052	0	68	0
scaffold_77	777641	781961	HaOG201053	1	56	0.0178571
scaffold_0	10	7497	HaOG201201	25	132	0.189394
scaffold_0	7495	10100	HaOG201202	1	106	0.00943396
scaffold_0	10734	51334	HaOG201203	3	388	0.00773196
scaffold_0	74831	84321	HaOG201204	0	48	0
scaffold_0	84350	117623	HaOG201205	0	336	0
scaffold_0	190858	200529	HaOG201206	3	136	0.0220588
scaffold_0	207154	218912	HaOG201207	0	254	0
scaffold_0	219684	221054	HaOG201208	7	26	0.269231
scaffold_0	221695	223283	HaOG201209	37	74	0.5
scaffold_0	226820	228177	HaOG201210	16	24	0.666667
scaffold_0	232314	234616	HaOG201211	5	52	0.0961538
scaffold_0	234671	238211	HaOG201212	32	116	0.275862
scaffold_0	240146	245636	HaOG201213	12	30	0.4
scaffold_0	247881	255098	HaOG201214	10	248	0.0403226
scaffold_0	255837	257649	HaOG201215	4	64	0.0625
scaffold_0	259078	263724	HaOG201216	9	146	0.0616438
scaffold_0	272615	279331	HaOG201217	6	334	0.0179641
scaffold_0	282176	283390	HaOG201218	4	32	0.125
scaffold_0	286179	295040	HaOG201219	0	178	0
scaffold_0	295983	296665	HaOG201220	0	40	0
scaffold_0	297783	304742	HaOG201221	6	312	0.0192308
scaffold_0	306108	310398	HaOG201222	0	132	0
scaffold_0	310848	319828	HaOG201223	0	70	0
scaffold_0	324402	325226	HaOG201224	0	46	0
scaffold_0	351845	402134	HaOG201225	5	988	0.00506073
scaffold_0	461250	464002	HaOG201226	20	84	0.238095
scaffold_0	464120	489785	HaOG201227	3	692	0.00433526
scaffold_0	492518	536835	HaOG201228	2	498	0.00401606
scaffold_0	541830	568048	HaOG201229	0	142	0
scaffold_0	585864	586619	HaOG201230	0	82	0
scaffold_0	603720	605470	HaOG201231	0	110	0
scaffold_0	642302	643593	HaOG201232	17	42	0.404762
scaffold_0	643569	692258	HaOG201233	1	414	0.00241546
scaffold_0	698146	703884	HaOG201234	0	228	0
scaffold_0	703067	711157	HaOG201235	1	316	0.00316456
scaffold_0	711218	716234	HaOG201236	10	166	0.060241
scaffold_0	716744	717868	HaOG201237	20	92	0.217391
scaffold_0	719980	723243	HaOG201238	6	86	0.0697674
scaffold_0	723996	727929	HaOG201239	28	118	0.237288
scaffold_0	728459	730293	HaOG201240	10	42	0.238095
scaffold_0	730277	732401	HaOG201241	5	48	0.104167
scaffold_0	734336	739752	HaOG201242	31	230	0.134783
scaffold_0	740621	741248	HaOG201243	8	54	0.148148
scaffold_0	744572	770601	HaOG201244	0	370	0
scaffold_0	770677	775599	HaOG201245	33	184	0.179348
scaffold_0	777403	778378	HaOG201246	0	54	0
scaffold_0	787166	805851	HaOG201247	8	930	0.00860215
scaffold_0	811562	813895	HaOG201248	0	70	0
scaffold_0	815749	818378	HaOG201249	0	126	0
scaffold_0	819618	823105	HaOG201250	15	108	0.138889
scaffold_0	842173	860993	HaOG201251	1	158	0.00632911
scaffold_0	893261	946516	HaOG201252	1	516	0.00193798
scaffold_0	1002768	1004808	HaOG201253	1	58	0.0172414
scaffold_0	1007191	1010787	HaOG201254	0	92	0
scaffold_0	1016141	1027940	HaOG201255	0	84	0
scaffold_0	1027981	1030055	HaOG201256	0	174	0
scaffold_0	1030032	1033069	HaOG201257	1	130	0.00769231
scaffold_0	1033448	1034421	HaOG201258	0	46	0
scaffold_0	1035167	1038959	HaOG201259	12	90	0.133333
scaffold_0	1040059	1042831	HaOG201260	0	36	0
scaffold_0	1043882	1049689	HaOG201261	6	120	0.05
scaffold_0	1049666	1084315	HaOG201262	1	774	0.00129199
scaffold_0	1093310	1106909	HaOG201263	26	518	0.0501931
scaffold_0	1109445	1113857	HaOG201264	3	80	0.0375
scaffold_0	1114140	1115285	HaOG201265	2	42	0.047619
scaffold_0	1116350	1122097	HaOG201266	37	248	0.149194
scaffold_0	1123602	1126289	HaOG201267	0	118	0
scaffold_0	1126879	1142581	HaOG201268	4	1068	0.00374532
scaffold_0	1143156	1143591	HaOG201269	1	64	0.015625
scaffold_0	1145944	1149447	HaOG201270	2	60	0.0333333
scaffold_0	1155961	1164302	HaOG201271	0	268	0
scaffold_0	1164435	1166779	HaOG201272	0	70	0
scaffold_0	1168024	1173246	HaOG201273	3	78	0.0384615
scaffold_0	1176053	1178345	HaOG201274	9	42	0.214286
scaffold_0	1178598	1181427	HaOG201275	32	74	0.432432
scaffold_0	1182229	1184380	HaOG201276	19	140	0.135714
scaffold_0	1188019	1193955	HaOG201277	0	300	0
scaffold_0	1196822	1202410	HaOG201278	0	106	0
scaffold_0	1203147	1208080	HaOG201279	16	350	0.0457143
scaffold_0	1209909	1210661	HaOG201280	0	20	0
scaffold_0	1211827	1214625	HaOG201281	0	112	0
scaffold_0	1217477	1254467	HaOG201282	0	230	0
scaffold_0	1255890	1257479	HaOG201283	0	96	0
scaffold_0	1260743	1289644	HaOG201284	1	396	0.00252525
scaffold_0	1302837	1312563	HaOG201285	0	204	0
scaffold_0	1314539	1317091	HaOG201286	18	68	0.264706
scaffold_0	1317894	1320916	HaOG201287	12	80	0.15
scaffold_0	1323255	1327191	HaOG201288	1	270	0.0037037
scaffold_0	1333180	1343963	HaOG201289	1	320	0.003125
scaffold_0	1345692	1347895	HaOG201290	12	58	0.206897
scaffold_0	1348215	1354282	HaOG201291	15	224	0.0669643
scaffold_0	1361807	1365425	HaOG201292	46	220	0.209091
scaffold_0	1366231	1372201	HaOG201293	5	252	0.0198413
scaffold_0	1375915	1386127	HaOG201294	10	118	0.0847458
scaffold_0	1395161	1399591	HaOG201295	0	160	0
scaffold_0	1409493	1464471	HaOG201296	0	316	0
scaffold_0	1471664	1484340	HaOG201297	41	520	0.0788462
scaffold_0	1486955	1490986	HaOG201298	17	54	0.314815
scaffold_0	1493048	1493444	HaOG201299	0	16	0
scaffold_0	1494469	1502193	HaOG201300	54	268	0.201493
scaffold_0	1504208	1505921	HaOG201301	14	36	0.388889
scaffold_0	1508505	1510996	HaOG201302	23	50	0.46
scaffold_0	1512223	1514546	HaOG201303	1	94	0.0106383
scaffold_0	1516276	1518677	HaOG201304	7	34	0.205882
scaffold_0	1519858	1552515	HaOG201305	4	1036	0.003861
scaffold_0	1596847	1610849	HaOG201306	6	492	0.0121951
scaffold_0	1649336	1649810	HaOG201307	2	24	0.0833333
scaffold_0	1652819	1656141	HaOG201308	5	96	0.0520833
scaffold_0	1656158	1658831	HaOG201309	0	46	0
scaffold_0	1658871	1664814	HaOG201310	14	102	0.137255
scaffold_0	1665567	1671484	HaOG201311	44	118	0.372881
scaffold_0	1671654	1673814	HaOG201312	3	26	0.115385
scaffold_0	1674309	1674696	HaOG201313	0	16	0
scaffold_0	1674839	1675666	HaOG201314	1	4	0.25
scaffold_0	1677533	1690171	HaOG201315	4	350	0.0114286
scaffold_0	1691194	1694394	HaOG201316	48	108	0.444444
scaffold_0	1697453	1702940	HaOG201317	1	232	0.00431035
scaffold_0	1704290	1710964	HaOG201318	1	182	0.00549451
scaffold_0	1709587	1711038	HaOG201319	0	30	0
scaffold_0	1735540	1737367	HaOG201320	1	134	0.00746269
scaffold_0	1739121	1740726	HaOG201321	6	22	0.272727
scaffold_0	1741903	1760372	HaOG201322	14	432	0.0324074
scaffold_0	1763004	1769673	HaOG201323	21	218	0.0963303
scaffold_0	1770886	1773349	HaOG201324	18	114	0.157895
scaffold_0	1773572	1774541	HaOG201325	9	28	0.321429
scaffold_0	1775025	1775433	HaOG201326	1	12	0.0833333
scaffold_0	1777290	1781377	HaOG201327	0	62	0
scaffold_0	1788393	1789856	HaOG201328	11	34	0.323529
scaffold_0	1790853	1800244	HaOG201329	1	110	0.00909091
scaffold_0	1856190	1860048	HaOG201330	1	506	0.00197628
scaffold_0	1860522	1875768	HaOG201331	0	228	0
scaffold_0	1867694	1925580	HaOG201332	1	400	0.0025
scaffold_0	1926940	1932285	HaOG201333	5	38	0.131579
scaffold_0	1933186	1933936	HaOG201334	4	48	0.0833333
scaffold_0	1946364	1971945	HaOG201335	1	330	0.0030303
scaffold_0	1972172	1981332	HaOG201336	2	204	0.00980392
scaffold_0	1983388	1991579	HaOG201337	19	242	0.0785124
scaffold_0	2005240	2010388	HaOG201338	2	98	0.0204082
scaffold_0	2015272	2022377	HaOG201339	0	134	0
scaffold_0	2026207	2032814	HaOG201340	11	678	0.0162242
scaffold_0	2037477	2041583	HaOG201341	2	30	0.0666667
scaffold_0	2042370	2053415	HaOG201342	14	688	0.0203488
scaffold_0	2058193	2060039	HaOG201343	9	36	0.25
scaffold_0	2060421	2066526	HaOG201344	21	90	0.233333
scaffold_0	2069282	2073496	HaOG201345	0	46	0
scaffold_0	2074005	2078699	HaOG201346	20	146	0.136986
scaffold_0	2081865	2086067	HaOG201347	35	146	0.239726
scaffold_0	2087219	2091728	HaOG201348	10	146	0.0684932
scaffold_0	2093932	2095722	HaOG201349	1	138	0.00724638
scaffold_0	2095700	2097663	HaOG201350	0	46	0
scaffold_0	2130032	2145507	HaOG201351	0	190	0
scaffold_0	2149156	2154466	HaOG201352	0	118	0
scaffold_0	2154534	2189623	HaOG201353	0	370	0
scaffold_0	2222225	2225080	HaOG201354	6	50	0.12
scaffold_0	2225285	2230133	HaOG201355	17	114	0.149123
scaffold_0	2234078	2235657	HaOG201356	1	134	0.00746269
scaffold_0	2249881	2251565	HaOG201357	2	134	0.0149254
scaffold_0	2273012	2292230	HaOG201358	2	396	0.00505051
scaffold_0	2359839	2368070	HaOG201359	8	466	0.0171674
scaffold_0	2369378	2371358	HaOG201360	17	92	0.184783
scaffold_0	2373501	2376618	HaOG201361	0	100	0
scaffold_0	2378507	2380647	HaOG201362	0	34	0
scaffold_0	2382713	2387233	HaOG201363	1	78	0.0128205
scaffold_0	2388424	2407748	HaOG201364	18	1008	0.0178571
scaffold_0	2408451	2409639	HaOG201365	1	178	0.00561798
scaffold_0	2429501	2445026	HaOG201366	2	538	0.00371747
scaffold_0	2489397	2555483	HaOG201367	1	642	0.00155763
scaffold_0	2572356	2579093	HaOG201368	4	246	0.0162602
scaffold_0	2580514	2588478	HaOG201369	13	258	0.0503876
scaffold_0	2597907	2635974	HaOG201370	1	388	0.00257732
scaffold_0	2645379	2650410	HaOG201371	11	128	0.0859375
scaffold_0	2652517	2654060	HaOG201372	3	18	0.166667
scaffold_0	2654505	2664198	HaOG201373	9	224	0.0401786
scaffold_0	2662719	2675854	HaOG201374	16	510	0.0313725
scaffold_0	2678644	2685052	HaOG201375	0	136	0
scaffold_0	2686245	2692233	HaOG201376	8	228	0.0350877
scaffold_0	2692628	2693818	HaOG201377	4	34	0.117647
scaffold_0	2693914	2696145	HaOG201378	5	54	0.0925926
scaffold_0	2698853	2702053	HaOG201379	0	70	0
scaffold_0	2704042	2713641	HaOG201380	16	494	0.0323887
scaffold_0	2714441	2716122	HaOG201381	11	84	0.130952
scaffold_0	2716471	2719903	HaOG201382	13	56	0.232143
scaffold_0	2719883	2749394	HaOG201383	52	1296	0.0401235
scaffold_0	2749521	2751571	HaOG201384	1	98	0.0102041
scaffold_0	2751642	2754974	HaOG201385	1	134	0.00746269
scaffold_0	2755214	2763776	HaOG201386	11	150	0.0733333
scaffold_0	2770520	2781288	HaOG201387	5	304	0.0164474
scaffold_0	2782315	2797220	HaOG201388	12	964	0.0124481
scaffold_0	2798387	2805742	HaOG201389	1	208	0.00480769
scaffold_0	2804319	2832637	HaOG201390	9	626	0.014377
scaffold_0	2833109	2835889	HaOG201391	19	48	0.395833
scaffold_0	2836747	2841418	HaOG201392	17	86	0.197674
scaffold_0	2842123	2855438	HaOG201393	15	636	0.0235849
scaffold_0	2857748	2875829	HaOG201394	1	392	0.00255102
scaffold_0	2877732	2886252	HaOG201395	11	380	0.0289474
scaffold_0	2886922	2899555	HaOG201396	89	514	0.173152
scaffold_0	2899759	2902208	HaOG201397	5	80	0.0625
scaffold_0	2902149	2904245	HaOG201398	8	98	0.0816327
scaffold_0	2904779	2911876	HaOG201399	2	198	0.010101
scaffold_0	2912681	2916399	HaOG201400	4	38	0.105263
scaffold_0	2920217	2925619	HaOG201401	9	266	0.0338346
scaffold_0	2926854	2937767	HaOG201402	1	240	0.00416667
scaffold_0	2939970	2948132	HaOG201403	2	314	0.00636943
scaffold_0	2950203	2953846	HaOG201404	44	288	0.152778
scaffold_0	2964776	2967062	HaOG201405	18	92	0.195652
scaffold_0	2973448	2977092	HaOG201406	16	86	0.186047
scaffold_0	2977789	2997279	HaOG201407	50	1684	0.0296912
scaffold_0	2998403	3000432	HaOG201408	9	66	0.136364
scaffold_0	3001861	3003834	HaOG201409	0	70	0
scaffold_0	3005028	3007014	HaOG201410	0	98	0
scaffold_0	3008789	3012039	HaOG201411	0	92	0
scaffold_0	3014361	3018105	HaOG201412	0	108	0
scaffold_0	3020207	3023273	HaOG201413	0	84	0
scaffold_0	3023954	3026231	HaOG201414	0	62	0
scaffold_0	3027541	3028224	HaOG201415	2	44	0.0454545
scaffold_0	3029850	3032493	HaOG201416	21	130	0.161538
scaffold_0	3032597	3033614	HaOG201417	16	52	0.307692
scaffold_0	3034154	3036301	HaOG201418	16	88	0.181818
scaffold_0	3037856	3052934	HaOG201419	2	402	0.00497512
scaffold_0	3053697	3054354	HaOG201420	6	36	0.166667
scaffold_0	3070767	3074725	HaOG201421	0	124	0
scaffold_0	3075162	3078226	HaOG201422	0	188	0
scaffold_0	3080217	3082278	HaOG201423	1	86	0.0116279
scaffold_0	3082909	3088338	HaOG201424	2	94	0.0212766
scaffold_0	3088794	3089034	HaOG201425	0	14	0
scaffold_0	3091332	3092049	HaOG201426	0	80	0
scaffold_0	3093688	3101738	HaOG201427	2	324	0.00617284
scaffold_0	3103066	3111783	HaOG201428	12	254	0.0472441
scaffold_0	3111951	3113622	HaOG201429	11	30	0.366667
scaffold_0	3116512	3118865	HaOG201430	0	72	0
scaffold_0	3151749	3154279	HaOG201431	0	158	0
scaffold_0	3159733	3160351	HaOG201432	0	74	0
scaffold_0	3163672	3164750	HaOG201433	0	104	0
scaffold_0	3165883	3166551	HaOG201434	0	12	0
scaffold_0	3167345	3168641	HaOG201435	5	32	0.15625
scaffold_0	3169596	3241696	HaOG201436	4	504	0.00793651
scaffold_0	3224915	3226066	HaOG201437	1	118	0.00847458
scaffold_0	3244480	3255242	HaOG201438	2	388	0.00515464
scaffold_0	3256613	3264738	HaOG201439	38	444	0.0855856
scaffold_0	3265022	3267029	HaOG201440	18	76	0.236842
scaffold_0	3267397	3270119	HaOG201441	35	82	0.426829
scaffold_0	3270400	3272372	HaOG201442	15	48	0.3125
scaffold_0	3272813	3304208	HaOG201443	8	962	0.00831601
scaffold_0	3332709	3335748	HaOG201444	2	168	0.0119048
scaffold_0	3353252	3354584	HaOG201445	28	80	0.35
scaffold_0	3355955	3379137	HaOG201446	22	780	0.0282051
scaffold_0	3380644	3383684	HaOG201447	0	84	0
scaffold_0	3395226	3414876	HaOG201448	13	1582	0.00821745
scaffold_0	3415142	3417022	HaOG201449	11	68	0.161765
scaffold_0	3420187	3443576	HaOG201450	3	536	0.00559702
scaffold_0	3451883	3472648	HaOG201451	3	710	0.00422535
scaffold_0	3477445	3480333	HaOG201452	37	120	0.308333
scaffold_0	3480330	3481548	HaOG201453	6	28	0.214286
scaffold_0	3481905	3485712	HaOG201454	26	120	0.216667
scaffold_0	3488119	3494982	HaOG201455	13	200	0.065
scaffold_0	3496640	3528905	HaOG201456	18	1048	0.0171756
scaffold_0	3529674	3530164	HaOG201457	0	32	0
scaffold_0	3531328	3537082	HaOG201458	1	120	0.00833333
scaffold_0	3544968	3547142	HaOG201459	6	60	0.1
scaffold_0	3693955	3745335	HaOG201460	0	214	0
scaffold_0	3747877	3755342	HaOG201461	17	468	0.0363248
scaffold_0	3755688	3757812	HaOG201462	8	54	0.148148
scaffold_0	3757970	3761627	HaOG201463	19	130	0.146154
scaffold_0	3807527	3814280	HaOG201464	11	190	0.0578947
scaffold_0	3814667	3830344	HaOG201465	27	664	0.0406627
scaffold_0	3834471	3835128	HaOG201466	1	46	0.0217391
scaffold_0	3836795	3837953	HaOG201467	20	48	0.416667
scaffold_0	3841155	3842349	HaOG201468	0	156	0
scaffold_0	3843018	3869251	HaOG201469	2	204	0.00980392
scaffold_0	3900278	3902996	HaOG201470	1	202	0.0049505
scaffold_0	3907040	3907963	HaOG201471	0	36	0
scaffold_0	3911193	3912607	HaOG201472	1	96	0.0104167
scaffold_0	3916623	3917234	HaOG201473	0	44	0
scaffold_0	3917754	3918743	HaOG201474	0	92	0
scaffold_0	3918771	3922122	HaOG201475	1	102	0.00980392
scaffold_0	3923308	3924582	HaOG201476	0	32	0
scaffold_0	3924654	3926362	HaOG201477	0	98	0
scaffold_0	3927159	3933486	HaOG201478	1	334	0.00299401
scaffold_0	3950291	3961176	HaOG201479	2	250	0.008
scaffold_0	3966703	3978383	HaOG201480	6	592	0.0101351
scaffold_0	3979433	3982095	HaOG201481	0	98	0
scaffold_0	3984507	3986709	HaOG201482	0	112	0
scaffold_0	3986795	3988515	HaOG201483	0	170	0
scaffold_0	3994459	4006962	HaOG201484	0	230	0
scaffold_0	4007334	4008990	HaOG201485	1	54	0.0185185
scaffold_0	4008771	4025789	HaOG201486	44	276	0.15942
scaffold_0	4010230	4012241	HaOG201487	0	56	0
scaffold_0	4027492	4028526	HaOG201488	16	46	0.347826
scaffold_0	4029246	4030786	HaOG201489	14	60	0.233333
scaffold_0	4031226	4040973	HaOG201490	17	578	0.0294118
scaffold_0	4040927	4044204	HaOG201491	13	140	0.0928571
scaffold_0	4052452	4053631	HaOG201492	0	148	0
scaffold_0	4055537	4059118	HaOG201493	9	144	0.0625
scaffold_0	4059688	4072024	HaOG201494	20	118	0.169492
scaffold_0	4060114	4061945	HaOG201495	1	168	0.00595238
scaffold_0	4063317	4064054	HaOG201496	0	44	0
scaffold_0	4078956	4079316	HaOG201497	3	34	0.0882353
scaffold_0	4080875	4081719	HaOG201498	5	16	0.3125
scaffold_0	4082143	4083412	HaOG201499	5	56	0.0892857
scaffold_0	4083465	4100101	HaOG201500	0	196	0
scaffold_0	4100400	4106424	HaOG201501	0	110	0
scaffold_0	4107938	4119662	HaOG201502	55	604	0.0910596
scaffold_0	4120285	4120938	HaOG201503	11	28	0.392857
scaffold_0	4122122	4128154	HaOG201504	41	164	0.25
scaffold_0	4128550	4138052	HaOG201505	13	286	0.0454545
scaffold_0	4151124	4161463	HaOG201506	57	466	0.122318
scaffold_0	4161394	4162277	HaOG201507	5	10	0.5
scaffold_0	4165706	4170433	HaOG201508	0	76	0
scaffold_0	4170615	4171962	HaOG201509	8	24	0.333333
scaffold_0	4173491	4176639	HaOG201510	0	84	0
scaffold_0	4180525	4186638	HaOG201511	18	112	0.160714
scaffold_0	4187186	4190118	HaOG201512	22	152	0.144737
scaffold_0	4225654	4226767	HaOG201513	1	70	0.0142857
scaffold_0	4252762	4289691	HaOG201514	0	394	0
scaffold_0	4329922	4350984	HaOG201515	0	50	0
scaffold_0	4366730	4375368	HaOG201516	22	350	0.0628571
scaffold_0	4375645	4377418	HaOG201517	0	76	0
scaffold_0	4379063	4379725	HaOG201518	7	14	0.5
scaffold_0	4383112	4384236	HaOG201519	2	22	0.0909091
scaffold_0	4387454	4393846	HaOG201520	50	338	0.147929
scaffold_0	4394180	4408859	HaOG201521	23	854	0.0269321
scaffold_0	4412337	4417521	HaOG201522	1	216	0.00462963
scaffold_0	4419098	4421687	HaOG201523	11	98	0.112245
scaffold_0	4422623	4423801	HaOG201524	5	54	0.0925926
scaffold_0	4424981	4492638	HaOG201525	11	884	0.0124434
scaffold_0	4495710	4500217	HaOG201526	12	328	0.0365854
scaffold_0	4502096	4503575	HaOG201527	10	32	0.3125
scaffold_0	4504140	4505412	HaOG201528	7	22	0.318182
scaffold_0	4510596	4524955	HaOG201529	4	372	0.0107527
scaffold_0	4529800	4538053	HaOG201530	0	104	0
scaffold_0	4541056	4551032	HaOG201531	0	126	0
scaffold_0	4552568	4555875	HaOG201532	0	114	0
scaffold_0	4556519	4559199	HaOG201533	1	136	0.00735294
scaffold_0	4572167	4579916	HaOG201534	0	120	0
scaffold_0	4590034	4606861	HaOG201535	1	134	0.00746269
scaffold_0	4615521	4619130	HaOG201536	0	38	0
scaffold_0	4619893	4621851	HaOG201537	0	58	0
scaffold_0	4623804	4626410	HaOG201538	0	62	0
scaffold_0	4629220	4632109	HaOG201539	0	72	0
scaffold_0	4633181	4648577	HaOG201540	1	72	0.0138889
scaffold_0	4651097	4662833	HaOG201541	1	176	0.00568182
scaffold_0	4682333	4746703	HaOG201542	8	592	0.0135135
scaffold_0	4746867	4750269	HaOG201543	11	78	0.141026
scaffold_0	4751281	4758844	HaOG201544	18	162	0.111111
scaffold_0	4761515	4763888	HaOG201545	27	76	0.355263
scaffold_0	4766925	4770465	HaOG201546	9	60	0.15
scaffold_0	4771679	4772910	HaOG201547	0	38	0
scaffold_0	4773893	4775970	HaOG201548	24	60	0.4
scaffold_0	4777369	4781640	HaOG201549	16	112	0.142857
scaffold_0	4781613	4782921	HaOG201550	6	56	0.107143
scaffold_0	4783158	4784373	HaOG201551	0	66	0
scaffold_0	4786037	4789028	HaOG201552	25	158	0.158228
scaffold_0	4789428	4800594	HaOG201553	25	454	0.0550661
scaffold_0	4800968	4830603	HaOG201554	23	100	0.23
scaffold_0	4822176	4825390	HaOG201555	0	314	0
scaffold_0	4855287	4859280	HaOG201556	0	154	0
scaffold_0	4886576	4890432	HaOG201557	17	90	0.188889
scaffold_0	4933414	4935968	HaOG201558	1	84	0.0119048
scaffold_0	4954170	4957641	HaOG201559	0	14	0
scaffold_0	4965747	4968792	HaOG201560	0	20	0
scaffold_0	5047720	5090809	HaOG201561	1	204	0.00490196
scaffold_0	5148490	5154353	HaOG201562	0	62	0
scaffold_0	5202775	5204447	HaOG201563	0	260	0
scaffold_0	5247950	5294060	HaOG201564	1	180	0.00555556
scaffold_0	5377773	5392249	HaOG201565	1	108	0.00925926
scaffold_0	5394219	5404136	HaOG201566	1	48	0.0208333
scaffold_0	5404818	5409975	HaOG201567	1	36	0.0277778
scaffold_0	5414437	5427882	HaOG201568	0	120	0
scaffold_0	5428072	5430169	HaOG201569	2	142	0.0140845
scaffold_0	5435576	5438881	HaOG201570	0	28	0
scaffold_0	5442070	5452666	HaOG201571	0	102	0
scaffold_0	5504642	5507453	HaOG201572	0	38	0
scaffold_0	5509476	5510984	HaOG201573	0	22	0
scaffold_0	5513546	5522722	HaOG201574	0	110	0
scaffold_0	5527278	5530344	HaOG201575	0	80	0
scaffold_0	5534670	5535701	HaOG201576	0	16	0
scaffold_0	5596859	5599933	HaOG201577	24	78	0.307692
scaffold_0	5601229	5607885	HaOG201578	52	126	0.412698
scaffold_0	5608624	5611221	HaOG201579	28	84	0.333333
scaffold_0	5623139	5630477	HaOG201580	25	232	0.107759
scaffold_0	5632033	5638379	HaOG201581	1	228	0.00438597
scaffold_0	5640108	5643234	HaOG201582	0	52	0
scaffold_0	5641797	5642586	HaOG201583	1	128	0.0078125
scaffold_0	5650950	5653296	HaOG201584	3	282	0.0106383
scaffold_0	5661693	5670078	HaOG201585	15	344	0.0436047
scaffold_0	5663040	5663881	HaOG201586	11	58	0.189655
scaffold_0	5673783	5683562	HaOG201587	2	230	0.00869565
scaffold_0	5684201	5686716	HaOG201588	1	148	0.00675676
scaffold_0	5686829	5688017	HaOG201589	21	112	0.1875
scaffold_0	5688950	5692261	HaOG201590	14	146	0.0958904
scaffold_0	5692936	5695329	HaOG201591	16	118	0.135593
scaffold_0	5742994	5778795	HaOG201592	0	252	0
scaffold_0	5781206	5799570	HaOG201593	0	218	0
scaffold_0	5810491	5811653	HaOG201594	9	64	0.140625
scaffold_0	5813337	5814100	HaOG201595	9	18	0.5
scaffold_0	5816774	5817949	HaOG201596	23	38	0.605263
scaffold_0	5821329	5822867	HaOG201597	13	24	0.541667
scaffold_0	5823929	5828126	HaOG201598	1	248	0.00403226
scaffold_0	5828658	5829990	HaOG201599	10	86	0.116279
scaffold_0	5837128	5847435	HaOG201600	14	310	0.0451613
scaffold_0	5847928	5874541	HaOG201601	2	544	0.00367647
scaffold_0	5875324	5875873	HaOG201602	0	94	0
scaffold_0	5879573	5901006	HaOG201603	6	674	0.00890208
scaffold_0	5910997	5924597	HaOG201604	0	52	0
scaffold_0	5930528	5938712	HaOG201605	1	152	0.00657895
scaffold_0	5940370	5950753	HaOG201606	0	60	0
scaffold_0	5951184	5951914	HaOG201607	0	56	0
scaffold_0	5953407	5960852	HaOG201608	0	34	0
scaffold_0	6012605	6013045	HaOG201609	0	8	0
scaffold_0	6021510	6022043	HaOG201610	0	16	0
scaffold_0	6061913	6065900	HaOG201611	0	154	0
scaffold_0	6135358	6139333	HaOG201612	0	86	0
scaffold_1	0	1846	HaOG201613	1	46	0.0217391
scaffold_1	23387	74041	HaOG201614	0	306	0
scaffold_1	166823	245666	HaOG201615	0	130	0
scaffold_1	258802	259108	HaOG201616	1	52	0.0192308
scaffold_1	274470	349446	HaOG201617	0	100	0
scaffold_1	350266	352982	HaOG201618	8	40	0.2
scaffold_1	353096	355087	HaOG201619	3	24	0.125
scaffold_1	355459	357738	HaOG201620	10	52	0.192308
scaffold_1	357715	377262	HaOG201621	5	276	0.0181159
scaffold_1	377913	464183	HaOG201622	0	120	0
scaffold_1	500536	501004	HaOG201623	0	60	0
scaffold_1	515461	538236	HaOG201624	6	170	0.0352941
scaffold_1	539794	543630	HaOG201625	5	538	0.00929368
scaffold_1	545512	550546	HaOG201626	0	96	0
scaffold_1	554996	561442	HaOG201627	0	64	0
scaffold_1	566150	578903	HaOG201628	0	108	0
scaffold_1	582732	588744	HaOG201629	1	192	0.00520833
scaffold_1	589009	592093	HaOG201630	0	52	0
scaffold_1	603529	637792	HaOG201631	1	422	0.00236967
scaffold_1	680451	693344	HaOG201632	0	272	0
scaffold_1	696039	698182	HaOG201633	18	46	0.391304
scaffold_1	698892	700010	HaOG201634	2	26	0.0769231
scaffold_1	700853	719963	HaOG201635	20	334	0.0598802
scaffold_1	720671	781820	HaOG201636	1	172	0.00581395
scaffold_1	733421	733868	HaOG201637	0	34	0
scaffold_1	788185	802200	HaOG201638	2	244	0.00819672
scaffold_1	814033	814378	HaOG201639	0	72	0
scaffold_1	907818	921351	HaOG201640	0	152	0
scaffold_1	929764	930925	HaOG201641	0	100	0
scaffold_1	1215884	1218504	HaOG201642	1	184	0.00543478
scaffold_1	1221645	1225419	HaOG201643	11	70	0.157143
scaffold_1	1229072	1233484	HaOG201644	43	238	0.180672
scaffold_1	1234516	1236960	HaOG201645	0	36	0
scaffold_1	1237444	1241696	HaOG201646	8	52	0.153846
scaffold_1	1242292	1246004	HaOG201647	14	60	0.233333
scaffold_1	1246613	1257658	HaOG201648	21	324	0.0648148
scaffold_1	1260458	1290008	HaOG201649	1	228	0.00438597
scaffold_1	1296764	1297608	HaOG201650	4	20	0.2
scaffold_1	1298028	1301819	HaOG201651	24	84	0.285714
scaffold_1	1302056	1306265	HaOG201652	0	150	0
scaffold_1	1308456	1310709	HaOG201653	0	38	0
scaffold_1	1313111	1322379	HaOG201654	0	92	0
scaffold_1	1398125	1403598	HaOG201655	1	322	0.00310559
scaffold_1	1404067	1405569	HaOG201656	1	20	0.05
scaffold_1	1409807	1415284	HaOG201657	0	74	0
scaffold_1	1471510	1472613	HaOG201658	0	84	0
scaffold_1	1485453	1489011	HaOG201659	1	76	0.0131579
scaffold_1	1495413	1495949	HaOG201660	0	22	0
scaffold_1	1497658	1500003	HaOG201661	0	108	0
scaffold_1	1501402	1504826	HaOG201662	1	224	0.00446429
scaffold_1	1504809	1507012	HaOG201663	1	126	0.00793651
scaffold_1	1508392	1510248	HaOG201664	0	102	0
scaffold_1	1518943	1537375	HaOG201665	3	20	0.15
scaffold_1	1637308	1642804	HaOG201666	0	18	0
scaffold_1	1647561	1648623	HaOG201667	0	192	0
scaffold_1	1652334	1661547	HaOG201668	7	72	0.0972222
scaffold_1	1679839	1763269	HaOG201669	0	292	0
scaffold_1	1766775	1769554	HaOG201670	14	254	0.0551181
scaffold_1	1771412	1782867	HaOG201671	33	186	0.177419
scaffold_1	1783505	1784827	HaOG201672	4	28	0.142857
scaffold_1	1802008	1802710	HaOG201673	1	172	0.00581395
scaffold_1	1803853	1807839	HaOG201674	0	78	0
scaffold_1	1807792	1809043	HaOG201675	10	56	0.178571
scaffold_1	1809282	1837577	HaOG201676	21	182	0.115385
scaffold_1	1845294	1848294	HaOG201677	2	216	0.00925926
scaffold_1	1884308	2017614	HaOG201678	2	264	0.00757576
scaffold_1	1966517	1967933	HaOG201679	1	88	0.0113636
scaffold_1	2019562	2021164	HaOG201680	0	40	0
scaffold_1	2034695	2039239	HaOG201681	0	64	0
scaffold_1	2064215	2071967	HaOG201682	1	92	0.0108696
scaffold_1	2076860	2080712	HaOG201683	4	244	0.0163934
scaffold_1	2100221	2102002	HaOG201684	0	74	0
scaffold_1	2158299	2189523	HaOG201685	0	54	0
scaffold_1	2199051	2209269	HaOG201686	0	258	0
scaffold_1	2390986	2392534	HaOG201687	0	32	0
scaffold_1	2394385	2394769	HaOG201688	0	18	0
scaffold_1	2395340	2428095	HaOG201689	0	104	0
scaffold_1	2396108	2396975	HaOG201690	0	12	0
scaffold_1	2438735	2440030	HaOG201691	0	60	0
scaffold_1	2567220	2585116	HaOG201692	0	498	0
scaffold_1	2586835	2592673	HaOG201693	0	152	0
scaffold_1	2595525	2598623	HaOG201694	36	100	0.36
scaffold_1	2600705	2609333	HaOG201695	6	122	0.0491803
scaffold_1	2609760	2610087	HaOG201696	20	26	0.769231
scaffold_1	2610106	2611015	HaOG201697	0	24	0
scaffold_1	2670044	2670392	HaOG201698	0	60	0
scaffold_1	2702935	2711651	HaOG201699	4	448	0.00892857
scaffold_1	2715196	2722387	HaOG201700	13	104	0.125
scaffold_1	2723903	2729396	HaOG201701	24	116	0.206897
scaffold_1	2729922	2754264	HaOG201702	4	318	0.0125786
scaffold_1	2755155	2759856	HaOG201703	1	112	0.00892857
scaffold_1	2768853	2769764	HaOG201704	0	78	0
scaffold_1	2783001	2789697	HaOG201705	0	54	0
scaffold_1	2802802	2803519	HaOG201706	3	54	0.0555556
scaffold_1	2810107	2813033	HaOG201707	0	40	0
scaffold_1	2842885	2847629	HaOG201708	2	288	0.00694444
scaffold_1	2919285	2927738	HaOG201709	0	16	0
scaffold_1	3029504	3031926	HaOG201710	2	48	0.0416667
scaffold_1	3032404	3033424	HaOG201711	2	68	0.0294118
scaffold_1	3033588	3049479	HaOG201712	4	540	0.00740741
scaffold_1	3055169	3068540	HaOG201713	5	106	0.0471698
scaffold_1	3071250	3078731	HaOG201714	0	280	0
scaffold_1	3081160	3086758	HaOG201715	10	74	0.135135
scaffold_1	3087326	3097804	HaOG201716	20	146	0.136986
scaffold_1	3098264	3109092	HaOG201717	25	400	0.0625
scaffold_1	3109093	3122656	HaOG201718	51	540	0.0944444
scaffold_1	3123035	3132286	HaOG201719	0	170	0
scaffold_1	3168904	3170526	HaOG201720	1	96	0.0104167
scaffold_1	3207155	3208337	HaOG201721	0	10	0
scaffold_1	3265393	3267667	HaOG201722	1	146	0.00684931
scaffold_1	3296651	3297176	HaOG201723	0	20	0
scaffold_1	3297621	3298381	HaOG201724	0	50	0
scaffold_1	3301187	3316412	HaOG201725	22	572	0.0384615
scaffold_1	3316438	3320116	HaOG201726	1	142	0.00704225
scaffold_1	3322997	3326985	HaOG201727	24	190	0.126316
scaffold_1	3327769	3331489	HaOG201728	0	192	0
scaffold_1	3331936	3338437	HaOG201729	67	256	0.261719
scaffold_1	3338804	3340002	HaOG201730	4	54	0.0740741
scaffold_1	3340643	3342135	HaOG201731	20	56	0.357143
scaffold_1	3342096	3342840	HaOG201732	4	48	0.0833333
scaffold_1	3352674	3354313	HaOG201733	19	54	0.351852
scaffold_1	3355136	3358887	HaOG201734	11	54	0.203704
scaffold_1	3371380	3371887	HaOG201735	9	94	0.0957447
scaffold_1	3383813	3386550	HaOG201736	0	272	0
scaffold_1	3423344	3424090	HaOG201737	0	66	0
scaffold_1	3438324	3439243	HaOG201738	1	84	0.0119048
scaffold_1	3469569	3477310	HaOG201739	2	82	0.0243902
scaffold_1	3492197	3492743	HaOG201740	0	16	0
scaffold_1	3506150	3508913	HaOG201741	3	246	0.0121951
scaffold_1	3534752	3559949	HaOG201742	5	652	0.00766871
scaffold_1	3589425	3595330	HaOG201743	0	44	0
scaffold_1	3599192	3611220	HaOG201744	4	406	0.00985222
scaffold_1	3611397	3613665	HaOG201745	14	44	0.318182
scaffold_1	3614133	3653873	HaOG201746	5	1072	0.00466418
scaffold_1	3668321	3725072	HaOG201747	0	96	0
scaffold_1	3692333	3694695	HaOG201748	0	42	0
scaffold_1	3751622	3790626	HaOG201749	6	804	0.00746269
scaffold_1	3795572	3799576	HaOG201750	17	156	0.108974
scaffold_1	3799932	3834626	HaOG201751	9	610	0.0147541
scaffold_1	3836015	3838572	HaOG201752	8	90	0.0888889
scaffold_1	3838713	3839904	HaOG201753	29	92	0.315217
scaffold_1	3841978	3853977	HaOG201754	2	278	0.00719425
scaffold_1	3859836	3879029	HaOG201755	1	68	0.0147059
scaffold_1	3880809	3889423	HaOG201756	18	420	0.0428571
scaffold_1	3893084	3898644	HaOG201757	0	158	0
scaffold_1	3898821	3909514	HaOG201758	0	178	0
scaffold_1	3909559	3913622	HaOG201759	7	90	0.0777778
scaffold_1	3914134	3916959	HaOG201760	0	156	0
scaffold_1	3923344	3924353	HaOG201761	9	78	0.115385
scaffold_1	3925272	3926244	HaOG201762	0	140	0
scaffold_1	3926391	3943652	HaOG201763	15	686	0.0218659
scaffold_1	3944195	3949483	HaOG201764	10	150	0.0666667
scaffold_1	3949915	3951698	HaOG201765	1	126	0.00793651
scaffold_1	4112274	4116610	HaOG201766	2	378	0.005291
scaffold_1	4123679	4139467	HaOG201767	0	94	0
scaffold_1	4154464	4161830	HaOG201768	2	802	0.00249377
scaffold_1	4164453	4168813	HaOG201769	0	260	0
scaffold_1	4173760	4186005	HaOG201770	1	392	0.00255102
scaffold_1	4190135	4193339	HaOG201771	32	76	0.421053
scaffold_1	4193315	4202467	HaOG201772	0	304	0
scaffold_1	4210504	4216391	HaOG201773	7	382	0.0183246
scaffold_1	4216899	4226351	HaOG201774	46	1004	0.0458167
scaffold_1	4227796	4232646	HaOG201775	8	324	0.0246914
scaffold_1	4256823	4274418	HaOG201776	0	268	0
scaffold_1	4276842	4283762	HaOG201777	0	254	0
scaffold_1	4287627	4293300	HaOG201778	0	506	0
scaffold_10	0	13957	HaOG201779	3	956	0.00313808
scaffold_10	14716	44586	HaOG201780	2	480	0.00416667
scaffold_10	45944	48165	HaOG201781	14	78	0.179487
scaffold_10	49240	60251	HaOG201782	16	272	0.0588235
scaffold_10	61615	73633	HaOG201783	5	174	0.0287356
scaffold_10	73820	93608	HaOG201784	16	462	0.034632
scaffold_10	93881	107110	HaOG201785	21	444	0.0472973
scaffold_10	108088	111512	HaOG201786	19	94	0.202128
scaffold_10	150134	167514	HaOG201787	1	542	0.00184502
scaffold_10	167611	171755	HaOG201788	0	480	0
scaffold_10	173727	190024	HaOG201789	25	228	0.109649
scaffold_10	190639	204060	HaOG201790	11	500	0.022
scaffold_10	216226	220063	HaOG201791	3	92	0.0326087
scaffold_10	230323	250782	HaOG201792	0	338	0
scaffold_10	253007	254363	HaOG201793	0	44	0
scaffold_10	373167	448831	HaOG201794	0	112	0
scaffold_10	475622	514422	HaOG201795	0	152	0
scaffold_10	522354	548447	HaOG201796	5	1212	0.00412541
scaffold_10	589145	687080	HaOG201797	5	1288	0.00388199
scaffold_10	687958	695332	HaOG201798	14	64	0.21875
scaffold_10	697333	705183	HaOG201799	9	74	0.121622
scaffold_10	725359	725872	HaOG201800	0	24	0
scaffold_10	740367	743508	HaOG201801	0	60	0
scaffold_10	755425	775647	HaOG201802	2	552	0.00362319
scaffold_10	778290	789772	HaOG201803	0	236	0
scaffold_10	946111	947254	HaOG201804	0	108	0
scaffold_10	1003422	1026308	HaOG201805	0	178	0
scaffold_10	1099619	1126537	HaOG201806	16	678	0.0235988
scaffold_10	1126920	1135082	HaOG201807	6	134	0.0447761
scaffold_10	1137460	1162710	HaOG201808	2	176	0.0113636
scaffold_10	1169426	1179410	HaOG201809	3	232	0.012931
scaffold_10	1180458	1185876	HaOG201810	34	196	0.173469
scaffold_10	1186366	1188556	HaOG201811	1	86	0.0116279
scaffold_10	1188946	1202296	HaOG201812	2	562	0.00355872
scaffold_10	1202380	1210965	HaOG201813	0	86	0
scaffold_10	1221747	1233670	HaOG201814	35	252	0.138889
scaffold_10	1235874	1236944	HaOG201815	1	22	0.0454545
scaffold_10	1238648	1243818	HaOG201816	21	234	0.0897436
scaffold_10	1246279	1249617	HaOG201817	0	98	0
scaffold_10	1251990	1253647	HaOG201818	4	32	0.125
scaffold_10	1253624	1261060	HaOG201819	5	170	0.0294118
scaffold_10	1261287	1262533	HaOG201820	2	20	0.1
scaffold_10	1267480	1269519	HaOG201821	2	244	0.00819672
scaffold_10	1272905	1275409	HaOG201822	22	72	0.305556
scaffold_10	1275415	1277642	HaOG201823	7	46	0.152174
scaffold_10	1278059	1280747	HaOG201824	11	56	0.196429
scaffold_10	1282989	1288434	HaOG201825	22	218	0.100917
scaffold_10	1292440	1360068	HaOG201826	0	366	0
scaffold_10	1366004	1373746	HaOG201827	1	62	0.016129
scaffold_10	1404379	1407030	HaOG201828	0	148	0
scaffold_10	1407193	1409592	HaOG201829	1	170	0.00588235
scaffold_10	1411087	1466014	HaOG201830	0	560	0
scaffold_10	1493400	1493712	HaOG201831	0	22	0
scaffold_10	1567233	1584141	HaOG201832	1	652	0.00153374
scaffold_10	1658459	1663308	HaOG201833	0	102	0
scaffold_10	1674948	1677580	HaOG201834	0	56	0
scaffold_10	1726923	1729402	HaOG201835	13	58	0.224138
scaffold_10	1729396	1731112	HaOG201836	0	58	0
scaffold_10	1731091	1732595	HaOG201837	9	52	0.173077
scaffold_10	1737430	1754015	HaOG201838	30	812	0.0369458
scaffold_10	1755660	1769970	HaOG201839	1	312	0.00320513
scaffold_10	1770690	1774198	HaOG201840	10	34	0.294118
scaffold_10	1789038	1789723	HaOG201841	0	16	0
scaffold_10	1805905	1819300	HaOG201842	1	180	0.00555556
scaffold_10	1840675	1887960	HaOG201843	0	232	0
scaffold_10	1951177	1952725	HaOG201844	12	40	0.3
scaffold_10	1954646	1955812	HaOG201845	1	28	0.0357143
scaffold_10	1957159	1957894	HaOG201846	1	54	0.0185185
scaffold_10	1958765	1972784	HaOG201847	10	816	0.0122549
scaffold_10	1972766	1975939	HaOG201848	7	58	0.12069
scaffold_10	1977510	1980720	HaOG201849	0	106	0
scaffold_10	1982021	1983996	HaOG201850	11	60	0.183333
scaffold_10	1984595	1990262	HaOG201851	2	168	0.0119048
scaffold_10	1996843	1999763	HaOG201852	20	70	0.285714
scaffold_10	1999881	2010965	HaOG201853	0	176	0
scaffold_10	2008090	2010013	HaOG201854	23	56	0.410714
scaffold_10	2011192	2013510	HaOG201855	0	52	0
scaffold_10	2013547	2017749	HaOG201856	1	212	0.00471698
scaffold_10	2017902	2018277	HaOG201857	0	48	0
scaffold_10	2018770	2021148	HaOG201858	0	68	0
scaffold_10	2022434	2026936	HaOG201859	0	160	0
scaffold_10	2032670	2049334	HaOG201860	2	398	0.00502513
scaffold_10	2057509	2065054	HaOG201861	2	178	0.011236
scaffold_10	2065486	2080623	HaOG201862	2	420	0.00476191
scaffold_10	2084428	2085299	HaOG201863	0	58	0
scaffold_10	2085516	2087976	HaOG201864	0	150	0
scaffold_10	2089470	2100492	HaOG201865	2	266	0.0075188
scaffold_10	2100607	2105482	HaOG201866	37	98	0.377551
scaffold_10	2105835	2108925	HaOG201867	19	88	0.215909
scaffold_10	2109728	2110971	HaOG201868	6	54	0.111111
scaffold_10	2117257	2121903	HaOG201869	0	208	0
scaffold_10	2122242	2122709	HaOG201870	0	36	0
scaffold_10	2122720	2124897	HaOG201871	1	70	0.0142857
scaffold_10	2126137	2128324	HaOG201872	1	150	0.00666667
scaffold_10	2128305	2130775	HaOG201873	1	168	0.00595238
scaffold_10	2134169	2138892	HaOG201874	1	110	0.00909091
scaffold_10	2162541	2174740	HaOG201875	1	182	0.00549451
scaffold_10	2183287	2186586	HaOG201876	0	62	0
scaffold_10	2203566	2205239	HaOG201877	0	68	0
scaffold_10	2207650	2208945	HaOG201878	0	44	0
scaffold_10	2209758	2218613	HaOG201879	1	46	0.0217391
scaffold_10	2226071	2228731	HaOG201880	0	82	0
scaffold_10	2230510	2232179	HaOG201881	0	34	0
scaffold_10	2233615	2234603	HaOG201882	0	74	0
scaffold_10	2238204	2245898	HaOG201883	0	78	0
scaffold_10	2242917	2243586	HaOG201884	0	52	0
scaffold_10	2249449	2251430	HaOG201885	0	58	0
scaffold_10	2252758	2255115	HaOG201886	0	20	0
scaffold_10	2259418	2263943	HaOG201887	0	50	0
scaffold_10	2266557	2271409	HaOG201888	0	78	0
scaffold_10	2283716	2292007	HaOG201889	0	80	0
scaffold_10	2296964	2301175	HaOG201890	0	60	0
scaffold_10	2308861	2313303	HaOG201891	0	114	0
scaffold_10	2313344	2315795	HaOG201892	1	134	0.00746269
scaffold_10	2317252	2327260	HaOG201893	0	90	0
scaffold_10	2342378	2343927	HaOG201894	0	100	0
scaffold_10	2347124	2348385	HaOG201895	0	112	0
scaffold_10	2353499	2354395	HaOG201896	0	56	0
scaffold_10	2356244	2359535	HaOG201897	2	118	0.0169492
scaffold_10	2363885	2365793	HaOG201898	0	72	0
scaffold_10	2371425	2374668	HaOG201899	0	212	0
scaffold_10	2383194	2384725	HaOG201900	0	98	0
scaffold_10	2395015	2395811	HaOG201901	0	56	0
scaffold_10	2401355	2401992	HaOG201902	0	62	0
scaffold_10	2406000	2410231	HaOG201903	0	58	0
scaffold_10	2412719	2415043	HaOG201904	1	68	0.0147059
scaffold_10	2418753	2420281	HaOG201905	0	104	0
scaffold_10	2422326	2423470	HaOG201906	0	78	0
scaffold_10	2424768	2426966	HaOG201907	0	48	0
scaffold_10	2429727	2430305	HaOG201908	1	62	0.016129
scaffold_10	2431998	2434998	HaOG201909	0	182	0
scaffold_10	2437875	2444327	HaOG201910	6	166	0.0361446
scaffold_10	2446550	2449581	HaOG201911	0	242	0
scaffold_10	2449684	2461058	HaOG201912	0	116	0
scaffold_10	2470520	2474955	HaOG201913	18	152	0.118421
scaffold_10	2475670	2493437	HaOG201914	44	368	0.119565
scaffold_10	2501331	2502765	HaOG201915	6	18	0.333333
scaffold_10	2507659	2513054	HaOG201916	0	218	0
scaffold_10	2516459	2521741	HaOG201917	2	322	0.00621118
scaffold_10	2567284	2584935	HaOG201918	2	168	0.0119048
scaffold_10	2598788	2600845	HaOG201919	1	64	0.015625
scaffold_10	2605366	2665980	HaOG201920	5	1010	0.0049505
scaffold_10	2672158	2680496	HaOG201921	2	222	0.00900901
scaffold_10	2690201	2691777	HaOG201922	18	32	0.5625
scaffold_10	2693229	2718584	HaOG201923	6	100	0.06
scaffold_10	2719575	2723014	HaOG201924	8	72	0.111111
scaffold_10	2723709	2737008	HaOG201925	1	170	0.00588235
scaffold_10	2740151	2741161	HaOG201926	33	60	0.55
scaffold_10	2787741	2808669	HaOG201927	2	226	0.00884956
scaffold_10	2810126	2810648	HaOG201928	0	20	0
scaffold_10	2810936	2817436	HaOG201929	1	204	0.00490196
scaffold_10	2817592	2835302	HaOG201930	0	146	0
scaffold_10	2836005	2868216	HaOG201931	0	256	0
scaffold_10	2885034	2895370	HaOG201932	1	222	0.0045045
scaffold_10	2895947	2904320	HaOG201933	2	300	0.00666667
scaffold_100	5195	7269	HaOG201934	0	78	0
scaffold_100	8369	13711	HaOG201935	0	98	0
scaffold_100	14124	23300	HaOG201936	37	318	0.116352
scaffold_100	25396	27114	HaOG201937	13	48	0.270833
scaffold_100	32089	35079	HaOG201938	0	190	0
scaffold_100	36739	39436	HaOG201939	0	110	0
scaffold_100	46906	48454	HaOG201940	0	116	0
scaffold_100	51750	54013	HaOG201941	1	114	0.00877193
scaffold_100	138543	228756	HaOG201942	2	324	0.00617284
scaffold_100	266276	332652	HaOG201943	16	336	0.047619
scaffold_100	338349	346895	HaOG201944	10	176	0.0568182
scaffold_100	348038	350005	HaOG201945	21	32	0.65625
scaffold_100	350087	352617	HaOG201946	24	110	0.218182
scaffold_100	353478	386291	HaOG201947	82	890	0.0921348
scaffold_100	386710	390941	HaOG201948	13	42	0.309524
scaffold_100	393675	394182	HaOG201949	1	56	0.0178571
scaffold_100	395253	398591	HaOG201950	11	66	0.166667
scaffold_100	405450	425803	HaOG201951	24	340	0.0705882
scaffold_100	428143	429358	HaOG201952	22	56	0.392857
scaffold_100	441062	442605	HaOG201953	0	82	0
scaffold_100	444034	487344	HaOG201954	0	214	0
scaffold_100	469510	479441	HaOG201955	1	140	0.00714286
scaffold_100	514967	519711	HaOG201956	0	80	0
scaffold_100	523749	529854	HaOG201957	17	128	0.132812
scaffold_100	536201	542159	HaOG201958	19	28	0.678571
scaffold_100	542174	543041	HaOG201959	3	18	0.166667
scaffold_100	543978	566775	HaOG201960	0	158	0
scaffold_100	571980	582278	HaOG201961	59	352	0.167614
scaffold_100	583244	585124	HaOG201962	0	94	0
scaffold_100	585688	598625	HaOG201963	51	418	0.12201
scaffold_100	612422	671018	HaOG201964	6	1180	0.00508475
scaffold_100	707397	708040	HaOG201965	0	60	0
scaffold_100	727277	740519	HaOG201966	1	390	0.0025641
scaffold_100	740981	745803	HaOG201967	0	20	0
scaffold_100	760820	809286	HaOG201968	1	258	0.00387597
scaffold_100	765174	765504	HaOG201969	0	50	0
scaffold_100	767124	768839	HaOG201970	0	100	0
scaffold_100	789564	791411	HaOG201971	26	60	0.433333
scaffold_100	850639	866785	HaOG201972	1	62	0.016129
scaffold_100	874223	891642	HaOG201973	0	252	0
scaffold_100	901698	907498	HaOG201974	23	124	0.185484
scaffold_1003	10989	11567	HaOG201975	1	56	0.0178571
scaffold_1006	8979	12725	HaOG201976	0	120	0
scaffold_1009	0	1478	HaOG201977	0	334	0
scaffold_101	60434	64217	HaOG201978	21	88	0.238636
scaffold_101	64214	77681	HaOG201979	0	572	0
scaffold_101	80305	141711	HaOG201980	1	218	0.00458716
scaffold_101	170413	172275	HaOG201981	0	20	0
scaffold_101	192912	194635	HaOG201982	0	28	0
scaffold_101	203295	214373	HaOG201983	0	470	0
scaffold_101	241539	241887	HaOG201984	0	28	0
scaffold_101	312274	327296	HaOG201985	0	432	0
scaffold_101	376070	382063	HaOG201986	0	50	0
scaffold_101	417016	418283	HaOG201987	0	26	0
scaffold_101	418301	424594	HaOG201988	2	156	0.0128205
scaffold_101	429732	433102	HaOG201989	1	38	0.0263158
scaffold_101	436553	440536	HaOG201990	0	144	0
scaffold_101	441453	442208	HaOG201991	0	30	0
scaffold_101	444648	446147	HaOG201992	0	58	0
scaffold_101	459553	471925	HaOG201993	1	274	0.00364964
scaffold_101	472693	506998	HaOG201994	0	216	0
scaffold_101	507324	512510	HaOG201995	0	82	0
scaffold_101	516587	519688	HaOG201996	0	32	0
scaffold_101	534883	538414	HaOG201997	0	20	0
scaffold_101	552577	558570	HaOG201998	0	476	0
scaffold_101	673788	676684	HaOG201999	2	198	0.010101
scaffold_101	732430	733195	HaOG202000	6	42	0.142857
scaffold_101	869897	878299	HaOG202001	0	72	0
scaffold_101	880612	885798	HaOG202002	13	128	0.101562
scaffold_101	886086	891655	HaOG202003	0	132	0
scaffold_101	892685	894511	HaOG202004	3	64	0.046875
scaffold_101	895066	895357	HaOG202005	0	22	0
scaffold_101	896463	901183	HaOG202006	9	72	0.125
scaffold_101	902070	914077	HaOG202007	1	70	0.0142857
scaffold_101	923514	928969	HaOG202008	0	200	0
scaffold_1014	4625	10098	HaOG202009	0	212	0
scaffold_102	3472	8547	HaOG202010	1	118	0.00847458
scaffold_102	79098	80314	HaOG202011	0	106	0
scaffold_102	84867	91473	HaOG202012	31	152	0.203947
scaffold_102	94108	94875	HaOG202013	4	18	0.222222
scaffold_102	95696	97248	HaOG202014	1	10	0.1
scaffold_102	98243	102224	HaOG202015	18	112	0.160714
scaffold_102	136559	136859	HaOG202016	0	78	0
scaffold_102	148017	148305	HaOG202017	0	84	0
scaffold_102	149236	175703	HaOG202018	1	392	0.00255102
scaffold_102	178656	183605	HaOG202019	1	354	0.00282486
scaffold_102	194709	201507	HaOG202020	10	216	0.0462963
scaffold_102	277855	278750	HaOG202021	0	100	0
scaffold_102	305500	305881	HaOG202022	0	84	0
scaffold_102	306175	307828	HaOG202023	0	84	0
scaffold_102	308688	309524	HaOG202024	7	10	0.7
scaffold_102	312961	318013	HaOG202025	28	52	0.538462
scaffold_102	320115	392509	HaOG202026	3	728	0.00412088
scaffold_102	395399	397809	HaOG202027	15	74	0.202703
scaffold_102	401734	407094	HaOG202028	21	184	0.11413
scaffold_102	419665	494115	HaOG202029	2	622	0.00321543
scaffold_102	510427	511679	HaOG202030	10	54	0.185185
scaffold_102	512301	518622	HaOG202031	32	182	0.175824
scaffold_102	520428	521938	HaOG202032	1	88	0.0113636
scaffold_102	523325	528822	HaOG202033	8	74	0.108108
scaffold_102	536526	555800	HaOG202034	1	98	0.0102041
scaffold_102	555772	579083	HaOG202035	3	760	0.00394737
scaffold_102	581704	589223	HaOG202036	0	246	0
scaffold_102	621092	623509	HaOG202037	0	306	0
scaffold_102	651876	654305	HaOG202038	0	48	0
scaffold_102	657441	658341	HaOG202039	0	62	0
scaffold_102	708795	728131	HaOG202040	1	286	0.0034965
scaffold_102	728211	731436	HaOG202041	26	96	0.270833
scaffold_102	731535	737114	HaOG202042	3	230	0.0130435
scaffold_102	739855	772438	HaOG202043	2	876	0.00228311
scaffold_102	772571	792465	HaOG202044	2	652	0.00306749
scaffold_102	793635	794817	HaOG202045	9	24	0.375
scaffold_102	795816	797669	HaOG202046	9	40	0.225
scaffold_102	799014	799923	HaOG202047	9	34	0.264706
scaffold_102	800610	801758	HaOG202048	5	18	0.277778
scaffold_102	803427	804276	HaOG202049	0	42	0
scaffold_102	807583	808950	HaOG202050	1	126	0.00793651
scaffold_102	811882	820650	HaOG202051	3	448	0.00669643
scaffold_102	829577	832499	HaOG202052	14	110	0.127273
scaffold_102	838947	840375	HaOG202053	9	22	0.409091
scaffold_102	840718	842360	HaOG202054	2	52	0.0384615
scaffold_102	842390	853923	HaOG202055	2	338	0.00591716
scaffold_102	855508	878052	HaOG202056	6	498	0.0120482
scaffold_102	881385	895052	HaOG202057	0	310	0
scaffold_1025	9219	9552	HaOG202058	0	30	0
scaffold_1025	14432	16261	HaOG202059	0	38	0
scaffold_1028	4821	10069	HaOG202060	1	64	0.015625
scaffold_103	3704	9704	HaOG202061	1	146	0.00684931
scaffold_103	39513	67784	HaOG202062	2	324	0.00617284
scaffold_103	107770	143417	HaOG202063	1	246	0.00406504
scaffold_103	147537	157219	HaOG202064	16	358	0.0446927
scaffold_103	158824	170092	HaOG202065	28	90	0.311111
scaffold_103	170368	189306	HaOG202066	3	310	0.00967742
scaffold_103	224294	224623	HaOG202067	0	70	0
scaffold_103	241962	243609	HaOG202068	0	18	0
scaffold_103	253371	253656	HaOG202069	1	50	0.02
scaffold_103	255729	256265	HaOG202070	0	48	0
scaffold_103	264983	276915	HaOG202071	0	232	0
scaffold_103	293657	294381	HaOG202072	1	50	0.02
scaffold_103	297599	298295	HaOG202073	0	38	0
scaffold_103	300468	317147	HaOG202074	2	534	0.00374532
scaffold_103	330950	332186	HaOG202075	0	92	0
scaffold_103	404528	428178	HaOG202076	0	44	0
scaffold_103	428131	441586	HaOG202077	3	696	0.00431035
scaffold_103	477980	487347	HaOG202078	0	260	0
scaffold_103	512316	534671	HaOG202079	1	386	0.00259067
scaffold_103	541811	592828	HaOG202080	2	342	0.00584795
scaffold_103	568888	572423	HaOG202081	27	164	0.164634
scaffold_103	593812	594855	HaOG202082	4	40	0.1
scaffold_103	595249	608433	HaOG202083	26	426	0.0610329
scaffold_103	608834	609359	HaOG202084	10	42	0.238095
scaffold_103	612586	616457	HaOG202085	0	128	0
scaffold_103	619885	626517	HaOG202086	0	58	0
scaffold_103	630144	632317	HaOG202087	1	122	0.00819672
scaffold_103	633501	634168	HaOG202088	0	80	0
scaffold_103	636452	638594	HaOG202089	0	186	0
scaffold_103	641905	645831	HaOG202090	0	168	0
scaffold_103	646121	648778	HaOG202091	1	106	0.00943396
scaffold_103	649914	650810	HaOG202092	0	14	0
scaffold_103	651378	653447	HaOG202093	0	64	0
scaffold_103	655083	656176	HaOG202094	2	34	0.0588235
scaffold_103	659201	660520	HaOG202095	1	118	0.00847458
scaffold_103	664106	666184	HaOG202096	0	102	0
scaffold_103	673804	681733	HaOG202097	1	160	0.00625
scaffold_103	683144	693909	HaOG202098	51	146	0.349315
scaffold_103	697818	714449	HaOG202099	9	104	0.0865385
scaffold_103	717571	719975	HaOG202100	14	66	0.212121
scaffold_103	721055	722315	HaOG202101	13	56	0.232143
scaffold_103	722624	724345	HaOG202102	2	32	0.0625
scaffold_103	742785	743644	HaOG202103	0	40	0
scaffold_103	752886	758708	HaOG202104	10	42	0.238095
scaffold_103	759149	763467	HaOG202105	6	54	0.111111
scaffold_103	767036	769794	HaOG202106	0	90	0
scaffold_103	813772	815723	HaOG202107	0	86	0
scaffold_103	816250	828169	HaOG202108	1	54	0.0185185
scaffold_103	829941	869915	HaOG202109	0	376	0
scaffold_103	875858	884938	HaOG202110	0	62	0
scaffold_103	889360	891317	HaOG202111	6	62	0.0967742
scaffold_103	897710	924963	HaOG202112	3	288	0.0104167
scaffold_103	953544	964648	HaOG202113	0	86	0
scaffold_104	30969	76629	HaOG202114	1	232	0.00431035
scaffold_104	77530	80051	HaOG202115	14	52	0.269231
scaffold_104	80873	109290	HaOG202116	3	546	0.00549451
scaffold_104	109811	117068	HaOG202117	0	346	0
scaffold_104	140605	142057	HaOG202118	0	50	0
scaffold_104	142672	149782	HaOG202119	46	344	0.133721
scaffold_104	150102	151214	HaOG202120	17	72	0.236111
scaffold_104	151820	159284	HaOG202121	24	218	0.110092
scaffold_104	159542	170222	HaOG202122	33	326	0.101227
scaffold_104	170695	175551	HaOG202123	8	110	0.0727273
scaffold_104	177487	180044	HaOG202124	26	78	0.333333
scaffold_104	185065	188290	HaOG202125	1	176	0.00568182
scaffold_104	188617	190975	HaOG202126	5	24	0.208333
scaffold_104	191566	194601	HaOG202127	0	74	0
scaffold_104	195837	196275	HaOG202128	0	20	0
scaffold_104	199002	200001	HaOG202129	8	54	0.148148
scaffold_104	202599	215397	HaOG202130	22	596	0.0369128
scaffold_104	215535	225764	HaOG202131	10	612	0.0163399
scaffold_104	227022	228879	HaOG202132	0	96	0
scaffold_104	230654	232291	HaOG202133	3	142	0.0211268
scaffold_104	238188	247723	HaOG202134	31	712	0.0435393
scaffold_104	248285	258870	HaOG202135	7	124	0.0564516
scaffold_104	260891	263749	HaOG202136	2	126	0.015873
scaffold_104	263686	265699	HaOG202137	13	76	0.171053
scaffold_104	269181	288122	HaOG202138	1	140	0.00714286
scaffold_104	297970	300122	HaOG202139	0	138	0
scaffold_104	307753	311697	HaOG202140	4	192	0.0208333
scaffold_104	312858	333398	HaOG202141	13	658	0.0197568
scaffold_104	334334	342157	HaOG202142	1	446	0.00224215
scaffold_104	342198	344608	HaOG202143	39	100	0.39
scaffold_104	348899	371270	HaOG202144	1	136	0.00735294
scaffold_104	371937	373070	HaOG202145	9	22	0.409091
scaffold_104	373150	391029	HaOG202146	32	618	0.0517799
scaffold_104	398952	423126	HaOG202147	1	312	0.00320513
scaffold_104	473752	478082	HaOG202148	0	42	0
scaffold_104	603838	642837	HaOG202149	0	56	0
scaffold_104	686680	711335	HaOG202150	0	18	0
scaffold_104	729734	733930	HaOG202151	0	142	0
scaffold_104	734116	738944	HaOG202152	0	110	0
scaffold_104	739547	745643	HaOG202153	1	182	0.00549451
scaffold_104	770388	771420	HaOG202154	0	36	0
scaffold_104	771844	775956	HaOG202155	0	72	0
scaffold_104	808579	822865	HaOG202156	1	152	0.00657895
scaffold_104	824204	825925	HaOG202157	30	72	0.416667
scaffold_104	870954	871916	HaOG202158	1	112	0.00892857
scaffold_105	2228	4424	HaOG202159	23	86	0.267442
scaffold_105	4593	10880	HaOG202160	2	92	0.0217391
scaffold_105	20132	79023	HaOG202161	1	304	0.00328947
scaffold_105	95010	97105	HaOG202162	0	36	0
scaffold_105	101862	104889	HaOG202163	1	170	0.00588235
scaffold_105	108000	111002	HaOG202164	1	74	0.0135135
scaffold_105	124306	133599	HaOG202165	0	136	0
scaffold_105	135511	145478	HaOG202166	2	156	0.0128205
scaffold_105	146958	147527	HaOG202167	0	20	0
scaffold_105	149298	149729	HaOG202168	0	28	0
scaffold_105	149782	152627	HaOG202169	0	94	0
scaffold_105	154096	155211	HaOG202170	0	18	0
scaffold_105	159938	180297	HaOG202171	1	298	0.00335571
scaffold_105	181020	194155	HaOG202172	2	220	0.00909091
scaffold_105	195370	199420	HaOG202173	0	24	0
scaffold_105	202748	203111	HaOG202174	0	92	0
scaffold_105	207866	212061	HaOG202175	1	82	0.0121951
scaffold_105	215232	227286	HaOG202176	2	274	0.00729927
scaffold_105	227944	232423	HaOG202177	23	106	0.216981
[truncated: 15,100 more rows]

## Sheet: intron_site_breakdown
Chrom	Start	End	Gene	mCpG	CpG	Ratio
scaffold_18	510935	515977	HaOG200001	0	186	0
scaffold_102	255574	257943	HaOG200002	0	38	0
scaffold_102	214020	217807	HaOG200003	1	100	0.01
scaffold_129	566886	580147	HaOG200004	2	628	0.00318471
scaffold_129	600158	617399	HaOG200005	14	826	0.0169492
scaffold_10	2114737	2117233	HaOG200006	0	42	0
scaffold_124	335905	338268	HaOG200007	0	40	0
scaffold_9	1753400	1775408	HaOG200008	0	936	0
scaffold_179	226502	232868	HaOG200009	0	226	0
scaffold_102	259770	265185	HaOG200010	0	206	0
scaffold_692	24297	35308	HaOG200011	0	368	0
scaffold_132	135385	154322	HaOG200012	4	1054	0.00379507
scaffold_47	568760	572938	HaOG200013	2	90	0.0222222
scaffold_343	79150	84231	HaOG200017	0	218	0
scaffold_343	51109	66697	HaOG200018	0	612	0
scaffold_343	70337	76164	HaOG200019	0	192	0
scaffold_0	146105	150135	HaOG200020	0	114	0
scaffold_0	165641	173640	HaOG200021	1	242	0.00413223
scaffold_0	156310	162780	HaOG200022	3	414	0.00724638
scaffold_84	1014820	1018534	HaOG200023	1	110	0.00909091
scaffold_148	480301	486256	HaOG200024	1	186	0.00537634
scaffold_341	230572	233104	HaOG200025	0	36	0
scaffold_341	224443	228046	HaOG200026	2	140	0.0142857
scaffold_55	714943	719844	HaOG200027	0	160	0
scaffold_13	1458120	1461097	HaOG200028	1	40	0.025
scaffold_324	69217	75104	HaOG200029	0	204	0
scaffold_324	27405	32653	HaOG200030	2	198	0.010101
scaffold_324	44674	51685	HaOG200031	0	286	0
scaffold_107	619603	624585	HaOG200032	0	148	0
scaffold_324	33384	43067	HaOG200033	0	340	0
scaffold_371	32778	39664	HaOG200034	1	256	0.00390625
scaffold_371	55286	58829	HaOG200035	0	98	0
scaffold_371	22558	27475	HaOG200036	1	72	0.0138889
scaffold_371	16076	19828	HaOG200037	0	58	0
scaffold_371	9555	13981	HaOG200038	0	178	0
scaffold_371	263	6106	HaOG200039	0	312	0
scaffold_324	9823	13652	HaOG200040	0	142	0
scaffold_324	14590	22727	HaOG200041	2	440	0.00454546
scaffold_107	650373	654254	HaOG200042	0	110	0
scaffold_107	655368	660698	HaOG200043	2	182	0.010989
scaffold_107	704323	709895	HaOG200044	0	116	0
scaffold_107	695084	699092	HaOG200045	0	86	0
scaffold_107	663177	668387	HaOG200046	1	260	0.00384615
scaffold_107	678396	685740	HaOG200047	3	474	0.00632911
scaffold_107	671770	676002	HaOG200048	0	154	0
scaffold_107	624988	630352	HaOG200049	0	248	0
scaffold_107	631977	642607	HaOG200050	1	292	0.00342466
scaffold_107	643772	649743	HaOG200051	0	172	0
scaffold_321	238326	241277	HaOG200052	0	60	0
scaffold_321	232196	237137	HaOG200053	1	204	0.00490196
scaffold_10	222290	230200	HaOG200054	0	324	0
scaffold_21	2066148	2074458	HaOG200055	1	324	0.00308642
scaffold_21	1832510	1839030	HaOG200056	1	270	0.0037037
scaffold_21	2097010	2103640	HaOG200057	1	246	0.00406504
scaffold_21	2090326	2095473	HaOG200058	0	180	0
scaffold_21	2076049	2081953	HaOG200059	0	198	0
scaffold_21	2083996	2089810	HaOG200060	0	138	0
scaffold_106	475591	479146	HaOG200061	2	42	0.047619
scaffold_639	1130	19478	HaOG200062	3	628	0.00477707
scaffold_264	109535	116428	HaOG200063	0	278	0
scaffold_100	927044	941239	HaOG200064	3	692	0.00433526
scaffold_100	908609	914187	HaOG200065	0	244	0
scaffold_39	1458787	1496461	HaOG200066	9	1468	0.00613079
scaffold_28	1532241	1536371	HaOG200067	0	148	0
scaffold_96	902796	909163	HaOG200068	0	222	0
scaffold_96	894253	899154	HaOG200069	1	160	0.00625
scaffold_12	1212717	1217515	HaOG200070	0	132	0
scaffold_34	1163353	1166529	HaOG200071	0	68	0
scaffold_34	1145178	1150044	HaOG200072	0	142	0
scaffold_34	1167358	1170896	HaOG200073	0	68	0
scaffold_146	505360	510462	HaOG200074	1	244	0.00409836
scaffold_34	1132859	1138514	HaOG200075	0	168	0
scaffold_148	550988	559056	HaOG200076	4	400	0.01
scaffold_148	535120	547976	HaOG200077	1	604	0.00165563
scaffold_209	313955	318735	HaOG200078	0	182	0
scaffold_209	333231	337470	HaOG200079	1	132	0.00757576
scaffold_209	320331	324659	HaOG200080	0	128	0
scaffold_207	412662	441986	HaOG200081	6	1476	0.00406504
scaffold_207	359029	374182	HaOG200082	1	610	0.00163934
scaffold_18	2328065	2329885	HaOG200083	0	10	0
scaffold_143	41305	43283	HaOG200084	0	26	0
scaffold_296	123377	125058	HaOG200085	0	4	0
scaffold_296	117608	120018	HaOG200086	0	68	0
scaffold_33	312099	314015	HaOG200087	0	14	0
scaffold_33	333307	335336	HaOG200088	0	16	0
scaffold_33	254825	256684	HaOG200089	0	4	0
scaffold_33	329500	331307	HaOG200090	0	8	0
scaffold_33	307687	309456	HaOG200091	0	8	0
scaffold_33	298987	300890	HaOG200092	1	24	0.0416667
scaffold_33	294382	296354	HaOG200093	0	20	0
scaffold_33	277345	279593	HaOG200094	0	30	0
scaffold_33	266051	271057	HaOG200095	0	76	0
scaffold_343	21383	25924	HaOG200096	0	92	0
scaffold_33	315925	317704	HaOG200097	0	6	0
scaffold_21	102531	104305	HaOG200098	0	12	0
scaffold_21	105216	107150	HaOG200099	0	20	0
scaffold_17	1694861	1696917	HaOG200100	0	32	0
scaffold_11	2585104	2586883	HaOG200101	0	8	0
scaffold_11	1757550	1759389	HaOG200102	0	8	0
scaffold_11	2580667	2582443	HaOG200103	0	4	0
scaffold_11	2576526	2578375	HaOG200104	0	12	0
scaffold_56	645558	648534	HaOG200105	0	80	0
scaffold_260	175308	177224	HaOG200106	0	12	0
scaffold_191	194982	200389	HaOG200107	0	148	0
scaffold_191	244892	247577	HaOG200108	0	42	0
scaffold_191	225124	236237	HaOG200109	0	148	0
scaffold_191	250654	254792	HaOG200110	0	100	0
scaffold_191	237895	240755	HaOG200111	0	34	0
scaffold_191	268838	273735	HaOG200112	0	126	0
scaffold_123	410832	421703	HaOG200113	2	476	0.00420168
scaffold_123	707002	712442	HaOG200114	0	196	0
scaffold_0	6054234	6060107	HaOG200115	1	204	0.00490196
scaffold_105	743133	746149	HaOG200116	0	52	0
scaffold_105	758382	760699	HaOG200117	0	20	0
scaffold_105	763303	765181	HaOG200118	0	4	0
scaffold_105	766760	768655	HaOG200119	0	8	0
scaffold_105	830876	833890	HaOG200120	0	30	0
scaffold_111	166772	169063	HaOG200121	0	38	0
scaffold_111	169865	172574	HaOG200122	0	56	0
scaffold_111	174621	178640	HaOG200123	0	34	0
scaffold_117	226094	228576	HaOG200124	0	36	0
scaffold_117	239068	241474	HaOG200125	0	20	0
scaffold_12	2737589	2745882	HaOG200126	0	298	0
scaffold_147	180712	183562	HaOG200127	0	68	0
scaffold_147	183957	186628	HaOG200128	0	16	0
scaffold_147	189021	192065	HaOG200129	0	70	0
scaffold_147	193560	196657	HaOG200130	3	54	0.0555556
scaffold_147	203031	208614	HaOG200131	0	276	0
scaffold_148	17066	19824	HaOG200132	0	56	0
scaffold_155	443130	452946	HaOG200133	1	322	0.00310559
scaffold_155	448345	450248	HaOG200134	0	6	0
scaffold_18	2150781	2153307	HaOG200135	0	24	0
scaffold_184	239943	242338	HaOG200136	0	14	0
scaffold_184	242968	245449	HaOG200137	0	26	0
scaffold_184	247095	249485	HaOG200138	0	24	0
scaffold_184	250468	253682	HaOG200139	0	100	0
scaffold_2	2535402	2539548	HaOG200140	1	84	0.0119048
scaffold_209	160018	161901	HaOG200141	0	4	0
scaffold_21	2059292	2062700	HaOG200142	0	32	0
scaffold_222	260540	277469	HaOG200143	1	796	0.00125628
scaffold_23	1152057	1153875	HaOG200144	0	6	0
scaffold_25	2217255	2219211	HaOG200145	0	6	0
scaffold_263	3710	5532	HaOG200146	0	6	0
scaffold_263	8086	10926	HaOG200147	0	66	0
scaffold_263	13762	18176	HaOG200148	1	64	0.015625
scaffold_263	21374	23890	HaOG200149	0	0	n/a
scaffold_263	25683	27922	HaOG200150	0	14	0
scaffold_313	163556	167986	HaOG200151	0	108	0
scaffold_313	169962	176027	HaOG200152	0	0	n/a
scaffold_319	195233	197646	HaOG200153	0	18	0
scaffold_319	200003	203270	HaOG200154	0	70	0
scaffold_334	113487	117587	HaOG200155	1	158	0.00632911
scaffold_334	130736	134718	HaOG200156	3	194	0.0154639
scaffold_365	98902	101484	HaOG200157	0	34	0
scaffold_49	1036617	1043197	HaOG200158	2	300	0.00666667
scaffold_56	921790	939224	HaOG200160	0	618	0
scaffold_669	27542	39330	HaOG200161	0	466	0
scaffold_669	42937	45610	HaOG200162	0	78	0
scaffold_669	49966	52341	HaOG200163	0	52	0
scaffold_68	1990	4293	HaOG200164	0	30	0
scaffold_7	1538988	1573021	HaOG200165	4	1550	0.00258064
scaffold_73	887433	892723	HaOG200166	2	156	0.0128205
scaffold_77	240305	242459	HaOG200167	0	36	0
scaffold_8	849436	851776	HaOG200168	0	16	0
scaffold_88	158631	160684	HaOG200169	0	14	0
scaffold_88	170079	172411	HaOG200170	0	14	0
scaffold_105	761045	762887	HaOG200171	0	8	0
scaffold_117	195942	198935	HaOG200172	0	98	0
scaffold_117	205916	214128	HaOG200173	1	370	0.0027027
scaffold_117	231218	233704	HaOG200174	1	24	0.0416667
scaffold_141	310854	316788	HaOG200175	1	192	0.00520833
scaffold_147	198972	200865	HaOG200176	0	26	0
scaffold_155	445499	452946	HaOG200177	0	232	0
scaffold_155	450735	452946	HaOG200178	0	22	0
scaffold_2	2568246	2574627	HaOG200179	3	270	0.0111111
scaffold_313	150553	159488	HaOG200180	1	514	0.00194553
scaffold_92	670784	674235	HaOG200181	0	82	0
scaffold_97	880927	886493	HaOG200182	4	160	0.025
scaffold_0	3554934	3557226	HaOG200183	0	28	0
scaffold_0	3558514	3561175	HaOG200184	0	36	0
scaffold_0	3562944	3564958	HaOG200185	0	14	0
scaffold_0	3566161	3568267	HaOG200186	0	20	0
scaffold_0	3569476	3571615	HaOG200187	0	16	0
scaffold_0	3572880	3574972	HaOG200188	0	28	0
scaffold_0	3578000	3580373	HaOG200189	0	26	0
scaffold_0	3583913	3585876	HaOG200190	0	16	0
scaffold_0	3589608	3592370	HaOG200191	1	98	0.0102041
scaffold_0	3595855	3598722	HaOG200192	0	54	0
scaffold_0	3599850	3603759	HaOG200193	0	158	0
scaffold_0	3604726	3607388	HaOG200194	0	44	0
scaffold_0	3608052	3610843	HaOG200195	0	24	0
scaffold_0	3612017	3614832	HaOG200196	1	44	0.0227273
scaffold_0	3616935	3619193	HaOG200197	2	32	0.0625
scaffold_0	3623432	3625542	HaOG200198	0	20	0
scaffold_0	3626294	3628480	HaOG200199	0	6	0
scaffold_0	3629006	3631089	HaOG200200	0	16	0
scaffold_0	3633810	3635891	HaOG200201	0	10	0
scaffold_0	3638268	3641053	HaOG200202	0	50	0
scaffold_0	3645318	3647729	HaOG200203	0	22	0
scaffold_48	1417046	1427464	HaOG200204	4	278	0.0143885
scaffold_136	532664	549586	HaOG200205	5	1130	0.00442478
scaffold_377	72211	114990	HaOG200206	8	2280	0.00350877
scaffold_341	34237	57986	HaOG200207	4	1154	0.0034662
scaffold_298	258745	276160	HaOG200208	1	692	0.00144509
scaffold_237	260116	290992	HaOG200209	4	1314	0.00304414
scaffold_40	30526	34585	HaOG200210	1	42	0.0238095
scaffold_0	5539073	5542835	HaOG200211	0	102	0
scaffold_2	2867128	2898778	HaOG200212	5	1670	0.00299401
scaffold_0	5820172	5821123	HaOG200213	0	0	n/a
scaffold_10	806695	809441	HaOG200214	0	78	0
scaffold_10	815277	817379	HaOG200215	0	46	0
scaffold_10	824188	826420	HaOG200216	0	80	0
scaffold_101	454618	459447	HaOG200217	0	174	0
scaffold_11	1801105	1804890	HaOG200218	1	232	0.00431035
scaffold_141	301131	303109	HaOG200221	0	54	0
scaffold_15	849460	852473	HaOG200222	0	94	0
scaffold_15	849460	852643	HaOG200223	0	114	0
scaffold_15	853790	856053	HaOG200224	0	88	0
scaffold_15	981283	982973	HaOG200225	0	62	0
scaffold_167	468169	469634	HaOG200226	0	32	0
scaffold_167	470469	471608	HaOG200227	0	32	0
scaffold_29	1746725	1749572	HaOG200228	0	84	0
scaffold_29	1751511	1753582	HaOG200229	0	98	0
scaffold_29	1755293	1758933	HaOG200230	1	180	0.00555556
scaffold_29	1761523	1763814	HaOG200231	0	66	0
scaffold_29	1765736	1767769	HaOG200232	0	46	0
scaffold_29	1769064	1770709	HaOG200233	0	44	0
scaffold_291	10867	12345	HaOG200234	0	2	0
scaffold_291	14594	19320	HaOG200235	2	216	0.00925926
scaffold_340	109645	111042	HaOG200236	0	6	0
scaffold_422	53672	63283	HaOG200237	0	470	0
scaffold_444	95948	104520	HaOG200238	2	612	0.00326797
scaffold_52	879687	887147	HaOG200239	5	448	0.0111607
scaffold_52	888504	893885	HaOG200240	0	72	0
scaffold_52	894805	897585	HaOG200241	0	94	0
scaffold_52	900206	902820	HaOG200242	1	98	0.0102041
scaffold_52	905064	906965	HaOG200243	0	54	0
scaffold_52	910416	916377	HaOG200244	0	62	0
scaffold_53	1372196	1373722	HaOG200245	0	24	0
scaffold_54	473044	478017	HaOG200246	0	160	0
scaffold_54	480429	483093	HaOG200247	0	96	0
scaffold_54	484215	486957	HaOG200248	0	96	0
scaffold_54	492060	494009	HaOG200249	0	46	0
scaffold_54	497300	498667	HaOG200250	0	26	0
scaffold_7	797810	800182	HaOG200251	0	110	0
scaffold_91	540748	542389	HaOG200252	0	56	0
scaffold_91	544315	545785	HaOG200253	0	30	0
scaffold_91	547343	550885	HaOG200254	0	126	0
scaffold_12	451887	457085	HaOG200255	0	116	0
scaffold_13	100040	103042	HaOG200256	0	68	0
scaffold_13	103445	105953	HaOG200257	3	32	0.09375
scaffold_13	111090	116448	HaOG200258	0	198	0
scaffold_13	117024	121622	HaOG200259	0	146	0
scaffold_132	561582	565645	HaOG200260	0	122	0
scaffold_132	567542	570601	HaOG200261	0	74	0
scaffold_132	576988	580320	HaOG200262	0	78	0
scaffold_132	585848	591989	HaOG200263	0	186	0
scaffold_132	597555	603376	HaOG200264	2	190	0.0105263
scaffold_132	606203	612591	HaOG200265	0	238	0
scaffold_132	619168	624081	HaOG200266	0	152	0
scaffold_176	231277	233552	HaOG200267	0	20	0
scaffold_196	78091	84875	HaOG200268	0	322	0
scaffold_241	137010	142999	HaOG200269	2	334	0.00598802
scaffold_29	1874255	1882833	HaOG200270	1	438	0.00228311
scaffold_322	15309	20668	HaOG200271	1	234	0.0042735
scaffold_38	374404	382010	HaOG200272	1	320	0.003125
scaffold_395	206110	209830	HaOG200273	0	86	0
scaffold_395	212199	215275	HaOG200274	0	72	0
scaffold_395	236173	238619	HaOG200275	0	34	0
scaffold_395	239133	242438	HaOG200276	0	88	0
scaffold_395	247317	250966	HaOG200277	0	104	0
scaffold_545	5856	11579	HaOG200278	0	284	0
scaffold_545	20262	27534	HaOG200279	1	298	0.00335571
scaffold_545	32557	39210	HaOG200280	0	268	0
scaffold_55	1202883	1224216	HaOG200281	0	1020	0
scaffold_55	1211109	1224216	HaOG200282	0	498	0
scaffold_56	1376572	1378507	HaOG200283	0	10	0
scaffold_562	30293	35960	HaOG200284	0	186	0
scaffold_562	43271	45222	HaOG200285	0	8	0
scaffold_562	46982	49067	HaOG200286	0	12	0
scaffold_562	50958	53830	HaOG200287	0	56	0
scaffold_562	54881	57073	HaOG200288	0	30	0
scaffold_562	59428	61298	HaOG200289	0	4	0
scaffold_562	62485	64582	HaOG200290	0	22	0
scaffold_562	65228	67572	HaOG200291	0	44	0
scaffold_562	68018	70168	HaOG200292	0	40	0
scaffold_562	78599	80928	HaOG200293	0	32	0
scaffold_562	81423	84985	HaOG200294	0	50	0
scaffold_562	85986	88209	HaOG200295	0	28	0
scaffold_562	88959	90965	HaOG200296	0	20	0
scaffold_562	97797	100233	HaOG200297	0	30	0
scaffold_84	510637	515759	HaOG200298	0	158	0
scaffold_978	7074	10182	HaOG200299	0	52	0
scaffold_978	19127	22074	HaOG200300	0	54	0
scaffold_0	1557709	1580982	HaOG200301	2	1116	0.00179211
scaffold_0	1584211	1595842	HaOG200302	0	354	0
scaffold_0	1616667	1647928	HaOG200303	3	1486	0.00201884
scaffold_0	1713286	1732333	HaOG200304	3	810	0.0037037
scaffold_0	2192026	2221672	HaOG200305	5	1300	0.00384615
scaffold_0	2318959	2348713	HaOG200306	1	952	0.00105042
scaffold_0	4138342	4149041	HaOG200307	1	384	0.00260417
scaffold_109	633428	642673	HaOG200308	15	434	0.0345622
scaffold_110	531674	597173	HaOG200309	4	3190	0.00125392
scaffold_12	968290	991322	HaOG200310	2	926	0.00215983
scaffold_12	1043036	1080852	HaOG200311	11	1682	0.00653983
scaffold_12	1416449	1458681	HaOG200312	2	1380	0.00144928
scaffold_12	1469090	1506348	HaOG200313	2	1714	0.00116686
scaffold_12	2763815	2793522	HaOG200314	7	1390	0.00503597
scaffold_129	321561	331641	HaOG200315	2	284	0.00704225
scaffold_13	855992	870473	HaOG200316	1	566	0.00176678
scaffold_137	601323	636973	HaOG200317	2	1862	0.00107411
scaffold_142	441328	447428	HaOG200318	4	112	0.0357143
scaffold_164	373515	419986	HaOG200319	12	2466	0.00486618
scaffold_17	60127	77776	HaOG200320	3	802	0.00374065
scaffold_18	2244179	2268422	HaOG200321	3	1064	0.00281955
scaffold_213	215107	225703	HaOG200322	4	532	0.0075188
scaffold_23	984371	1011985	HaOG200323	2	1360	0.00147059
scaffold_23	1019069	1049138	HaOG200324	3	1248	0.00240385
scaffold_23	1056129	1073912	HaOG200325	2	674	0.00296736
scaffold_290	110157	153010	HaOG200326	4	1296	0.00308642
scaffold_291	29028	50985	HaOG200327	1	710	0.00140845
scaffold_3	877186	895054	HaOG200328	1	730	0.00136986
scaffold_3	899001	910909	HaOG200329	0	290	0
scaffold_31	1507610	1516777	HaOG200330	2	374	0.00534759
scaffold_32	1148938	1158966	HaOG200331	2	192	0.0104167
scaffold_332	1747	55067	HaOG200332	3	1330	0.00225564
scaffold_46	332388	356261	HaOG200333	0	1138	0
scaffold_46	364537	387884	HaOG200334	1	1018	0.000982318
scaffold_47	127079	140671	HaOG200335	7	542	0.0129151
scaffold_47	960839	970426	HaOG200336	1	252	0.00396825
scaffold_50	1170278	1183490	HaOG200337	5	596	0.00838926
scaffold_55	514571	575512	HaOG200338	6	2376	0.00252525
scaffold_56	949670	971716	HaOG200339	0	760	0
scaffold_58	32799	58063	HaOG200340	10	938	0.010661
scaffold_58	152541	171974	HaOG200341	1	734	0.0013624
scaffold_67	44390	56020	HaOG200342	1	450	0.00222222
scaffold_67	510499	517527	HaOG200343	0	186	0
scaffold_67	1022782	1047201	HaOG200344	6	1140	0.00526316
scaffold_704	11534	40066	HaOG200345	1	1082	0.000924214
scaffold_8	42243	55465	HaOG200346	0	458	0
scaffold_8	58983	71036	HaOG200347	0	452	0
scaffold_81	1001753	1016564	HaOG200348	0	552	0
scaffold_81	1021417	1031569	HaOG200349	0	272	0
scaffold_81	1035169	1045120	HaOG200350	1	270	0.0037037
scaffold_8126	0	8838	HaOG200351	0	280	0
scaffold_89	4538	5370	HaOG200352	0	0	n/a
scaffold_695	2185	11249	HaOG200352b	1	354	0.00282486
scaffold_89	205054	211693	HaOG200353	0	248	0
scaffold_89	249415	256416	HaOG200354	1	208	0.00480769
scaffold_0	4076229	4078054	HaOG200355	0	86	0
scaffold_1	4109	6669	HaOG200356	2	136	0.0147059
scaffold_103	68863	106626	HaOG200358	9	2356	0.00382003
scaffold_113	365662	368223	HaOG200359	0	104	0
scaffold_113	370240	371877	HaOG200360	0	46	0
scaffold_113	383350	384641	HaOG200361	0	14	0
scaffold_126	382513	385886	HaOG200363	0	92	0
scaffold_132	354685	358671	HaOG200364	0	168	0
scaffold_139	476569	478531	HaOG200365	0	66	0
scaffold_139	480966	484623	HaOG200366	0	124	0
scaffold_14	343555	348266	HaOG200367	0	136	0
scaffold_141	252194	262087	HaOG200368	1	464	0.00215517
scaffold_156	194581	198652	HaOG200370	2	134	0.0149254
scaffold_20	159611	161641	HaOG200371	0	52	0
scaffold_20	162506	166772	HaOG200372	1	138	0.00724638
scaffold_20	167857	170239	HaOG200373	0	42	0
scaffold_202	461	1466	HaOG200374	0	18	0
scaffold_210	73029	76799	HaOG200375	1	136	0.00735294
scaffold_212	73818	78049	HaOG200376	1	274	0.00364964
scaffold_212	81088	84120	HaOG200377	0	44	0
scaffold_212	92074	94357	HaOG200378	0	72	0
scaffold_212	98012	99622	HaOG200379	1	14	0.0714286
scaffold_212	101382	103297	HaOG200380	0	0	n/a
scaffold_212	104106	106249	HaOG200381	0	72	0
scaffold_25	2016593	2020378	HaOG200382	0	126	0
scaffold_25	2021608	2023971	HaOG200383	0	84	0
scaffold_25	2027166	2029446	HaOG200384	0	90	0
scaffold_268	107259	109425	HaOG200386	0	62	0
scaffold_27	1508494	1511608	HaOG200387	0	84	0
scaffold_3	1803793	1808134	HaOG200388	0	174	0
scaffold_34	744291	746302	HaOG200389	0	52	0
scaffold_407	51249	58084	HaOG200391	1	308	0.00324675
scaffold_41	974	5534	HaOG200392	0	260	0
scaffold_44	753720	755556	HaOG200393	0	26	0
scaffold_45	523353	532480	HaOG200394	0	370	0
scaffold_484	30075	33103	HaOG200395	2	114	0.0175439
scaffold_5	441023	444279	HaOG200396	0	174	0
scaffold_5	449526	451236	HaOG200397	0	28	0
scaffold_5	464161	467388	HaOG200398	1	130	0.00769231
scaffold_5	468222	471801	HaOG200399	0	114	0
scaffold_5	474075	480606	HaOG200400	0	276	0
scaffold_51	415523	418317	HaOG200402	0	104	0
scaffold_515	61192	71072	HaOG200403	4	704	0.00568182
scaffold_541	21632	26384	HaOG200404	0	192	0
scaffold_546	34589	35567	HaOG200405	0	26	0
scaffold_59	301841	303560	HaOG200406	0	42	0
scaffold_59	305755	308055	HaOG200407	0	108	0
scaffold_59	309623	312444	HaOG200408	0	110	0
scaffold_62	265257	271336	HaOG200409	1	302	0.00331126
scaffold_62	749760	776782	HaOG200410	0	1508	0
scaffold_62	761924	776782	HaOG200411	0	760	0
scaffold_632	2750	5947	HaOG200412	0	174	0
scaffold_67	950884	953264	HaOG200414	0	108	0
scaffold_70	955203	956349	HaOG200415	0	22	0
scaffold_72	705719	709955	HaOG200416	0	192	0
scaffold_72	714203	717882	HaOG200417	1	164	0.00609756
scaffold_735	12053	19641	HaOG200418	1	312	0.00320513
scaffold_88	51551	55282	HaOG200419	0	130	0
scaffold_88	381628	384668	HaOG200420	0	98	0
scaffold_88	391363	394791	HaOG200421	0	28	0
scaffold_88	396827	400999	HaOG200422	0	26	0
scaffold_88	402756	406553	HaOG200423	0	64	0
scaffold_88	406874	410496	HaOG200424	1	48	0.0208333
scaffold_88	703492	707568	HaOG200425	0	74	0
scaffold_9	2099004	2100682	HaOG200426	0	34	0
scaffold_9	2630695	2636720	HaOG200427	0	206	0
scaffold_9	2657087	2659718	HaOG200429	0	84	0
scaffold_9	2650536	2655405	HaOG200430	0	136	0
scaffold_9	2662313	2665439	HaOG200431	0	124	0
scaffold_9	2669111	2675745	HaOG200432	1	214	0.0046729
scaffold_9	2690543	2697216	HaOG200433	0	272	0
scaffold_9	2694861	2697216	HaOG200434	0	76	0
scaffold_90	493698	496743	HaOG200435	0	72	0
scaffold_90	498088	500633	HaOG200436	0	104	0
scaffold_90	895529	897461	HaOG200437	0	44	0
scaffold_95	685798	689007	HaOG200438	1	122	0.00819672
scaffold_275	201785	208453	HaOG200439	0	268	0
scaffold_106	526344	530877	HaOG200440	1	252	0.00396825
scaffold_632	30001	36728	HaOG200441	1	386	0.00259067
scaffold_632	45481	59489	HaOG200442	0	464	0
scaffold_632	61244	71329	HaOG200443	0	284	0
scaffold_306	55023	56054	HaOG200444	0	6	0
scaffold_306	52300	53385	HaOG200445	0	12	0
scaffold_306	49324	50406	HaOG200446	0	8	0
scaffold_306	45387	46492	HaOG200447	0	8	0
scaffold_306	41327	42440	HaOG200448	0	16	0
scaffold_306	39329	40415	HaOG200449	0	10	0
scaffold_306	35374	36437	HaOG200450	0	4	0
scaffold_306	31330	32703	HaOG200451	0	18	0
scaffold_306	25593	26667	HaOG200452	0	14	0
scaffold_306	20100	21720	HaOG200453	0	34	0
scaffold_306	14502	16581	HaOG200454	0	102	0
scaffold_306	11870	13132	HaOG200455	0	16	0
scaffold_306	6066	7299	HaOG200456	0	10	0
scaffold_306	3538	5006	HaOG200457	0	38	0
scaffold_5027	10738	12198	HaOG200458	0	16	0
scaffold_5027	7951	9125	HaOG200459	0	10	0
scaffold_5027	5393	6821	HaOG200460	0	24	0
scaffold_5027	3679	4701	HaOG200461	0	6	0
scaffold_5027	2240	3407	HaOG200462	0	8	0
scaffold_5027	317	1585	HaOG200463	0	22	0
scaffold_842	7303	8423	HaOG200464	0	8	0
scaffold_194	465088	466382	HaOG200465	0	20	0
scaffold_194	462030	463461	HaOG200466	0	36	0
scaffold_194	450162	452709	HaOG200467	0	66	0
scaffold_194	445094	448724	HaOG200468	0	230	0
scaffold_194	441939	443288	HaOG200469	0	20	0
scaffold_194	434381	435909	HaOG200470	1	36	0.0277778
scaffold_194	425203	433688	HaOG200471	0	198	0
scaffold_101	433759	436209	HaOG200472	0	110	0
scaffold_13	126332	128407	HaOG200475	0	46	0
scaffold_13	130516	133699	HaOG200476	0	80	0
scaffold_13	135610	137309	HaOG200477	0	34	0
scaffold_13	138784	140451	HaOG200478	0	22	0
scaffold_13	508101	510054	HaOG200479	0	42	0
scaffold_13	510874	512655	HaOG200480	0	34	0
scaffold_13	515219	516838	HaOG200481	0	38	0
scaffold_13	527103	529449	HaOG200482	0	64	0
scaffold_13	530093	533576	HaOG200483	0	32	0
scaffold_13	535281	537192	HaOG200484	2	40	0.05
scaffold_13	539119	540609	HaOG200485	0	32	0
scaffold_13	542183	543560	HaOG200486	0	4	0
scaffold_13	544276	545799	HaOG200487	0	22	0
scaffold_13	549803	551089	HaOG200488	0	10	0
scaffold_13	554325	555576	HaOG200489	0	4	0
scaffold_13	557911	559164	HaOG200490	0	12	0
scaffold_13	564378	565763	HaOG200491	0	12	0
scaffold_13	569813	571182	HaOG200492	0	10	0
scaffold_13	573315	574617	HaOG200493	0	8	0
scaffold_13	575528	576868	HaOG200494	0	16	0
scaffold_13	579099	580435	HaOG200495	0	6	0
scaffold_13	581583	583265	HaOG200496	0	0	n/a
scaffold_13	584430	585734	HaOG200497	0	8	0
scaffold_13	587279	588849	HaOG200498	0	40	0
scaffold_13	589872	592938	HaOG200499	0	82	0
scaffold_13	596759	598588	HaOG200500	0	28	0
scaffold_13	601413	603046	HaOG200501	0	32	0
scaffold_13	603503	605047	HaOG200502	0	22	0
scaffold_13	606710	608221	HaOG200503	0	12	0
scaffold_13	611854	613228	HaOG200504	0	12	0
scaffold_13	1851864	1853575	HaOG200505	0	40	0
scaffold_13	1854664	1856645	HaOG200506	0	0	n/a
scaffold_13	1861549	1863610	HaOG200507	0	50	0
scaffold_13	1864091	1865711	HaOG200508	0	46	0
scaffold_13	1869944	1873879	HaOG200509	0	142	0
scaffold_137	523639	528386	HaOG200510	0	182	0
scaffold_137	534100	538993	HaOG200511	0	0	n/a
scaffold_137	638850	642926	HaOG200512	0	128	0
scaffold_137	643782	648508	HaOG200513	1	182	0.00549451
scaffold_214	156231	163287	HaOG200514	1	354	0.00282486
scaffold_218	58194	63536	HaOG200515	0	258	0
scaffold_24	2483	5632	HaOG200516	0	0	n/a
scaffold_247	265853	269687	HaOG200517	0	142	0
scaffold_247	273552	275739	HaOG200518	0	48	0
scaffold_247	277373	280909	HaOG200519	0	120	0
scaffold_334	93596	96961	HaOG200520	1	190	0.00526316
scaffold_334	135244	139607	HaOG200521	0	212	0
scaffold_393	212103	213279	HaOG200522	0	42	0
scaffold_446	35148	39441	HaOG200524	0	124	0
scaffold_457	41272	66813	HaOG200525	1	1136	0.000880282
scaffold_72	211007	212528	HaOG200526	0	30	0
scaffold_72	215438	217027	HaOG200527	0	30	0
scaffold_0	4012815	4017514	HaOG200529	0	176	0
scaffold_10	112656	120799	HaOG200530	2	326	0.00613497
scaffold_104	50799	68596	HaOG200531	2	1028	0.00194553
scaffold_113	77341	82067	HaOG200532	1	190	0.00526316
scaffold_12	1150629	1157274	HaOG200533	1	328	0.00304878
scaffold_12	1158569	1161403	HaOG200534	0	70	0
scaffold_12	1257148	1295494	HaOG200535	6	2210	0.00271493
scaffold_12	1328503	1335475	HaOG200536	0	314	0
scaffold_123	237322	239808	HaOG200537	0	58	0
scaffold_123	241068	242990	HaOG200538	0	28	0
scaffold_123	245293	246412	HaOG200539	0	0	n/a
scaffold_123	267158	270242	HaOG200540	0	86	0
scaffold_128	151551	154333	HaOG200541	0	112	0
scaffold_128	159626	163235	HaOG200542	0	100	0
scaffold_128	163898	167023	HaOG200543	0	104	0
scaffold_13	1470527	1487300	HaOG200547	2	762	0.00262467
scaffold_149	525055	530782	HaOG200549	0	220	0
scaffold_18	470044	472225	HaOG200551	0	32	0
scaffold_18	474779	476576	HaOG200552	1	18	0.0555556
scaffold_18	481223	483129	HaOG200553	0	22	0
scaffold_18	485980	488195	HaOG200554	0	38	0
scaffold_18	489405	491456	HaOG200555	0	32	0
scaffold_185	473198	478091	HaOG200556	0	194	0
scaffold_19	1870059	1871271	HaOG200557	0	6	0
scaffold_210	9474	17423	HaOG200560	4	612	0.00653595
scaffold_210	295291	302215	HaOG200561	1	328	0.00304878
scaffold_210	307538	315360	HaOG200562	0	412	0
scaffold_210	376966	385745	HaOG200563	4	344	0.0116279
scaffold_210	386921	393851	HaOG200564	1	392	0.00255102
scaffold_211	298877	302489	HaOG200565	0	86	0
scaffold_23	650386	692887	HaOG200567	2	2112	0.00094697
scaffold_23	736792	758547	HaOG200568	3	1182	0.00253807
scaffold_23	802898	807803	HaOG200569	0	110	0
scaffold_23	811110	813481	HaOG200570	0	42	0
scaffold_26	722533	724260	HaOG200571	0	20	0
scaffold_272	259492	263553	HaOG200572	0	118	0
scaffold_272	266106	269997	HaOG200573	0	114	0
scaffold_290	199472	210801	HaOG200576	1	488	0.00204918
scaffold_32	426	4512	HaOG200579	1	262	0.00381679
scaffold_32	1084508	1087156	HaOG200580	0	130	0
scaffold_32	1331548	1343544	HaOG200581	1	616	0.00162338
scaffold_32	1346693	1350579	HaOG200582	0	156	0
scaffold_32	1352284	1356630	HaOG200583	0	172	0
scaffold_325	81719	90698	HaOG200584	4	438	0.00913242
scaffold_38	449054	455069	HaOG200586	1	308	0.00324675
scaffold_4	791178	799287	HaOG200589	0	278	0
scaffold_43	1415018	1418747	HaOG200590	1	236	0.00423729
scaffold_506	582	7240	HaOG200592	1	268	0.00373134
scaffold_63	501168	503498	HaOG200593	0	60	0
scaffold_63	504660	506950	HaOG200594	0	42	0
scaffold_63	507958	509312	HaOG200595	0	8	0
scaffold_63	511775	513469	HaOG200596	0	26	0
scaffold_63	516562	518342	HaOG200597	0	24	0
scaffold_63	520552	522605	HaOG200598	0	62	0
scaffold_63	524217	526644	HaOG200599	1	74	0.0135135
scaffold_676	12765	14869	HaOG200600	0	100	0
scaffold_676	21898	27487	HaOG200601	2	270	0.00740741
scaffold_737	11254	13817	HaOG200602	0	68	0
scaffold_77	250141	266369	HaOG200603	2	712	0.00280899
scaffold_774	4174	12711	HaOG200604	4	552	0.00724638
scaffold_8	2160955	2162504	HaOG200607	0	18	0
scaffold_8	2164108	2165997	HaOG200608	0	36	0
scaffold_8	2169602	2170997	HaOG200609	0	28	0
scaffold_8	2172172	2174205	HaOG200610	0	40	0
scaffold_8	2178865	2181061	HaOG200611	0	42	0
scaffold_8	2182578	2184461	HaOG200612	0	32	0
scaffold_8	2186056	2188426	HaOG200613	0	46	0
scaffold_8	2193036	2194817	HaOG200614	0	38	0
scaffold_8	2195599	2197640	HaOG200615	0	46	0
scaffold_8	2204877	2206722	HaOG200616	0	26	0
scaffold_8	2208125	2209348	HaOG200617	0	10	0
scaffold_8	2214399	2217581	HaOG200618	0	92	0
scaffold_8	2218905	2221437	HaOG200619	0	52	0
scaffold_94	680746	688540	HaOG200620	2	396	0.00505051
scaffold_0	4894159	4907817	HaOG200621	0	588	0
scaffold_0	4922647	4930581	HaOG200622	1	300	0.00333333
scaffold_0	4976626	4982483	HaOG200623	0	168	0
scaffold_0	4991155	4994488	HaOG200624	0	90	0
scaffold_0	5001108	5014948	HaOG200625	1	698	0.00143267
scaffold_0	5018949	5028756	HaOG200626	0	408	0
scaffold_0	5029922	5033785	HaOG200627	0	82	0
scaffold_0	5035347	5041016	HaOG200628	0	186	0
scaffold_0	5155473	5163276	HaOG200629	2	376	0.00531915
scaffold_0	5830808	5834756	HaOG200630	1	86	0.0116279
scaffold_1	996441	1004640	HaOG200635	1	318	0.00314465
scaffold_1	1416591	1418425	HaOG200636	0	52	0
scaffold_1	1423022	1424744	HaOG200638	0	30	0
scaffold_1	1664067	1679217	HaOG200639	1	658	0.00151976
scaffold_1	3654559	3656096	HaOG200640	0	0	n/a
scaffold_1	3658005	3660256	HaOG200642	0	158	0
scaffold_1	3661270	3663457	HaOG200643	1	64	0.015625
scaffold_1	3664146	3666627	HaOG200644	0	80	0
scaffold_1	4294369	4300509	HaOG200645	4	368	0.0108696
scaffold_10	1064370	1072331	HaOG200648	0	356	0
scaffold_100	493497	505763	HaOG200649	5	570	0.00877193
scaffold_111	717033	735125	HaOG200650	2	468	0.0042735
scaffold_111	804387	806321	HaOG200651	0	0	n/a
scaffold_112	112389	143494	HaOG200652	4	1524	0.00262467
scaffold_119	34097	34815	HaOG200654	0	12	0
scaffold_119	35709	36427	HaOG200655	0	8	0
scaffold_119	49230	50442	HaOG200656	0	36	0
scaffold_119	59471	60163	HaOG200657	0	14	0
scaffold_119	69243	69831	HaOG200658	0	12	0
scaffold_119	73957	75066	HaOG200659	0	24	0
scaffold_119	75970	76580	HaOG200660	0	16	0
scaffold_119	81552	82255	HaOG200661	0	14	0
scaffold_119	89534	90229	HaOG200662	0	14	0
scaffold_119	99947	100672	HaOG200663	0	8	0
scaffold_119	105193	106319	HaOG200664	0	34	0
scaffold_119	110683	112759	HaOG200665	0	82	0
scaffold_119	116415	118856	HaOG200666	0	102	0
scaffold_119	136656	137683	HaOG200668	0	18	0
scaffold_119	141262	143904	HaOG200669	1	138	0.00724638
scaffold_119	144593	145755	HaOG200670	0	16	0
scaffold_119	150317	150996	HaOG200671	0	2	0
scaffold_119	154261	156016	HaOG200672	0	86	0
scaffold_119	157654	158819	HaOG200673	1	56	0.0178571
scaffold_119	163286	165443	HaOG200674	1	70	0.0142857
scaffold_119	168106	169564	HaOG200675	0	56	0
scaffold_119	172929	173639	HaOG200676	0	14	0
scaffold_119	176480	177131	HaOG200677	0	12	0
scaffold_119	467097	469902	HaOG200678	0	126	0
scaffold_133	196163	202056	HaOG200690	1	242	0.00413223
scaffold_137	368492	383529	HaOG200691	1	422	0.00236967
scaffold_139	318778	319533	HaOG200708	0	20	0
scaffold_139	352076	353813	HaOG200715	0	26	0
scaffold_142	572207	574652	HaOG200746	0	38	0
scaffold_146	479413	481524	HaOG200747	0	52	0
scaffold_15	362484	364154	HaOG200748	0	22	0
scaffold_15	373716	375030	HaOG200750	0	40	0
scaffold_15	603525	605564	HaOG200759	0	60	0
scaffold_15	1908446	1911832	HaOG200761	0	88	0
scaffold_155	229321	234145	HaOG200771	0	132	0
scaffold_162	404899	406600	HaOG200772	0	26	0
scaffold_167	59515	60195	HaOG200773	0	24	0
scaffold_167	178232	180209	HaOG200774	0	72	0
scaffold_167	182735	183933	HaOG200775	0	32	0
scaffold_167	184876	186648	HaOG200776	0	68	0
scaffold_167	186928	187761	HaOG200777	0	10	0
scaffold_167	191742	192603	HaOG200778	0	14	0
scaffold_168	43739	47974	HaOG200779	0	134	0
scaffold_176	359626	367415	HaOG200780	0	398	0
scaffold_198	349142	350729	HaOG200781	0	56	0
scaffold_198	355211	361144	HaOG200782	9	270	0.0333333
scaffold_2	3394149	3396449	HaOG200783	0	52	0
scaffold_20	1794279	1798569	HaOG200784	1	214	0.0046729
scaffold_20	1801987	1804702	HaOG200785	0	150	0
scaffold_201	422084	425286	HaOG200786	0	74	0
scaffold_201	427969	429392	HaOG200787	0	30	0
scaffold_201	431752	433111	HaOG200788	0	40	0
scaffold_201	435496	436495	HaOG200789	0	10	0
scaffold_201	437244	438409	HaOG200790	0	38	0
scaffold_201	441208	442762	HaOG200791	1	52	0.0192308
scaffold_21	731872	748500	HaOG200792	1	586	0.00170648
scaffold_21	792744	795142	HaOG200793	0	56	0
scaffold_211	211321	214428	HaOG200794	0	44	0
scaffold_222	279498	280588	HaOG200796	1	34	0.0294118
scaffold_223	289545	292484	HaOG200797	0	46	0
scaffold_223	292842	295749	HaOG200798	0	66	0
scaffold_223	297143	304258	HaOG200799	0	222	0
scaffold_232	1352	2641	HaOG200800	1	24	0.0416667
scaffold_232	6461	7763	HaOG200801	0	36	0
scaffold_232	11046	12638	HaOG200802	0	40	0
scaffold_232	18885	20479	HaOG200803	0	58	0
scaffold_232	21918	23236	HaOG200804	0	38	0
scaffold_232	32691	34840	HaOG200805	0	62	0
scaffold_232	36230	39737	HaOG200806	0	78	0
scaffold_232	56169	57883	HaOG200807	0	50	0
scaffold_232	58703	62054	HaOG200808	0	136	0
scaffold_232	62551	64485	HaOG200809	0	54	0
scaffold_24	2050624	2054733	HaOG200810	0	92	0
scaffold_25	1441095	1442341	HaOG200815	0	22	0
scaffold_25	1615592	1617892	HaOG200816	0	42	0
scaffold_25	2038161	2058754	HaOG200817	2	920	0.00217391
scaffold_259	273857	275679	HaOG200818	0	72	0
scaffold_259	279338	281228	HaOG200819	0	56	0
scaffold_264	90534	93729	HaOG200820	0	82	0
scaffold_264	95155	97499	HaOG200821	0	44	0
scaffold_264	100929	103605	HaOG200822	1	86	0.0116279
scaffold_27	925633	931822	HaOG200827	0	270	0
scaffold_275	103809	114526	HaOG200828	1	420	0.00238095
scaffold_277	3400	10996	HaOG200830	1	272	0.00367647
scaffold_277	40330	42877	HaOG200831	0	120	0
scaffold_277	43921	56730	HaOG200832	2	648	0.00308642
scaffold_277	66754	81330	HaOG200833	4	734	0.00544959
scaffold_277	83679	93522	HaOG200834	2	332	0.0060241
scaffold_28	406985	438392	HaOG200836	1	1468	0.000681199
scaffold_28	437834	438392	HaOG200837	0	6	0
scaffold_29	477948	479762	HaOG200838	0	18	0
scaffold_29	1711275	1716298	HaOG200839	0	264	0
scaffold_29	1719145	1723178	HaOG200840	0	180	0
scaffold_296	19863	22299	HaOG200841	1	110	0.00909091
scaffold_3	289919	294243	HaOG200842	0	118	0
scaffold_3	294575	297512	HaOG200843	0	30	0
scaffold_301	105017	107103	HaOG200845	0	44	0
scaffold_301	108407	110297	HaOG200846	0	68	0
scaffold_305	138298	140657	HaOG200850	0	68	0
scaffold_308	7541	16156	HaOG200851	0	198	0
scaffold_308	44270	48202	HaOG200852	0	128	0
scaffold_308	54455	55691	HaOG200853	0	22	0
scaffold_311	9463	12213	HaOG200855	0	82	0
scaffold_311	15377	18821	HaOG200856	0	96	0
scaffold_313	69	1678	HaOG200857	0	36	0
scaffold_313	2349	3975	HaOG200858	1	30	0.0333333
scaffold_313	4348	6123	HaOG200859	0	32	0
scaffold_313	7000	9192	HaOG200860	0	84	0
scaffold_32	305786	307988	HaOG200861	0	54	0
scaffold_32	561036	571617	HaOG200862	1	412	0.00242718
scaffold_33	430486	433226	HaOG200864	0	66	0
scaffold_34	304182	308485	HaOG200865	0	98	0
scaffold_34	1437209	1439100	HaOG200867	0	24	0
scaffold_34	1439164	1440823	HaOG200868	0	18	0
scaffold_350	105186	107226	HaOG200869	0	42	0
scaffold_362	216532	221239	HaOG200874	0	116	0
scaffold_362	221944	224451	HaOG200875	0	72	0
scaffold_38	383830	392962	HaOG200877	0	370	0
scaffold_38	458431	459310	HaOG200878	0	22	0
scaffold_38	460113	466042	HaOG200879	0	244	0
scaffold_38	1468389	1472672	HaOG200880	0	192	0
scaffold_387	35418	37446	HaOG200881	0	60	0
scaffold_4	390853	402607	HaOG200895	3	530	0.00566038
scaffold_4	729874	731585	HaOG200898	0	32	0
scaffold_406	195893	199858	HaOG200904	0	110	0
scaffold_417	117614	165448	HaOG200909	8	2612	0.00306279
scaffold_42	857765	934193	HaOG200910	8	4458	0.00179453
scaffold_437	3429	5886	HaOG200912	0	24	0
scaffold_437	142944	148713	HaOG200914	0	86	0
scaffold_44	690500	697307	HaOG200915	0	74	0
scaffold_44	768106	769678	HaOG200916	0	10	0
scaffold_44	774307	776067	HaOG200917	1	28	0.0357143
scaffold_44	777418	778582	HaOG200918	0	4	0
scaffold_452	99301	102128	HaOG200919	0	100	0
scaffold_452	103981	108029	HaOG200920	0	152	0
scaffold_47	950229	952384	HaOG200922	1	70	0.0142857
scaffold_47	1026358	1028716	HaOG200923	0	20	0
scaffold_53	192306	196586	HaOG200925	0	162	0
scaffold_53	1046570	1050726	HaOG200927	1	144	0.00694444
scaffold_53	1054355	1058257	HaOG200928	0	124	0
scaffold_53	1058863	1062641	HaOG200929	1	130	0.00769231
scaffold_53	1064190	1069958	HaOG200930	1	282	0.0035461
scaffold_53	1073559	1079787	HaOG200931	0	218	0
scaffold_544	59089	68837	HaOG200932	1	360	0.00277778
scaffold_581	22771	34486	HaOG200935	2	490	0.00408163
scaffold_581	35648	41452	HaOG200936	0	194	0
scaffold_581	53397	58514	HaOG200937	0	150	0
scaffold_6	334815	336989	HaOG200938	0	36	0
scaffold_6	337387	339312	HaOG200939	0	22	0
scaffold_6	341182	343137	HaOG200940	0	20	0
scaffold_6	343822	345909	HaOG200941	0	14	0
scaffold_6	347793	349717	HaOG200942	0	16	0
scaffold_6	351506	353376	HaOG200943	0	12	0
scaffold_6	355400	357665	HaOG200944	1	72	0.0138889
scaffold_63	536873	540125	HaOG200946	0	86	0
scaffold_639	43510	47318	HaOG200947	0	86	0
scaffold_672	622	2168	HaOG200948	0	28	0
scaffold_672	2687	4371	HaOG200951	0	38	0
scaffold_672	5170	7157	HaOG200952	2	32	0.0625
scaffold_672	7816	9580	HaOG200953	0	30	0
scaffold_672	47081	48260	HaOG200955	0	16	0
scaffold_69	20532	22026	HaOG200958	0	6	0
scaffold_69	43403	44199	HaOG200960	0	30	0
scaffold_69	549711	551991	HaOG200966	0	98	0
scaffold_69	553831	555327	HaOG200967	0	48	0
scaffold_70	936041	945552	HaOG200968	1	232	0.00431035
scaffold_70	977009	979907	HaOG200969	0	124	0
scaffold_71	1100730	1102220	HaOG200970	0	28	0
scaffold_727	2335	9261	HaOG200971	2	362	0.00552486
scaffold_727	17646	22098	HaOG200972	3	304	0.00986842
scaffold_74	400784	405590	HaOG200973	4	176	0.0227273
scaffold_76	777608	781017	HaOG200977	0	94	0
scaffold_76	911809	915279	HaOG200978	0	132	0
scaffold_76	1041441	1047304	HaOG200979	0	234	0
scaffold_77	694630	696907	HaOG200980	0	98	0
scaffold_771	12266	20195	HaOG200982	3	292	0.010274
scaffold_8	930856	934445	HaOG200983	0	40	0
scaffold_8	2613968	2616340	HaOG200984	0	104	0
scaffold_8	2617942	2619886	HaOG200985	0	56	0
scaffold_8	2627455	2628643	HaOG200987	0	10	0
scaffold_8	2637683	2639455	HaOG200988	0	28	0
scaffold_8	2644849	2646644	HaOG200989	0	26	0
scaffold_83	162164	171615	HaOG200991	3	476	0.00630252
scaffold_88	143171	144964	HaOG200992	0	24	0
scaffold_88	154328	156041	HaOG200997	0	18	0
scaffold_88	175320	177021	HaOG201001	0	36	0
scaffold_88	177398	179122	HaOG201002	0	12	0
scaffold_88	179617	181308	HaOG201003	0	16	0
scaffold_88	184503	186382	HaOG201005	0	48	0
scaffold_88	969522	971328	HaOG201010	3	42	0.0714286
scaffold_88	988454	990341	HaOG201014	0	34	0
scaffold_89	366251	394176	HaOG201016	4	1502	0.00266312
scaffold_898	10091	11350	HaOG201017	0	28	0
scaffold_9	1543509	1551009	HaOG201018	0	240	0
scaffold_9	1552510	1557767	HaOG201019	1	214	0.0046729
scaffold_9	1723028	1726430	HaOG201020	0	190	0
scaffold_9	1776712	1782602	HaOG201021	0	256	0
scaffold_90	849008	852074	HaOG201024	1	64	0.015625
scaffold_90	853533	856697	HaOG201025	0	66	0
scaffold_90	857612	860968	HaOG201026	0	124	0
scaffold_12	1510186	1518792	HaOG201028	7	230	0.0304348
scaffold_158	507883	513463	HaOG201051	5	416	0.0120192
scaffold_179	7191	20913	HaOG201052	4	654	0.00611621
scaffold_77	777641	781961	HaOG201053	0	100	0
scaffold_0	10	7497	HaOG201201	2	300	0.00666667
scaffold_0	7495	10100	HaOG201202	0	30	0
scaffold_0	10734	51334	HaOG201203	13	2278	0.00570676
scaffold_0	74831	84321	HaOG201204	2	704	0.00284091
scaffold_0	84350	117623	HaOG201205	4	1828	0.00218818
scaffold_0	190858	200529	HaOG201206	1	508	0.0019685
scaffold_0	207154	218912	HaOG201207	1	504	0.00198413
scaffold_0	219684	221054	HaOG201208	2	18	0.111111
scaffold_0	226820	228177	HaOG201210	0	12	0
scaffold_0	232314	234616	HaOG201211	0	40	0
scaffold_0	234671	238211	HaOG201212	3	12	0.25
scaffold_0	240146	245636	HaOG201213	5	80	0.0625
scaffold_0	247881	255098	HaOG201214	11	124	0.0887097
scaffold_0	255837	257649	HaOG201215	1	50	0.02
scaffold_0	259078	263724	HaOG201216	7	164	0.0426829
scaffold_0	272615	279331	HaOG201217	2	276	0.00724638
scaffold_0	286179	295040	HaOG201219	1	356	0.00280899
scaffold_0	295983	296665	HaOG201220	0	26	0
scaffold_0	297783	304742	HaOG201221	4	48	0.0833333
scaffold_0	306108	310398	HaOG201222	1	100	0.01
scaffold_0	310848	319828	HaOG201223	3	448	0.00669643
scaffold_0	324402	325226	HaOG201224	0	14	0
scaffold_0	351845	402134	HaOG201225	12	2852	0.00420757
scaffold_0	464120	489785	HaOG201227	3	606	0.0049505
scaffold_0	492518	536835	HaOG201228	9	2666	0.00337584
scaffold_0	541830	568048	HaOG201229	6	1772	0.00338601
scaffold_0	585864	586619	HaOG201230	0	8	0
scaffold_0	603720	605470	HaOG201231	0	28	0
scaffold_0	642302	643593	HaOG201232	0	0	n/a
scaffold_0	643569	692258	HaOG201233	16	4054	0.00394672
scaffold_0	698146	703884	HaOG201234	0	224	0
scaffold_0	703067	711157	HaOG201235	0	314	0
scaffold_0	711218	716234	HaOG201236	1	128	0.0078125
scaffold_0	716744	717868	HaOG201237	0	0	n/a
scaffold_0	719980	723243	HaOG201238	2	32	0.0625
scaffold_0	723996	727929	HaOG201239	0	66	0
scaffold_0	728459	730293	HaOG201240	0	0	n/a
scaffold_0	730277	732401	HaOG201241	0	2	0
scaffold_0	734336	739752	HaOG201242	3	102	0.0294118
scaffold_0	744572	770601	HaOG201244	1	1444	0.000692521
scaffold_0	770677	775599	HaOG201245	5	150	0.0333333
scaffold_0	787166	805851	HaOG201247	1	518	0.0019305
scaffold_0	811562	813895	HaOG201248	0	74	0
scaffold_0	815749	818378	HaOG201249	0	64	0
scaffold_0	819618	823105	HaOG201250	0	6	0
scaffold_0	842173	860993	HaOG201251	1	1018	0.000982318
scaffold_0	893261	946516	HaOG201252	10	3222	0.00310366
scaffold_0	1002768	1004808	HaOG201253	0	84	0
scaffold_0	1007191	1010787	HaOG201254	0	170	0
scaffold_0	1016141	1027940	HaOG201255	0	732	0
scaffold_0	1030032	1033069	HaOG201257	0	56	0
scaffold_0	1033448	1034421	HaOG201258	0	24	0
scaffold_0	1035167	1038959	HaOG201259	1	78	0.0128205
scaffold_0	1040059	1042831	HaOG201260	0	12	0
scaffold_0	1043882	1049689	HaOG201261	0	100	0
scaffold_0	1049666	1084315	HaOG201262	10	2214	0.00451671
scaffold_0	1093310	1106909	HaOG201263	6	246	0.0243902
scaffold_0	1109445	1113857	HaOG201264	0	136	0
scaffold_0	1114140	1115285	HaOG201265	0	0	n/a
scaffold_0	1116350	1122097	HaOG201266	3	184	0.0163043
scaffold_0	1123602	1126289	HaOG201267	0	122	0
scaffold_0	1126879	1142581	HaOG201268	3	560	0.00535714
scaffold_0	1145944	1149447	HaOG201270	2	66	0.030303
scaffold_0	1155961	1164302	HaOG201271	0	320	0
scaffold_0	1164435	1166779	HaOG201272	2	124	0.016129
scaffold_0	1168024	1173246	HaOG201273	12	164	0.0731707
scaffold_0	1176053	1178345	HaOG201274	0	8	0
scaffold_0	1178598	1181427	HaOG201275	1	40	0.025
scaffold_0	1188019	1193955	HaOG201277	0	246	0
scaffold_0	1196822	1202410	HaOG201278	0	282	0
scaffold_0	1203147	1208080	HaOG201279	0	28	0
scaffold_0	1209909	1210661	HaOG201280	0	26	0
scaffold_0	1211827	1214625	HaOG201281	0	76	0
scaffold_0	1217477	1254467	HaOG201282	8	2826	0.00283086
scaffold_0	1255890	1257479	HaOG201283	0	90	0
scaffold_0	1260743	1289644	HaOG201284	3	1816	0.00165198
scaffold_0	1302837	1312563	HaOG201285	1	476	0.00210084
scaffold_0	1314539	1317091	HaOG201286	0	34	0
scaffold_0	1317894	1320916	HaOG201287	1	52	0.0192308
scaffold_0	1323255	1327191	HaOG201288	1	200	0.005
scaffold_0	1333180	1343963	HaOG201289	1	374	0.0026738
scaffold_0	1345692	1347895	HaOG201290	5	16	0.3125
scaffold_0	1348215	1354282	HaOG201291	14	20	0.7
scaffold_0	1361807	1365425	HaOG201292	6	20	0.3
scaffold_0	1366231	1372201	HaOG201293	0	156	0
scaffold_0	1375915	1386127	HaOG201294	2	532	0.0037594
scaffold_0	1395161	1399591	HaOG201295	1	156	0.00641026
scaffold_0	1409493	1464471	HaOG201296	15	4172	0.0035954
scaffold_0	1471664	1484340	HaOG201297	3	234	0.0128205
scaffold_0	1486955	1490986	HaOG201298	4	58	0.0689655
scaffold_0	1494469	1502193	HaOG201300	15	66	0.227273
scaffold_0	1504208	1505921	HaOG201301	2	18	0.111111
scaffold_0	1508505	1510996	HaOG201302	1	12	0.0833333
scaffold_0	1512223	1514546	HaOG201303	0	118	0
scaffold_0	1516276	1518677	HaOG201304	4	44	0.0909091
scaffold_0	1519858	1552515	HaOG201305	2	510	0.00392157
scaffold_0	1596847	1610849	HaOG201306	1	358	0.0027933
scaffold_0	1652819	1656141	HaOG201308	4	90	0.0444444
scaffold_0	1656158	1658831	HaOG201309	3	138	0.0217391
scaffold_0	1658871	1664814	HaOG201310	5	320	0.015625
scaffold_0	1665567	1671484	HaOG201311	7	40	0.175
scaffold_0	1671654	1673814	HaOG201312	0	86	0
scaffold_0	1674839	1675666	HaOG201314	1	36	0.0277778
scaffold_0	1677533	1690171	HaOG201315	0	468	0
scaffold_0	1691194	1694394	HaOG201316	6	52	0.115385
scaffold_0	1697453	1702940	HaOG201317	0	46	0
scaffold_0	1704290	1710964	HaOG201318	4	260	0.0153846
scaffold_0	1709587	1711038	HaOG201319	2	22	0.0909091
scaffold_0	1739121	1740726	HaOG201321	2	22	0.0909091
scaffold_0	1741903	1760372	HaOG201322	1	516	0.00193798
scaffold_0	1763004	1769673	HaOG201323	2	150	0.0133333
scaffold_0	1773572	1774541	HaOG201325	0	2	0
scaffold_0	1777290	1781377	HaOG201327	2	150	0.0133333
scaffold_0	1788393	1789856	HaOG201328	0	12	0
scaffold_0	1790853	1800244	HaOG201329	0	266	0
scaffold_0	1860522	1875768	HaOG201331	4	1210	0.00330578
scaffold_0	1867694	1925580	HaOG201332	14	3574	0.00391718
scaffold_0	1926940	1932285	HaOG201333	0	270	0
scaffold_0	1946364	1971945	HaOG201335	0	1082	0
scaffold_0	1972172	1981332	HaOG201336	0	318	0
scaffold_0	1983388	1991579	HaOG201337	11	212	0.0518868
scaffold_0	2005240	2010388	HaOG201338	0	40	0
scaffold_0	2015272	2022377	HaOG201339	0	376	0
scaffold_0	2026207	2032814	HaOG201340	2	134	0.0149254
scaffold_0	2037477	2041583	HaOG201341	9	84	0.107143
scaffold_0	2042370	2053415	HaOG201342	3	322	0.00931677
scaffold_0	2058193	2060039	HaOG201343	0	4	0
scaffold_0	2060421	2066526	HaOG201344	1	236	0.00423729
scaffold_0	2069282	2073496	HaOG201345	0	124	0
scaffold_0	2074005	2078699	HaOG201346	0	58	0
scaffold_0	2081865	2086067	HaOG201347	3	48	0.0625
scaffold_0	2087219	2091728	HaOG201348	2	82	0.0243902
scaffold_0	2093932	2095722	HaOG201349	0	0	n/a
scaffold_0	2095700	2097663	HaOG201350	0	84	0
scaffold_0	2130032	2145507	HaOG201351	2	878	0.0022779
scaffold_0	2149156	2154466	HaOG201352	0	232	0
scaffold_0	2154534	2189623	HaOG201353	13	2648	0.00490937
scaffold_0	2222225	2225080	HaOG201354	0	6	0
scaffold_0	2225285	2230133	HaOG201355	2	142	0.0140845
scaffold_0	2249881	2251565	HaOG201357	0	2	0
scaffold_0	2273012	2292230	HaOG201358	3	1296	0.00231482
scaffold_0	2359839	2368070	HaOG201359	10	258	0.0387597
scaffold_0	2369378	2371358	HaOG201360	0	10	0
scaffold_0	2373501	2376618	HaOG201361	0	78	0
scaffold_0	2378507	2380647	HaOG201362	0	102	0
scaffold_0	2382713	2387233	HaOG201363	0	236	0
scaffold_0	2388424	2407748	HaOG201364	2	696	0.00287356
scaffold_0	2429501	2445026	HaOG201366	1	790	0.00126582
scaffold_0	2489397	2555483	HaOG201367	12	4526	0.00265135
scaffold_0	2572356	2579093	HaOG201368	3	240	0.0125
scaffold_0	2580514	2588478	HaOG201369	3	412	0.00728155
scaffold_0	2597907	2635974	HaOG201370	5	3228	0.00154895
scaffold_0	2645379	2650410	HaOG201371	1	106	0.00943396
scaffold_0	2652517	2654060	HaOG201372	4	12	0.333333
scaffold_0	2654505	2664198	HaOG201373	2	458	0.00436681
scaffold_0	2662719	2675854	HaOG201374	4	442	0.00904977
scaffold_0	2678644	2685052	HaOG201375	2	222	0.00900901
scaffold_0	2686245	2692233	HaOG201376	0	168	0
scaffold_0	2692628	2693818	HaOG201377	0	6	0
scaffold_0	2693914	2696145	HaOG201378	4	42	0.0952381
scaffold_0	2698853	2702053	HaOG201379	0	184	0
scaffold_0	2704042	2713641	HaOG201380	0	364	0
scaffold_0	2714441	2716122	HaOG201381	1	6	0.166667
scaffold_0	2716471	2719903	HaOG201382	1	20	0.05
scaffold_0	2719883	2749394	HaOG201383	2	736	0.00271739
scaffold_0	2749521	2751571	HaOG201384	0	34	0
scaffold_0	2751642	2754974	HaOG201385	0	24	0
scaffold_0	2755214	2763776	HaOG201386	1	58	0.0172414
scaffold_0	2770520	2781288	HaOG201387	1	474	0.0021097
scaffold_0	2782315	2797220	HaOG201388	4	554	0.00722022
scaffold_0	2798387	2805742	HaOG201389	2	200	0.01
scaffold_0	2804319	2832637	HaOG201390	15	1264	0.0118671
scaffold_0	2833109	2835889	HaOG201391	1	8	0.125
scaffold_0	2836747	2841418	HaOG201392	6	190	0.0315789
scaffold_0	2842123	2855438	HaOG201393	1	310	0.00322581
scaffold_0	2857748	2875829	HaOG201394	2	610	0.00327869
scaffold_0	2877732	2886252	HaOG201395	4	262	0.0152672
scaffold_0	2886922	2899555	HaOG201396	2	68	0.0294118
scaffold_0	2899759	2902208	HaOG201397	0	68	0
scaffold_0	2902149	2904245	HaOG201398	0	76	0
scaffold_0	2904779	2911876	HaOG201399	1	342	0.00292398
scaffold_0	2912681	2916399	HaOG201400	7	134	0.0522388
scaffold_0	2920217	2925619	HaOG201401	2	82	0.0243902
scaffold_0	2926854	2937767	HaOG201402	1	358	0.0027933
scaffold_0	2939970	2948132	HaOG201403	2	318	0.00628931
scaffold_0	2973448	2977092	HaOG201406	5	42	0.119048
scaffold_0	2977789	2997279	HaOG201407	10	454	0.0220264
scaffold_0	3001861	3003834	HaOG201409	0	64	0
scaffold_0	3005028	3007014	HaOG201410	0	42	0
scaffold_0	3008789	3012039	HaOG201411	0	130	0
scaffold_0	3014361	3018105	HaOG201412	0	104	0
scaffold_0	3020207	3023273	HaOG201413	0	46	0
scaffold_0	3023954	3026231	HaOG201414	0	4	0
scaffold_0	3027541	3028224	HaOG201415	0	6	0
scaffold_0	3029850	3032493	HaOG201416	1	20	0.05
scaffold_0	3034154	3036301	HaOG201418	2	26	0.0769231
scaffold_0	3037856	3052934	HaOG201419	0	648	0
scaffold_0	3070767	3074725	HaOG201421	0	80	0
scaffold_0	3075162	3078226	HaOG201422	1	48	0.0208333
scaffold_0	3080217	3082278	HaOG201423	0	48	0
scaffold_0	3082909	3088338	HaOG201424	2	254	0.00787402
scaffold_0	3093688	3101738	HaOG201427	1	314	0.00318471
scaffold_0	3103066	3111783	HaOG201428	5	292	0.0171233
scaffold_0	3111951	3113622	HaOG201429	6	14	0.428571
scaffold_0	3116512	3118865	HaOG201430	0	80	0
scaffold_0	3151749	3154279	HaOG201431	0	32	0
scaffold_0	3163672	3164750	HaOG201433	0	10	0
scaffold_0	3165883	3166551	HaOG201434	0	26	0
scaffold_0	3167345	3168641	HaOG201435	0	4	0
scaffold_0	3169596	3241696	HaOG201436	20	4392	0.00455373
scaffold_0	3244480	3255242	HaOG201438	1	328	0.00304878
scaffold_0	3256613	3264738	HaOG201439	1	64	0.015625
scaffold_0	3265022	3267029	HaOG201440	0	2	0
scaffold_0	3267397	3270119	HaOG201441	1	24	0.0416667
scaffold_0	3270400	3272372	HaOG201442	7	30	0.233333
scaffold_0	3272813	3304208	HaOG201443	5	1618	0.00309024
scaffold_0	3332709	3335748	HaOG201444	0	50	0
scaffold_0	3355955	3379137	HaOG201446	1	862	0.00116009
scaffold_0	3380644	3383684	HaOG201447	0	76	0
scaffold_0	3395226	3414876	HaOG201448	12	540	0.0222222
scaffold_0	3415142	3417022	HaOG201449	1	16	0.0625
scaffold_0	3420187	3443576	HaOG201450	1	1012	0.000988142
scaffold_0	3451883	3472648	HaOG201451	14	1026	0.0136452
scaffold_0	3477445	3480333	HaOG201452	0	18	0
scaffold_0	3480330	3481548	HaOG201453	0	4	0
scaffold_0	3488119	3494982	HaOG201455	0	280	0
scaffold_0	3496640	3528905	HaOG201456	3	1182	0.00253807
scaffold_0	3529674	3530164	HaOG201457	0	2	0
scaffold_0	3531328	3537082	HaOG201458	0	382	0
scaffold_0	3544968	3547142	HaOG201459	1	44	0.0227273
scaffold_0	3693955	3745335	HaOG201460	14	4108	0.00340798
scaffold_0	3747877	3755342	HaOG201461	9	86	0.104651
scaffold_0	3755688	3757812	HaOG201462	0	8	0
scaffold_0	3757970	3761627	HaOG201463	2	84	0.0238095
scaffold_0	3807527	3814280	HaOG201464	0	108	0
scaffold_0	3814667	3830344	HaOG201465	3	482	0.00622407
scaffold_0	3834471	3835128	HaOG201466	0	14	0
scaffold_0	3836795	3837953	HaOG201467	0	2	0
scaffold_0	3841155	3842349	HaOG201468	0	32	0
scaffold_0	3843018	3869251	HaOG201469	7	1644	0.00425791
scaffold_0	3900278	3902996	HaOG201470	0	0	n/a
scaffold_0	3907040	3907963	HaOG201471	1	16	0.0625
scaffold_0	3911193	3912607	HaOG201472	0	2	0
scaffold_0	3916623	3917234	HaOG201473	0	8	0
scaffold_0	3917754	3918743	HaOG201474	0	4	0
scaffold_0	3918771	3922122	HaOG201475	0	76	0
scaffold_0	3923308	3924582	HaOG201476	0	60	0
scaffold_0	3924654	3926362	HaOG201477	0	2	0
scaffold_0	3950291	3961176	HaOG201479	1	694	0.00144092
scaffold_0	3966703	3978383	HaOG201480	0	160	0
scaffold_0	3979433	3982095	HaOG201481	0	70	0
scaffold_0	3984507	3986709	HaOG201482	0	54	0
scaffold_0	3986795	3988515	HaOG201483	0	16	0
scaffold_0	3994459	4006962	HaOG201484	1	320	0.003125
scaffold_0	4007334	4008990	HaOG201485	0	58	0
scaffold_0	4008771	4025789	HaOG201486	1	792	0.00126263
scaffold_0	4010230	4012241	HaOG201487	0	44	0
scaffold_0	4027492	4028526	HaOG201488	0	6	0
scaffold_0	4029246	4030786	HaOG201489	0	6	0
scaffold_0	4031226	4040973	HaOG201490	1	298	0.00335571
scaffold_0	4040927	4044204	HaOG201491	1	18	0.0555556
scaffold_0	4055537	4059118	HaOG201493	2	58	0.0344828
scaffold_0	4059688	4072024	HaOG201494	3	744	0.00403226
scaffold_0	4060114	4061945	HaOG201495	0	54	0
scaffold_0	4063317	4064054	HaOG201496	0	20	0
scaffold_0	4080875	4081719	HaOG201498	0	6	0
scaffold_0	4083465	4100101	HaOG201500	5	856	0.00584112
scaffold_0	4100400	4106424	HaOG201501	3	356	0.00842697
scaffold_0	4107938	4119662	HaOG201502	16	304	0.0526316
scaffold_0	4120285	4120938	HaOG201503	0	10	0
scaffold_0	4122122	4128154	HaOG201504	7	104	0.0673077
scaffold_0	4128550	4138052	HaOG201505	2	412	0.00485437
scaffold_0	4151124	4161463	HaOG201506	2	88	0.0227273
scaffold_0	4161394	4162277	HaOG201507	0	4	0
scaffold_0	4165706	4170433	HaOG201508	3	292	0.010274
scaffold_0	4173491	4176639	HaOG201510	0	176	0
scaffold_0	4180525	4186638	HaOG201511	1	140	0.00714286
scaffold_0	4252762	4289691	HaOG201514	5	2270	0.00220264
scaffold_0	4329922	4350984	HaOG201515	6	1638	0.003663
scaffold_0	4366730	4375368	HaOG201516	2	298	0.00671141
scaffold_0	4375645	4377418	HaOG201517	9	24	0.375
scaffold_0	4379063	4379725	HaOG201518	0	2	0
scaffold_0	4383112	4384236	HaOG201519	3	16	0.1875
scaffold_0	4387454	4393846	HaOG201520	2	40	0.05
scaffold_0	4394180	4408859	HaOG201521	11	558	0.0197133
scaffold_0	4412337	4417521	HaOG201522	0	236	0
scaffold_0	4419098	4421687	HaOG201523	8	32	0.25
scaffold_0	4422623	4423801	HaOG201524	0	8	0
scaffold_0	4424981	4492638	HaOG201525	42	4942	0.00849858
scaffold_0	4495710	4500217	HaOG201526	1	108	0.00925926
scaffold_0	4502096	4503575	HaOG201527	2	8	0.25
scaffold_0	4504140	4505412	HaOG201528	0	18	0
scaffold_0	4510596	4524955	HaOG201529	7	742	0.00943396
scaffold_0	4529800	4538053	HaOG201530	1	374	0.0026738
scaffold_0	4541056	4551032	HaOG201531	1	380	0.00263158
scaffold_0	4552568	4555875	HaOG201532	1	56	0.0178571
scaffold_0	4556519	4559199	HaOG201533	0	38	0
scaffold_0	4572167	4579916	HaOG201534	1	354	0.00282486
scaffold_0	4590034	4606861	HaOG201535	6	828	0.00724638
scaffold_0	4615521	4619130	HaOG201536	0	160	0
scaffold_0	4619893	4621851	HaOG201537	0	62	0
scaffold_0	4623804	4626410	HaOG201538	0	88	0
scaffold_0	4629220	4632109	HaOG201539	0	78	0
scaffold_0	4633181	4648577	HaOG201540	1	664	0.00150602
scaffold_0	4651097	4662833	HaOG201541	0	416	0
scaffold_0	4682333	4746703	HaOG201542	2	1016	0.0019685
scaffold_0	4746867	4750269	HaOG201543	1	42	0.0238095
scaffold_0	4751281	4758844	HaOG201544	5	304	0.0164474
scaffold_0	4761515	4763888	HaOG201545	2	20	0.1
scaffold_0	4766925	4770465	HaOG201546	7	104	0.0673077
scaffold_0	4771679	4772910	HaOG201547	0	80	0
scaffold_0	4773893	4775970	HaOG201548	3	50	0.06
scaffold_0	4781613	4782921	HaOG201550	0	8	0
scaffold_0	4783158	4784373	HaOG201551	1	14	0.0714286
scaffold_0	4789428	4800594	HaOG201553	3	238	0.012605
scaffold_0	4800968	4830603	HaOG201554	5	1766	0.00283126
scaffold_0	4822176	4825390	HaOG201555	0	6	0
scaffold_0	4855287	4859280	HaOG201556	0	84	0
scaffold_0	4886576	4890432	HaOG201557	6	96	0.0625
scaffold_0	4933414	4935968	HaOG201558	0	72	0
scaffold_0	4954170	4957641	HaOG201559	0	168	0
scaffold_0	4965747	4968792	HaOG201560	0	158	0
scaffold_0	5047720	5090809	HaOG201561	4	1898	0.00210748
scaffold_0	5148490	5154353	HaOG201562	0	224	0
scaffold_0	5247950	5294060	HaOG201564	4	2588	0.0015456
scaffold_0	5377773	5392249	HaOG201565	1	700	0.00142857
scaffold_0	5394219	5404136	HaOG201566	0	502	0
scaffold_0	5404818	5409975	HaOG201567	2	380	0.00526316
scaffold_0	5414437	5427882	HaOG201568	0	576	0
scaffold_0	5435576	5438881	HaOG201570	0	134	0
scaffold_0	5442070	5452666	HaOG201571	1	490	0.00204082
scaffold_0	5504642	5507453	HaOG201572	0	72	0
scaffold_0	5509476	5510984	HaOG201573	0	52	0
scaffold_0	5513546	5522722	HaOG201574	3	434	0.00691244
scaffold_0	5527278	5530344	HaOG201575	0	106	0
scaffold_0	5534670	5535701	HaOG201576	2	62	0.0322581
scaffold_0	5596859	5599933	HaOG201577	2	104	0.0192308
scaffold_0	5601229	5607885	HaOG201578	1	272	0.00367647
scaffold_0	5608624	5611221	HaOG201579	2	30	0.0666667
scaffold_0	5623139	5630477	HaOG201580	2	228	0.00877193
scaffold_0	5632033	5638379	HaOG201581	1	222	0.0045045
scaffold_0	5640108	5643234	HaOG201582	1	160	0.00625
scaffold_0	5661693	5670078	HaOG201585	12	250	0.048
scaffold_0	5663040	5663881	HaOG201586	0	2	0
scaffold_0	5673783	5683562	HaOG201587	2	312	0.00641026
scaffold_0	5684201	5686716	HaOG201588	1	40	0.025
scaffold_0	5688950	5692261	HaOG201590	0	62	0
scaffold_0	5692936	5695329	HaOG201591	0	0	n/a
scaffold_0	5742994	5778795	HaOG201592	5	1756	0.00284738
scaffold_0	5781206	5799570	HaOG201593	0	510	0
scaffold_0	5813337	5814100	HaOG201595	0	16	0
scaffold_0	5816774	5817949	HaOG201596	0	6	0
scaffold_0	5821329	5822867	HaOG201597	7	14	0.5
scaffold_0	5823929	5828126	HaOG201598	1	56	0.0178571
scaffold_0	5837128	5847435	HaOG201600	6	380	0.0157895
scaffold_0	5847928	5874541	HaOG201601	2	1134	0.00176367
scaffold_0	5879573	5901006	HaOG201603	4	848	0.00471698
scaffold_0	5910997	5924597	HaOG201604	1	610	0.00163934
scaffold_0	5930528	5938712	HaOG201605	0	404	0
scaffold_0	5940370	5950753	HaOG201606	3	188	0.0159574
scaffold_0	5953407	5960852	HaOG201608	0	406	0
scaffold_0	6012605	6013045	HaOG201609	0	16	0
scaffold_0	6061913	6065900	HaOG201611	4	338	0.0118343
scaffold_0	6135358	6139333	HaOG201612	0	172	0
scaffold_1	0	1846	HaOG201613	0	72	0
scaffold_1	23387	74041	HaOG201614	8	2742	0.00291758
scaffold_1	166823	245666	HaOG201615	9	4710	0.00191083
scaffold_1	258802	259108	HaOG201616	0	4	0
scaffold_1	274470	349446	HaOG201617	17	3924	0.00433231
scaffold_1	350266	352982	HaOG201618	1	66	0.0151515
scaffold_1	353096	355087	HaOG201619	9	80	0.1125
scaffold_1	355459	357738	HaOG201620	0	2	0
scaffold_1	357715	377262	HaOG201621	11	946	0.0116279
scaffold_1	377913	464183	HaOG201622	18	6050	0.00297521
scaffold_1	515461	538236	HaOG201624	2	1638	0.001221
scaffold_1	539794	543630	HaOG201625	0	24	0
scaffold_1	545512	550546	HaOG201626	0	200	0
scaffold_1	554996	561442	HaOG201627	0	320	0
scaffold_1	566150	578903	HaOG201628	0	194	0
scaffold_1	582732	588744	HaOG201629	0	134	0
scaffold_1	589009	592093	HaOG201630	0	76	0
scaffold_1	603529	637792	HaOG201631	5	1718	0.00291036
scaffold_1	680451	693344	HaOG201632	2	494	0.00404858
scaffold_1	696039	698182	HaOG201633	0	62	0
scaffold_1	698892	700010	HaOG201634	0	0	n/a
scaffold_1	700853	719963	HaOG201635	13	554	0.0234657
scaffold_1	720671	781820	HaOG201636	6	3266	0.00183711
scaffold_1	788185	802200	HaOG201638	1	962	0.0010395
scaffold_1	907818	921351	HaOG201640	8	1186	0.00674536
scaffold_1	1221645	1225419	HaOG201643	11	102	0.107843
scaffold_1	1229072	1233484	HaOG201644	0	18	0
scaffold_1	1234516	1236960	HaOG201645	0	184	0
scaffold_1	1237444	1241696	HaOG201646	2	86	0.0232558
scaffold_1	1242292	1246004	HaOG201647	0	68	0
scaffold_1	1246613	1257658	HaOG201648	9	262	0.0343511
scaffold_1	1260458	1290008	HaOG201649	6	1694	0.00354191
scaffold_1	1296764	1297608	HaOG201650	0	30	0
scaffold_1	1298028	1301819	HaOG201651	1	12	0.0833333
scaffold_1	1302056	1306265	HaOG201652	0	112	0
scaffold_1	1308456	1310709	HaOG201653	0	114	0
scaffold_1	1313111	1322379	HaOG201654	0	414	0
scaffold_1	1398125	1403598	HaOG201655	0	14	0
scaffold_1	1404067	1405569	HaOG201656	0	54	0
scaffold_1	1409807	1415284	HaOG201657	0	310	0
scaffold_1	1471510	1472613	HaOG201658	0	10	0
scaffold_1	1485453	1489011	HaOG201659	0	102	0
scaffold_1	1495413	1495949	HaOG201660	0	14	0
scaffold_1	1497658	1500003	HaOG201661	0	10	0
scaffold_1	1501402	1504826	HaOG201662	0	6	0
scaffold_1	1504809	1507012	HaOG201663	0	6	0
scaffold_1	1518943	1537375	HaOG201665	3	778	0.00385604
scaffold_1	1637308	1642804	HaOG201666	0	386	0
scaffold_1	1652334	1661547	HaOG201668	3	754	0.00397878
scaffold_1	1679839	1763269	HaOG201669	9	4756	0.00189235
scaffold_1	1766775	1769554	HaOG201670	5	40	0.125
scaffold_1	1771412	1782867	HaOG201671	7	372	0.0188172
scaffold_1	1783505	1784827	HaOG201672	0	2	0
scaffold_1	1803853	1807839	HaOG201674	2	170	0.0117647
scaffold_1	1807792	1809043	HaOG201675	2	8	0.25
scaffold_1	1809282	1837577	HaOG201676	2	952	0.00210084
scaffold_1	1845294	1848294	HaOG201677	0	50	0
scaffold_1	1884308	2017614	HaOG201678	23	7136	0.00322309
scaffold_1	1966517	1967933	HaOG201679	0	10	0
scaffold_1	2019562	2021164	HaOG201680	0	6	0
scaffold_1	2034695	2039239	HaOG201681	0	188	0
scaffold_1	2064215	2071967	HaOG201682	0	318	0
scaffold_1	2100221	2102002	HaOG201684	0	16	0
scaffold_1	2158299	2189523	HaOG201685	10	1660	0.0060241
scaffold_1	2199051	2209269	HaOG201686	3	302	0.00993378
scaffold_1	2390986	2392534	HaOG201687	0	68	0
scaffold_1	2395340	2428095	HaOG201689	2	1580	0.00126582
scaffold_1	2396108	2396975	HaOG201690	0	58	0
scaffold_1	2438735	2440030	HaOG201691	0	24	0
scaffold_1	2567220	2585116	HaOG201692	4	562	0.00711744
scaffold_1	2586835	2592673	HaOG201693	0	178	0
scaffold_1	2595525	2598623	HaOG201694	2	56	0.0357143
scaffold_1	2600705	2609333	HaOG201695	0	312	0
scaffold_1	2610106	2611015	HaOG201697	0	0	n/a
scaffold_1	2670044	2670392	HaOG201698	0	0	n/a
scaffold_1	2702935	2711651	HaOG201699	1	216	0.00462963
scaffold_1	2715196	2722387	HaOG201700	2	180	0.0111111
scaffold_1	2723903	2729396	HaOG201701	0	6	0
scaffold_1	2729922	2754264	HaOG201702	9	1016	0.00885827
scaffold_1	2755155	2759856	HaOG201703	0	132	0
scaffold_1	2768853	2769764	HaOG201704	0	2	0
scaffold_1	2783001	2789697	HaOG201705	1	450	0.00222222
scaffold_1	2810107	2813033	HaOG201707	1	156	0.00641026
scaffold_1	2919285	2927738	HaOG201709	0	284	0
scaffold_1	3029504	3031926	HaOG201710	0	4	0
scaffold_1	3033588	3049479	HaOG201712	0	476	0
scaffold_1	3055169	3068540	HaOG201713	3	730	0.00410959
scaffold_1	3071250	3078731	HaOG201714	0	254	0
scaffold_1	3081160	3086758	HaOG201715	0	196	0
scaffold_1	3087326	3097804	HaOG201716	25	398	0.0628141
scaffold_1	3098264	3109092	HaOG201717	5	434	0.0115207
scaffold_1	3109093	3122656	HaOG201718	1	192	0.00520833
scaffold_1	3123035	3132286	HaOG201719	0	298	0
scaffold_1	3207155	3208337	HaOG201721	0	66	0
scaffold_1	3265393	3267667	HaOG201722	0	224	0
scaffold_1	3296651	3297176	HaOG201723	0	2	0
scaffold_1	3297621	3298381	HaOG201724	0	8	0
scaffold_1	3301187	3316412	HaOG201725	2	854	0.00234192
scaffold_1	3316438	3320116	HaOG201726	0	46	0
scaffold_1	3322997	3326985	HaOG201727	0	62	0
scaffold_1	3327769	3331489	HaOG201728	0	108	0
scaffold_1	3331936	3338437	HaOG201729	1	92	0.0108696
scaffold_1	3340643	3342135	HaOG201731	1	18	0.0555556
scaffold_1	3342096	3342840	HaOG201732	0	4	0
scaffold_1	3352674	3354313	HaOG201733	0	10	0
scaffold_1	3355136	3358887	HaOG201734	13	100	0.13
scaffold_1	3469569	3477310	HaOG201739	1	336	0.00297619
scaffold_1	3506150	3508913	HaOG201741	0	22	0
scaffold_1	3534752	3559949	HaOG201742	4	980	0.00408163
scaffold_1	3589425	3595330	HaOG201743	0	264	0
scaffold_1	3599192	3611220	HaOG201744	1	350	0.00285714
scaffold_1	3611397	3613665	HaOG201745	0	6	0
scaffold_1	3614133	3653873	HaOG201746	3	1122	0.0026738
scaffold_1	3668321	3725072	HaOG201747	19	3788	0.00501584
scaffold_1	3692333	3694695	HaOG201748	0	158	0
scaffold_1	3751622	3790626	HaOG201749	3	1640	0.00182927
scaffold_1	3795572	3799576	HaOG201750	0	6	0
scaffold_1	3799932	3834626	HaOG201751	8	1478	0.00541272
scaffold_1	3836015	3838572	HaOG201752	2	138	0.0144928
scaffold_1	3841978	3853977	HaOG201754	5	594	0.00841751
scaffold_1	3859836	3879029	HaOG201755	8	1336	0.00598802
scaffold_1	3880809	3889423	HaOG201756	8	324	0.0246914
scaffold_1	3893084	3898644	HaOG201757	1	134	0.00746269
scaffold_1	3898821	3909514	HaOG201758	0	192	0
scaffold_1	3909559	3913622	HaOG201759	0	28	0
scaffold_1	3914134	3916959	HaOG201760	0	50	0
scaffold_1	3923344	3924353	HaOG201761	4	8	0.5
scaffold_1	3925272	3926244	HaOG201762	5	14	0.357143
scaffold_1	3926391	3943652	HaOG201763	5	602	0.00830565
scaffold_1	3944195	3949483	HaOG201764	0	194	0
scaffold_1	3949915	3951698	HaOG201765	1	130	0.00769231
scaffold_1	4112274	4116610	HaOG201766	0	34	0
scaffold_1	4123679	4139467	HaOG201767	2	980	0.00204082
scaffold_1	4154464	4161830	HaOG201768	1	364	0.00274725
scaffold_1	4164453	4168813	HaOG201769	4	342	0.0116959
scaffold_1	4173760	4186005	HaOG201770	3	530	0.00566038
scaffold_1	4190135	4193339	HaOG201771	1	26	0.0384615
scaffold_1	4193315	4202467	HaOG201772	2	402	0.00497512
scaffold_1	4210504	4216391	HaOG201773	7	82	0.0853659
scaffold_1	4216899	4226351	HaOG201774	36	276	0.130435
scaffold_1	4227796	4232646	HaOG201775	15	182	0.0824176
scaffold_1	4256823	4274418	HaOG201776	9	1586	0.00567465
scaffold_1	4276842	4283762	HaOG201777	4	584	0.00684931
scaffold_1	4287627	4293300	HaOG201778	1	328	0.00304878
scaffold_10	0	13957	HaOG201779	0	110	0
scaffold_10	14716	44586	HaOG201780	2	1692	0.00118203
scaffold_10	45944	48165	HaOG201781	0	16	0
scaffold_10	49240	60251	HaOG201782	4	512	0.0078125
scaffold_10	61615	73633	HaOG201783	1	264	0.00378788
scaffold_10	73820	93608	HaOG201784	13	380	0.0342105
scaffold_10	93881	107110	HaOG201785	5	304	0.0164474
scaffold_10	108088	111512	HaOG201786	1	32	0.03125
scaffold_10	150134	167514	HaOG201787	3	810	0.0037037
scaffold_10	167611	171755	HaOG201788	0	52	0
scaffold_10	173727	190024	HaOG201789	6	484	0.0123967
scaffold_10	190639	204060	HaOG201790	0	410	0
scaffold_10	216226	220063	HaOG201791	4	60	0.0666667
scaffold_10	230323	250782	HaOG201792	0	1096	0
scaffold_10	253007	254363	HaOG201793	0	34	0
scaffold_10	373167	448831	HaOG201794	17	4990	0.00340681
scaffold_10	475622	514422	HaOG201795	6	2394	0.00250627
scaffold_10	522354	548447	HaOG201796	4	1110	0.0036036
scaffold_10	589145	687080	HaOG201797	20	6670	0.0029985
scaffold_10	687958	695332	HaOG201798	1	248	0.00403226
scaffold_10	697333	705183	HaOG201799	0	134	0
scaffold_10	725359	725872	HaOG201800	0	16	0
scaffold_10	740367	743508	HaOG201801	0	86	0
scaffold_10	755425	775647	HaOG201802	0	370	0
scaffold_10	778290	789772	HaOG201803	0	336	0
scaffold_10	1003422	1026308	HaOG201805	2	1322	0.00151286
scaffold_10	1099619	1126537	HaOG201806	8	1016	0.00787402
scaffold_10	1126920	1135082	HaOG201807	9	330	0.0272727
scaffold_10	1137460	1162710	HaOG201808	1	1416	0.000706215
scaffold_10	1169426	1179410	HaOG201809	3	488	0.00614754
scaffold_10	1180458	1185876	HaOG201810	6	74	0.0810811
scaffold_10	1186366	1188556	HaOG201811	1	30	0.0333333
scaffold_10	1188946	1202296	HaOG201812	0	384	0
scaffold_10	1202380	1210965	HaOG201813	3	556	0.00539568
scaffold_10	1221747	1233670	HaOG201814	2	462	0.004329
scaffold_10	1235874	1236944	HaOG201815	0	8	0
scaffold_10	1238648	1243818	HaOG201816	13	222	0.0585586
scaffold_10	1246279	1249617	HaOG201817	0	130	0
scaffold_10	1251990	1253647	HaOG201818	0	4	0
scaffold_10	1253624	1261060	HaOG201819	2	138	0.0144928
scaffold_10	1261287	1262533	HaOG201820	4	14	0.285714
scaffold_10	1272905	1275409	HaOG201822	2	8	0.25
scaffold_10	1275415	1277642	HaOG201823	0	4	0
scaffold_10	1278059	1280747	HaOG201824	2	18	0.111111
scaffold_10	1282989	1288434	HaOG201825	0	86	0
scaffold_10	1292440	1360068	HaOG201826	16	3678	0.00435019
scaffold_10	1366004	1373746	HaOG201827	2	428	0.0046729
scaffold_10	1404379	1407030	HaOG201828	0	72	0
scaffold_10	1411087	1466014	HaOG201830	2	2678	0.000746826
scaffold_10	1567233	1584141	HaOG201832	0	416	0
scaffold_10	1658459	1663308	HaOG201833	0	274	0
scaffold_10	1674948	1677580	HaOG201834	0	136	0
scaffold_10	1726923	1729402	HaOG201835	2	10	0.2
scaffold_10	1729396	1731112	HaOG201836	0	24	0
scaffold_10	1731091	1732595	HaOG201837	2	14	0.142857
scaffold_10	1737430	1754015	HaOG201838	3	192	0.015625
scaffold_10	1755660	1769970	HaOG201839	0	34	0
scaffold_10	1770690	1774198	HaOG201840	1	60	0.0166667
scaffold_10	1789038	1789723	HaOG201841	0	30	0
scaffold_10	1805905	1819300	HaOG201842	0	374	0
scaffold_10	1840675	1887960	HaOG201843	2	2042	0.000979432
scaffold_10	1951177	1952725	HaOG201844	2	18	0.111111
scaffold_10	1954646	1955812	HaOG201845	0	36	0
scaffold_10	1958765	1972784	HaOG201847	3	276	0.0108696
scaffold_10	1972766	1975939	HaOG201848	12	86	0.139535
scaffold_10	1977510	1980720	HaOG201849	0	18	0
scaffold_10	1982021	1983996	HaOG201850	2	10	0.2
scaffold_10	1984595	1990262	HaOG201851	2	348	0.00574713
scaffold_10	1996843	1999763	HaOG201852	2	30	0.0666667
scaffold_10	1999881	2010965	HaOG201853	26	396	0.0656566
scaffold_10	2011192	2013510	HaOG201855	0	128	0
scaffold_10	2013547	2017749	HaOG201856	0	92	0
scaffold_10	2018770	2021148	HaOG201858	0	76	0
scaffold_10	2022434	2026936	HaOG201859	0	132	0
scaffold_10	2032670	2049334	HaOG201860	11	924	0.0119048
scaffold_10	2057509	2065054	HaOG201861	2	422	0.00473934
scaffold_10	2065486	2080623	HaOG201862	8	538	0.0148699
scaffold_10	2084428	2085299	HaOG201863	0	22	0
scaffold_10	2085516	2087976	HaOG201864	0	26	0
scaffold_10	2089470	2100492	HaOG201865	2	214	0.00934579
scaffold_10	2100607	2105482	HaOG201866	0	10	0
scaffold_10	2105835	2108925	HaOG201867	0	36	0
scaffold_10	2109728	2110971	HaOG201868	0	6	0
scaffold_10	2117257	2121903	HaOG201869	0	10	0
scaffold_10	2122242	2122709	HaOG201870	0	2	0
scaffold_10	2126137	2128324	HaOG201872	0	4	0
scaffold_10	2128305	2130775	HaOG201873	0	16	0
scaffold_10	2134169	2138892	HaOG201874	0	352	0
scaffold_10	2162541	2174740	HaOG201875	1	360	0.00277778
scaffold_10	2183287	2186586	HaOG201876	0	130	0
scaffold_10	2203566	2205239	HaOG201877	0	20	0
scaffold_10	2207650	2208945	HaOG201878	0	46	0
scaffold_10	2209758	2218613	HaOG201879	3	458	0.00655022
scaffold_10	2226071	2228731	HaOG201880	0	36	0
scaffold_10	2230510	2232179	HaOG201881	0	56	0
scaffold_10	2233615	2234603	HaOG201882	0	16	0
scaffold_10	2238204	2245898	HaOG201883	1	320	0.003125
scaffold_10	2242917	2243586	HaOG201884	0	8	0
scaffold_10	2249449	2251430	HaOG201885	0	44	0
scaffold_10	2252758	2255115	HaOG201886	0	106	0
scaffold_10	2259418	2263943	HaOG201887	1	126	0.00793651
scaffold_10	2266557	2271409	HaOG201888	0	170	0
scaffold_10	2283716	2292007	HaOG201889	0	384	0
scaffold_10	2296964	2301175	HaOG201890	0	160	0
scaffold_10	2308861	2313303	HaOG201891	0	24	0
scaffold_10	2313344	2315795	HaOG201892	0	34	0
scaffold_10	2317252	2327260	HaOG201893	1	450	0.00222222
scaffold_10	2347124	2348385	HaOG201895	0	10	0
scaffold_10	2353499	2354395	HaOG201896	0	6	0
scaffold_10	2356244	2359535	HaOG201897	0	90	0
scaffold_10	2363885	2365793	HaOG201898	0	44	0
scaffold_10	2371425	2374668	HaOG201899	0	70	0
scaffold_10	2383194	2384725	HaOG201900	0	24	0
scaffold_10	2395015	2395811	HaOG201901	0	6	0
scaffold_10	2401355	2401992	HaOG201902	0	0	n/a
scaffold_10	2406000	2410231	HaOG201903	0	150	0
scaffold_10	2412719	2415043	HaOG201904	0	46	0
scaffold_10	2418753	2420281	HaOG201905	0	30	0
scaffold_10	2422326	2423470	HaOG201906	0	26	0
scaffold_10	2424768	2426966	HaOG201907	1	74	0.0135135
scaffold_10	2429727	2430305	HaOG201908	0	14	0
scaffold_10	2431998	2434998	HaOG201909	0	30	0
scaffold_10	2437875	2444327	HaOG201910	0	100	0
scaffold_10	2446550	2449581	HaOG201911	0	32	0
scaffold_10	2449684	2461058	HaOG201912	0	692	0
scaffold_10	2470520	2474955	HaOG201913	3	136	0.0220588
scaffold_10	2475670	2493437	HaOG201914	15	472	0.0317797
scaffold_10	2501331	2502765	HaOG201915	0	2	0
scaffold_10	2507659	2513054	HaOG201916	0	164	0
scaffold_10	2516459	2521741	HaOG201917	0	200	0
scaffold_10	2567284	2584935	HaOG201918	1	1116	0.000896057
scaffold_10	2598788	2600845	HaOG201919	1	176	0.00568182
scaffold_10	2605366	2665980	HaOG201920	16	3676	0.00435256
scaffold_10	2672158	2680496	HaOG201921	0	548	0
scaffold_10	2690201	2691777	HaOG201922	0	2	0
scaffold_10	2693229	2718584	HaOG201923	1	1442	0.000693481
scaffold_10	2719575	2723014	HaOG201924	0	34	0
scaffold_10	2723709	2737008	HaOG201925	2	670	0.00298507
scaffold_10	2787741	2808669	HaOG201927	2	1060	0.00188679
scaffold_10	2810126	2810648	HaOG201928	0	18	0
scaffold_10	2810936	2817436	HaOG201929	1	234	0.0042735
scaffold_10	2817592	2835302	HaOG201930	2	914	0.00218818
scaffold_10	2836005	2868216	HaOG201931	4	1690	0.00236686
scaffold_10	2885034	2895370	HaOG201932	2	426	0.00469484
scaffold_10	2895947	2904320	HaOG201933	2	216	0.00925926
scaffold_100	5195	7269	HaOG201934	0	102	0
scaffold_100	8369	13711	HaOG201935	0	114	0
scaffold_100	14124	23300	HaOG201936	0	90	0
scaffold_100	25396	27114	HaOG201937	2	30	0.0666667
scaffold_100	36739	39436	HaOG201939	0	50	0
scaffold_100	138543	228756	HaOG201942	22	5598	0.00392997
scaffold_100	266276	332652	HaOG201943	15	3690	0.00406504
scaffold_100	338349	346895	HaOG201944	8	178	0.0449438
scaffold_100	348038	350005	HaOG201945	15	32	0.46875
scaffold_100	350087	352617	HaOG201946	0	12	0
scaffold_100	353478	386291	HaOG201947	17	1350	0.0125926
scaffold_100	386710	390941	HaOG201948	9	126	0.0714286
scaffold_100	395253	398591	HaOG201950	24	70	0.342857
scaffold_100	405450	425803	HaOG201951	10	592	0.0168919
scaffold_100	428143	429358	HaOG201952	0	4	0
scaffold_100	441062	442605	HaOG201953	0	50	0
[truncated: 13,189 more rows]
